# Supplementary material for: Polycomb repressive complex 1.1 coordinates homeostatic and emergency myelopoiesis
Source: eLife. 2023 Jun 2;12:e83004. doi: 10.7554/eLife.83004 (PMC10287155; doi:10.7554/eLife.83004)
Supplement: Figure 1—source data 1. [file elife-83004-fig1-data1.zip]

Archive with 6 entries (5 files):
- Figure 1-source data 1/
- __MACOSX/._Figure 1-source data 1
- Figure 1-source data 1/Nakajima-Takagi et al, Figure 1B-E and G-J source data.pzf
- __MACOSX/Figure 1-source data 1/._Nakajima-Takagi et al, Figure 1B-E and G-J source data.pzf
- Figure 1-source data 1/Nakajima-Takagi et al, Figure 1E source data.xlsx
- __MACOSX/Figure 1-source data 1/._Nakajima-Takagi et al, Figure 1E source data.xlsx
