# Supplementary material for: Polycomb repressive complex 1.1 coordinates homeostatic and emergency myelopoiesis
Source: eLife. 2023 Jun 2;12:e83004. doi: 10.7554/eLife.83004 (PMC10287155; doi:10.7554/eLife.83004)
Supplement: Figure 1—figure supplement 1—source data 1. [file elife-83004-fig1-figsupp1-data1.zip]

Archive with 7 entries (6 files):
- Figure 1-figure supplement 1-source data 1/
- Figure 1-figure supplement 1-source data 1/.DS_Store
- __MACOSX/Figure 1-figure supplement 1-source data 1/._.DS_Store
- Figure 1-figure supplement 1-source data 1/Nakajima-Takagi et al, Figure 1ΓÇôfigure supplement 1C source data.tif
- __MACOSX/Figure 1-figure supplement 1-source data 1/._Nakajima-Takagi et al, Figure 1ΓÇôfigure supplement 1C source data.tif
- Figure 1-figure supplement 1-source data 1/Nakajima-Takagi et al, Figure 1ΓÇôfigure supplement 1C source data_annotated.tif
- __MACOSX/Figure 1-figure supplement 1-source data 1/._Nakajima-Takagi et al, Figure 1ΓÇôfigure supplement 1C source data_annotated.tif
