# Supplementary material for: Polycomb repressive complex 1.1 coordinates homeostatic and emergency myelopoiesis
Source: eLife. 2023 Jun 2;12:e83004. doi: 10.7554/eLife.83004 (PMC10287155; doi:10.7554/eLife.83004)
Supplement: Figure 1—figure supplement 4—source data 1. [file elife-83004-fig1-figsupp4-data1.zip › Figure 1-figure supplement 4-source data 1/Nakajima-Takagi et al, Figure 1ΓÇôfigure supplement 4B source data.xlsx]

## Sheet: L-calc_B_Control
L-calc	Control
Row	Dose	Responses	Tested
1	1	0	8
2	5	1	8
3	25	4	8
4	125	6	8
Analysis Name:
Iterations: 7
Proportion: 0.0156703 Frequency: 1 in 64
Proportion - 1 S.E.: 0.0110809 Frequency - 1 S.E.: 1 in 90
Proportion + 1 S.E.: 0.0221606 Frequency + 1 S.E.: 1 in 45
95% Confidence Interval
Lower Proportion: 0.0079449 Lower Frequency: 1 in 126
Upper Proportion: 0.0309077 Upper Frequency: 1 in 32
Log Proportion: -4.15599 S.E. of Log Prop.: 0.3465
Test for internal inconsistency in the assay
Chi-square (Pearson): 2.323 p-value: 0.5081
Chi-square (Deviance): 2.209 p-value: 0.5302
Degrees of Freedom: 3
END
Row		Dose		Responses	Tested		Comments
1		1		0		8
2		5		1		8
3		25		4		8
4		125		6		8

## Sheet: L-calc_B_Pcgf1cKO
L-calc	cKO
Row	Dose	Responses	Tested
1	1	0	8
2	5	0	8
3	25	5	8
4	125	2	8
Analysis Name:
Iterations: 7
Proportion: 0.0067213 Frequency: 1 in 149
Proportion - 1 S.E.: 0.0044439 Frequency - 1 S.E.: 1 in 225
Proportion + 1 S.E.: 0.0101659 Frequency + 1 S.E.: 1 in 98
95% Confidence Interval
Lower Proportion: 0.0029872 Lower Frequency: 1 in 335
Upper Proportion: 0.0151235 Upper Frequency: 1 in 66
Log Proportion: -5.00247 S.E. of Log Prop.: 0.4138
Test for internal inconsistency in the assay
Chi-square (Pearson): 17.166 p-value: < 0.001
Chi-square (Deviance): 13.077 p-value: 0.0045
Degrees of Freedom: 3
WARNING: DATA IS INCONSISTENT WITH THE MODEL. (p-value < 0.05)
Recommendation: Consult a statician.
END
Row		Dose		Responses	Tested		Comments
1		1		0		8
2		5		0		8
3		25		5		8
4		125		2		8

## Sheet: L-calc_T_Control
L-calc	Control
Row	Dose	Responses	Tested
1	1	0	8
2	5	2	8
3	25	4	8
4	125	5	8
Analysis Name:
Iterations: 8
Proportion: 0.0139014 Frequency: 1 in 72
Proportion - 1 S.E.: 0.0097890 Frequency - 1 S.E.: 1 in 102
Proportion + 1 S.E.: 0.0197413 Frequency + 1 S.E.: 1 in 51
95% Confidence Interval
Lower Proportion: 0.0069905 Lower Frequency: 1 in 143
Upper Proportion: 0.0276442 Upper Frequency: 1 in 36
Log Proportion: -4.27577 S.E. of Log Prop.: 0.3507
Test for internal inconsistency in the assay
Chi-square (Pearson): 8.213 p-value: 0.0418
Chi-square (Deviance): 6.134 p-value: 0.1053
Degrees of Freedom: 3
WARNING: DATA IS INCONSISTENT WITH THE MODEL. (p-value < 0.05)
Recommendation: Consult a statician.
END
Row		Dose		Responses	Tested		Comments
1		1		0		8
2		5		2		8
3		25		4		8
4		125		5		8

## Sheet: L-calc_T_Pcgf1cKO
L-calc	cKO
Row	Dose	Responses	Tested
1	1	0	8
2	5	0	8
3	25	1	8
4	125	2	8
Analysis Name:
Iterations: 5
Proportion: 0.0027191 Frequency: 1 in 368
Proportion - 1 S.E.: 0.0015173 Frequency - 1 S.E.: 1 in 659
Proportion + 1 S.E.: 0.0048728 Frequency + 1 S.E.: 1 in 205
95% Confidence Interval
Lower Proportion: 0.0008667 Lower Frequency: 1 in 1,154
Upper Proportion: 0.0085310 Upper Frequency: 1 in 117
Log Proportion: -5.90744 S.E. of Log Prop.: 0.5834
Test for internal inconsistency in the assay
Chi-square (Pearson): 0.646 p-value: 0.8858
Chi-square (Deviance): 0.688 p-value: 0.8761
Degrees of Freedom: 3
END
Row		Dose		Responses	Tested		Comments
1		1		0		8
2		5		0		8
3		25		1		8
4		125		2		8
