# Supplementary material for: Polycomb repressive complex 1.1 coordinates homeostatic and emergency myelopoiesis
Source: eLife. 2023 Jun 2;12:e83004. doi: 10.7554/eLife.83004 (PMC10287155; doi:10.7554/eLife.83004)
Supplement: Figure 2—figure supplement 1—source data 2. [file elife-83004-fig2-figsupp1-data2.zip]

Archive with 5 entries (4 files):
- Figure 2-figure supplement 1-source data 2/
- Figure 2-figure supplement 1-source data 2/.DS_Store
- __MACOSX/Figure 2-figure supplement 1-source data 2/._.DS_Store
- Figure 2-figure supplement 1-source data 2/Nakajima-Takagi et al, Figure 2ΓÇôfigure supplement 1 source data.pzfx
- __MACOSX/Figure 2-figure supplement 1-source data 2/._Nakajima-Takagi et al, Figure 2ΓÇôfigure supplement 1 source data.pzfx
