# Supplementary material for: Polycomb repressive complex 1.1 coordinates homeostatic and emergency myelopoiesis
Source: eLife. 2023 Jun 2;12:e83004. doi: 10.7554/eLife.83004 (PMC10287155; doi:10.7554/eLife.83004)
Supplement: Figure 4—source data 1. [file elife-83004-fig4-data1.zip]

Archive with 5 entries (4 files):
- Figure 4-source data 1/
- Figure 4-source data 1/.DS_Store
- __MACOSX/Figure 4-source data 1/._.DS_Store
- Figure 4-source data 1/Nakajima-Takagi et al, Figure 4 source data.pzfx
- __MACOSX/Figure 4-source data 1/._Nakajima-Takagi et al, Figure 4 source data.pzfx
