# Supplementary material for: Polycomb repressive complex 1.1 coordinates homeostatic and emergency myelopoiesis
Source: eLife. 2023 Jun 2;12:e83004. doi: 10.7554/eLife.83004 (PMC10287155; doi:10.7554/eLife.83004)
Supplement: Figure 5—figure supplement 1—source data 1. [file elife-83004-fig5-figsupp1-data1.zip]

Archive with 9 entries (8 files):
- Figure 5-figure supplement 1-source data 1/
- Figure 5-figure supplement 1-source data 1/Nakajima-Takagi et al, Figure 4ΓÇôfigure supplement 1 source data.pzfx
- __MACOSX/Figure 5-figure supplement 1-source data 1/._Nakajima-Takagi et al, Figure 4ΓÇôfigure supplement 1 source data.pzfx
- Figure 5-figure supplement 1-source data 1/Nakajima-Takagi et al, Figure 5ΓÇôfigure supplement 1 source data.pzfx
- __MACOSX/Figure 5-figure supplement 1-source data 1/._Nakajima-Takagi et al, Figure 5ΓÇôfigure supplement 1 source data.pzfx
- Figure 5-figure supplement 1-source data 1/Nakajima-Takagi et al, Figure 1ΓÇôfigure supplement 4B source data.xlsx
- __MACOSX/Figure 5-figure supplement 1-source data 1/._Nakajima-Takagi et al, Figure 1ΓÇôfigure supplement 4B source data.xlsx
- Figure 5-figure supplement 1-source data 1/Nakajima-Takagi et al, Figure 1ΓÇôfigure supplement 4A source data.pzfx
- __MACOSX/Figure 5-figure supplement 1-source data 1/._Nakajima-Takagi et al, Figure 1ΓÇôfigure supplement 4A source data.pzfx
