# Supplementary material for: Polycomb repressive complex 1.1 coordinates homeostatic and emergency myelopoiesis
Source: eLife. 2023 Jun 2;12:e83004. doi: 10.7554/eLife.83004 (PMC10287155; doi:10.7554/eLife.83004)
Supplement: Supplementary file 1. [file elife-83004-supp1.xlsx]

## Sheet: File 1
	Supplementary file 1. List of gene sets for GSEA.
	1. Broad Institute, Molecular Signatures Database v6.2
	Gene set name used in this study	Standard name	Sytematic name
	Myeloid cell Development	BROWN_MYELOID_CELL_DEVELOPMENT_UP	M1430
	CEBP Targets	GERY_CEBP_TARGETS	M12338
	E2F Targets	ISHIDA_E2F_TARGETS	M1945
	2. Other
	Gene set name used in this study	Source
	C/EBPa Overexpression	Loke et al., 2018.	sKH1 - CEBPA targets up-regulated after CEBPA overexpression
	PRC1 Targets	This study, Table S2
	PRC2 Targets	This study, Table S2
	Wnt/b-cat targets in HSC	Shooshtarizadeh et al., 2019.	b-catenin and Gif1 target genes in HSCs
	Irf8 targets in THP-1 cells	Kubosaki et al., 2010.	84 functional direct target genes of IRF8 in undifferentiated THP-1 cells
	5-FU day8 DEG (up regurated)	This study, Table S4
	5-FU day8 DEG (down regurated)	This study, Table S4
