# Supplementary material for: Polycomb repressive complex 1.1 coordinates homeostatic and emergency myelopoiesis
Source: eLife. 2023 Jun 2;12:e83004. doi: 10.7554/eLife.83004 (PMC10287155; doi:10.7554/eLife.83004)
Supplement: Supplementary file 2. [file elife-83004-supp2.xlsx]

## Sheet: File 2
	Supplementary file 2. List of target genes of PRC1, PRC2, and PCGF1 and bivalent genes in LSK cells.
	PRC1 targets			PRC2 targets			PCGF1 targets			Bivalent genes (Aoyama et al., 2018)
	Refseq ID	definition	Symbol	Refseq ID	definition	Symbol	Refseq ID	definition	Symbol	Refseq ID	definition	Symbol
	NM_001001160	F-box only protein 41	Fbxo41	NM_001001160	F-box only protein 41	Fbxo41	NM_001001880	myelin protein zero-like protein 1 isoform b precursor	Mpzl1	NM_001001160	F-box only protein 41	Fbxo41
	NM_001001334	uncharacterized protein LOC381350	BC061194	NM_001001179	ovostatin homolog precursor	BC048546	NM_001001881	UPF0524 protein C3orf70 homolog	2510009E07Rik	NM_001001180	uncharacterized protein LOC407812	Zfp941
	NM_001001488	phospholipid-transporting ATPase IC	Atp8b1	NM_001001334	uncharacterized protein LOC381350	BC061194	NM_001001981	U3 small nucleolar RNA-associated protein 14 homolog B	Utp14b	NM_001001488	phospholipid-transporting ATPase IC	Atp8b1
	NM_001001491	tropomyosin alpha-4 chain	Tpm4	NM_001001454	protein tweety homolog 1 isoform 1	Ttyh1	NM_001001983	phosphatidylinositol 4-kinase type 3 alpha	Pi4ka	NM_001001565	chondroitin sulfate synthase 2 isoform b	Chpf
	NM_001001492	Lebercilin-like protein	Lca5l	NM_001001488	phospholipid-transporting ATPase IC	Atp8b1	NM_001001986	nucleolar protein 4-like isoform 1	Nol4l	NM_001001566	chondroitin sulfate synthase 2 isoform a	Chpf
	NM_001001565	chondroitin sulfate synthase 2 isoform b	Chpf	NM_001001565	chondroitin sulfate synthase 2 isoform b	Chpf	NM_001002900	HIG1 domain family member 1C	Higd1c	NM_001001796	dorsal root ganglia homeobox protein	Prrxl1
	NM_001001566	chondroitin sulfate synthase 2 isoform a	Chpf	NM_001001566	chondroitin sulfate synthase 2 isoform a	Chpf	NM_001003672	protocadherin alpha-C2 precursor	Pcdhac2	NM_001001804	epoxide hydrolase 4	Ephx4
	NM_001001714	spermatogenesis- and oogenesis-specific basic helix-loop-helix-containing protein 1	Sohlh1	NM_001001796	dorsal root ganglia homeobox protein	Prrxl1	NM_001005608	integrin beta-4 isoform 1 precursor	Itgb4	NM_001001880	myelin protein zero-like protein 1 isoform b precursor	Mpzl1
	NM_001001796	dorsal root ganglia homeobox protein	Prrxl1	NM_001001883	E3 ubiquitin-protein ligase HECW2 isoform 1	Hecw2	NM_001005748	phosphatase and actin regulator 1 isoform 3	Phactr1	NM_001001881	UPF0524 protein C3orf70 homolog	2510009E07Rik
	NM_001001804	epoxide hydrolase 4	Ephx4	NM_001001885	transmembrane protein 151A	Tmem151a	NM_001007568	zinc finger protein 251	Zfp251	NM_001001885	transmembrane protein 151A	Tmem151a
	NM_001001806	zinc finger protein 36, C3H1 type-like 2	Zfp36l2	NM_001001980	LIM and calponin homology domains-containing protein 1 isoform 1	Limch1	NM_001007596	reticulon-1 isoform C	Rtn1	NM_001001980	LIM and calponin homology domains-containing protein 1 isoform 1	Limch1
	NM_001001880	myelin protein zero-like protein 1 isoform b precursor	Mpzl1	NM_001001999	platelet glycoprotein Ib beta chain isoform 1 precursor	Gp1bb	NM_001008785	kelch repeat and BTB domain-containing protein 8 isoform a	Kbtbd8	NM_001001985	N-acetylaspartate synthetase	Nat8l
	NM_001001881	UPF0524 protein C3orf70 homolog	2510009E07Rik	NM_001002927	proenkephalin-A precursor	Penk	NM_001009929	serine/threonine-protein kinase BRSK2 isoform beta	Brsk2	NM_001001999	platelet glycoprotein Ib beta chain isoform 1 precursor	Gp1bb
	NM_001001883	E3 ubiquitin-protein ligase HECW2 isoform 1	Hecw2	NM_001003667	keratin, type II cytoskeletal 1b	Krt77	NM_001009930	serine/threonine-protein kinase BRSK2 isoform gamma	Brsk2	NM_001002005	pannexin-2	Panx2
	NM_001001885	transmembrane protein 151A	Tmem151a	NM_001003670	type II keratin Kb14	Gm5414	NM_001009935	thioredoxin-interacting protein isoform 1	Txnip	NM_001002012	heat shock-related 70 kDa protein 2	Hspa2
	NM_001001981	U3 small nucleolar RNA-associated protein 14 homolog B	Utp14b	NM_001003672	protocadherin alpha-C2 precursor	Pcdhac2	NM_001010937	gap junction beta-6 protein	Gjb6	NM_001002268	G-protein coupled receptor 126 precursor	Gpr126
	NM_001001982	uncharacterized protein C15orf52 homolog	A430105I19Rik	NM_001003817	receptor tyrosine-protein kinase erbB-2 precursor	Erbb2	NM_001010973	histamine H2 receptor isoform 1	Hrh2	NM_001002927	proenkephalin-A precursor	Penk
	NM_001001983	phosphatidylinositol 4-kinase type 3 alpha	Pi4ka	NM_001003824	potassium voltage-gated channel subfamily KQT member 2 isoform 2	Kcnq2	NM_001011733	olfactory receptor 288	Olfr288	NM_001003672	protocadherin alpha-C2 precursor	Pcdhac2
	NM_001001985	N-acetylaspartate synthetase	Nat8l	NM_001003825	potassium voltage-gated channel subfamily KQT member 2 isoform 3	Kcnq2	NM_001024468	branched-chain-amino-acid aminotransferase, cytosolic isoform 1	Bcat1	NM_001003817	receptor tyrosine-protein kinase erbB-2 precursor	Erbb2
	NM_001001986	nucleolar protein 4-like isoform 1	Nol4l	NM_001003948	PTB-containing, cubilin and LRP1-interacting protein	Pid1	NM_001024645	leucine-rich repeat-containing protein 16B	Lrrc16b	NM_001003911	A disintegrin and metalloproteinase with thrombospondin motifs 7 precursor	Adamts7
	NM_001001999	platelet glycoprotein Ib beta chain isoform 1 precursor	Gp1bb	NM_001004145	NLR family, pyrin domain containing 4G	Nlrp4g	NM_001024707	low density lipoprotein receptor-related protein 3 precursor	Lrp3	NM_001003948	PTB-containing, cubilin and LRP1-interacting protein	Pid1
	NM_001002005	pannexin-2	Panx2	NM_001004147	rRNA/tRNA 2'-O-methyltransferase fibrillarin-like protein 1	Fbll1	NM_001024945	sulfhydryl oxidase 1 isoform a precursor	Qsox1	NM_001004147	rRNA/tRNA 2'-O-methyltransferase fibrillarin-like protein 1	Fbll1
	NM_001002011	prelamin-A/C isoform A precursor	Lmna	NM_001004148	solute carrier family 13 member 5	Slc13a5	NM_001025192	coxsackievirus and adenovirus receptor homolog isoform a precursor	Cxadr	NM_001004148	solute carrier family 13 member 5	Slc13a5
	NM_001002900	HIG1 domain family member 1C	Higd1c	NM_001004150	lactosylceramide 4-alpha-galactosyltransferase	A4galt	NM_001025307	syntaxin-3 isoform B	Stx3	NM_001004173	sphingosine-1-phosphate phosphatase 2	Sgpp2
	NM_001003668	keratin, type II cuticular Hb3	Krt83	NM_001004173	sphingosine-1-phosphate phosphatase 2	Sgpp2	NM_001025381	uracil nucleotide/cysteinyl leukotriene receptor	Gpr17	NM_001004177	cadherin EGF LAG seven-pass G-type receptor 2 isoform 2 precursor	Celsr2
	NM_001003672	protocadherin alpha-C2 precursor	Pcdhac2	NM_001004366	signal peptide, CUB and EGF-like domain-containing protein 3 precursor	Scube3	NM_001025586	nuclear receptor 2C2-associated protein isoform 1	Nr2c2ap	NM_001004180	protein FAM222A	Fam222a
	NM_001003817	receptor tyrosine-protein kinase erbB-2 precursor	Erbb2	NM_001004367	CXXC-type zinc finger protein 4	Cxxc4	NM_001025587	nuclear receptor 2C2-associated protein isoform 2	Nr2c2ap	NM_001004363	NUAK family SNF1-like kinase 1	Nuak1
	NM_001003893	mannan-binding lectin serine protease 2 isoform 1 precursor	Masp2	NM_001004455	cystin-1	Cys1	NM_001029836	nephronectin isoform b precursor	Npnt	NM_001004366	signal peptide, CUB and EGF-like domain-containing protein 3 precursor	Scube3
	NM_001003911	A disintegrin and metalloproteinase with thrombospondin motifs 7 precursor	Adamts7	NM_001004761	probable G-protein coupled receptor 158 precursor	Gpr158	NM_001029937	SEC14-like protein 3	Sec14l3	NM_001004367	CXXC-type zinc finger protein 4	Cxxc4
	NM_001003912	rho guanine nucleotide exchange factor 11	Arhgef11	NM_001005232	homeobox protein DBX1	Dbx1	NM_001033126	CD27 antigen isoform a precursor	Cd27	NM_001004455	cystin-1	Cys1
	NM_001004147	rRNA/tRNA 2'-O-methyltransferase fibrillarin-like protein 1	Fbll1	NM_001005343	transcription factor Sp9	Sp9	NM_001033131	keratinocyte differentiation-associated protein precursor	Krtdap	NM_001005232	homeobox protein DBX1	Dbx1
	NM_001004148	solute carrier family 13 member 5	Slc13a5	NM_001005423	melanoregulin	Mreg	NM_001033145	deleted in autism protein 1 homolog precursor	1190002N15Rik	NM_001005343	transcription factor Sp9	Sp9
	NM_001004150	lactosylceramide 4-alpha-galactosyltransferase	A4galt	NM_001005477	barH-like 2 homeobox protein	Barhl2	NM_001033306	SH2 domain-containing adapter protein B	Shb	NM_001005423	melanoregulin	Mreg
	NM_001004157	scavenger receptor class F member 1 precursor	Scarf1	NM_001005740	phosphatase and actin regulator 1 isoform 2	Phactr1	NM_001033318	conserved oligomeric Golgi complex subunit 7	Cog7	NM_001005424	uncharacterized protein C9orf172 homolog	Gm996
	NM_001004177	cadherin EGF LAG seven-pass G-type receptor 2 isoform 2 precursor	Celsr2	NM_001005863	microtubule-associated tumor suppressor 1 homolog isoform 1	Mtus1	NM_001033324	zinc finger and BTB domain-containing protein 16	Zbtb16	NM_001005477	barH-like 2 homeobox protein	Barhl2
	NM_001004180	protein FAM222A	Fam222a	NM_001006668	potassium voltage-gated channel subfamily KQT member 2 isoform 4	Kcnq2	NM_001033334	synapse differentiation-inducing gene protein 1-like	Syndig1l	NM_001005510	nesprin-2	Syne2
	NM_001004293	amphoterin-induced protein 1 isoform a precursor	Amigo1	NM_001006669	potassium voltage-gated channel subfamily KQT member 2 isoform 5	Kcnq2	NM_001033338	RIMS-binding protein 3	Rimbp3	NM_001005511	serine/threonine-protein kinase LMTK3 precursor	Lmtk3
	NM_001004366	signal peptide, CUB and EGF-like domain-containing protein 3 precursor	Scube3	NM_001006674	potassium voltage-gated channel subfamily KQT member 2 isoform 6	Kcnq2	NM_001033360	probable G-protein coupled receptor 101	Gpr101	NM_001005740	phosphatase and actin regulator 1 isoform 2	Phactr1
	NM_001004367	CXXC-type zinc finger protein 4	Cxxc4	NM_001006675	potassium voltage-gated channel subfamily KQT member 2 isoform 7	Kcnq2	NM_001033410	RING finger protein 224	Rnf224	NM_001005863	microtubule-associated tumor suppressor 1 homolog isoform 1	Mtus1
	NM_001004435	phosphoinositide 3-kinase regulatory subunit 6 isoform 2	Pik3r6	NM_001006676	potassium voltage-gated channel subfamily KQT member 2 isoform 8	Kcnq2	NM_001033468	probable G-protein coupled receptor 114 isoform 2 precursor	Gpr114	NM_001005865	microtubule-associated tumor suppressor 1 homolog isoform 4	Mtus1
	NM_001004455	cystin-1	Cys1	NM_001006677	potassium voltage-gated channel subfamily KQT member 2 isoform 9	Kcnq2	NM_001033473	outer dense fiber protein 3-like protein 2	Odf3l2	NM_001007220	disintegrin and metalloproteinase domain-containing protein 22 isoform a precursor	Adam22
	NM_001005232	homeobox protein DBX1	Dbx1	NM_001006678	potassium voltage-gated channel subfamily KQT member 2 isoform 10	Kcnq2	NM_001033488	major facilitator superfamily domain-containing protein 2B	Mfsd2b	NM_001007221	disintegrin and metalloproteinase domain-containing protein 22 isoform b precursor	Adam22
	NM_001005342	protein yippee-like 4	Ypel4	NM_001006679	potassium voltage-gated channel subfamily KQT member 2 isoform 11	Kcnq2	NM_001033489	RING finger protein 207	Rnf207	NM_001007573	glycoprotein endo-alpha-1,2-mannosidase-like protein precursor	Maneal
	NM_001005343	transcription factor Sp9	Sp9	NM_001006680	potassium voltage-gated channel subfamily KQT member 2 isoform 12	Kcnq2	NM_001033537	post-GPI attachment to proteins factor 3 precursor	Pgap3	NM_001007580	fibronectin type III domain containing protein 3C1	Fndc3c1
	NM_001005423	melanoregulin	Mreg	NM_001007573	glycoprotein endo-alpha-1,2-mannosidase-like protein precursor	Maneal	NM_001033550	volume-regulated anion channel subunit LRRC8B	Lrrc8b	NM_001008232	arf-GAP with SH3 domain, ANK repeat and PH domain-containing protein 3	Asap3
	NM_001005424	uncharacterized protein C9orf172 homolog	Gm996	NM_001007580	fibronectin type III domain containing protein 3C1	Fndc3c1	NM_001033599	long-chain-fatty-acid--CoA ligase 6 isoform 4	Acsl6	NM_001008423	coiled-coil domain-containing protein 177	Ccdc177
	NM_001005477	barH-like 2 homeobox protein	Barhl2	NM_001007596	reticulon-1 isoform C	Rtn1	NM_001033606	long-chain-fatty-acid--CoA ligase 3 isoform a	Acsl3	NM_001008533	adenosine receptor A1 isoform a	Adora1
	NM_001005506	alpha-taxilin	Txlna	NM_001008231	disheveled-associated activator of morphogenesis 2	Daam2	NM_001033872	small cell adhesion glycoprotein isoform 1	Smagp	NM_001009929	serine/threonine-protein kinase BRSK2 isoform beta	Brsk2
	NM_001005510	nesprin-2	Syne2	NM_001009929	serine/threonine-protein kinase BRSK2 isoform beta	Brsk2	NM_001033979	low-density lipoprotein receptor class A domain-containing protein 2	Ldlrad2	NM_001009930	serine/threonine-protein kinase BRSK2 isoform gamma	Brsk2
	NM_001005511	serine/threonine-protein kinase LMTK3 precursor	Lmtk3	NM_001009930	serine/threonine-protein kinase BRSK2 isoform gamma	Brsk2	NM_001033980	protein FAM92B	Fam92b	NM_001010941	G-protein coupled receptor 12	Gpr12
	NM_001005605	zinc finger protein AEBP2 isoform 1	Aebp2	NM_001010937	gap junction beta-6 protein	Gjb6	NM_001033981	hemoglobin subunit theta-1	Hbq1b	NM_001011518	olfactory receptor 94	Olfr94
	NM_001005608	integrin beta-4 isoform 1 precursor	Itgb4	NM_001010941	G-protein coupled receptor 12	Gpr12	NM_001034097	tumor necrosis factor (ligand) superfamily, member 12-member 13 isoform a	Tnfsf12Tnfsf13	NM_001011874	XK-related protein 4	Xkr4
	NM_001005748	phosphatase and actin regulator 1 isoform 3	Phactr1	NM_001011531	olfactory receptor 329	Olfr329-ps	NM_001037221	protein Smaug homolog 1 isoform 1	Samd4	NM_001012309	nuclear speckle splicing regulatory protein 1	Ccdc55
	NM_001005863	microtubule-associated tumor suppressor 1 homolog isoform 1	Mtus1	NM_001011732	XK-related protein 7	Xkr7	NM_001037916	coiled-coil domain-containing protein 17	Ccdc17	NM_001012322	secretin receptor precursor	Sctr
	NM_001007568	zinc finger protein 251	Zfp251	NM_001011733	olfactory receptor 288	Olfr288	NM_001038658	protein lifeguard 2 isoform 2	Faim2	NM_001012335	midkine isoform a precursor	Mdk
	NM_001007573	glycoprotein endo-alpha-1,2-mannosidase-like protein precursor	Maneal	NM_001011770	olfactory receptor 332	Olfr332	NM_001038700	formin-binding protein 1 isoform a	Fnbp1	NM_001012336	midkine isoform a precursor	Mdk
	NM_001007580	fibronectin type III domain containing protein 3C1	Fndc3c1	NM_001011789	olfactory receptor 222	Olfr222	NM_001039176	elongation of very long chain fatty acids protein 1 isoform 1	Elovl1	NM_001012402	heparan sulfate glucosamine 3-O-sulfotransferase 6	Hs3st6
	NM_001007596	reticulon-1 isoform C	Rtn1	NM_001011814	olfactory receptor 524	Olfr524	NM_001039347	potassium voltage-gated channel subfamily D member 3 isoform 1 precursor	Kcnd3	NM_001012451	ankyrin repeat domain-containing protein 6	Ankrd6
	NM_001008232	arf-GAP with SH3 domain, ANK repeat and PH domain-containing protein 3	Asap3	NM_001011851	olfactory receptor 412	Olfr412	NM_001039509	probable hydrolase PNKD isoform 3	Pnkd	NM_001012477	stromal cell-derived factor 1 isoform gamma precursor	Cxcl12
	NM_001008533	adenosine receptor A1 isoform a	Adora1	NM_001011856	olfactory receptor 1331	Olfr1331	NM_001039878	striatin-4 isoform 2	Strn4	NM_001012765	adenylate cyclase type 5	Adcy5
	NM_001008700	interleukin-4 receptor subunit alpha precursor	Il4ra	NM_001011867	olfactory receptor 538	Olfr538	NM_001042564	CD27 antigen isoform b precursor	Cd27	NM_001013024	ubiquitin carboxyl-terminal hydrolase 13	Usp13
	NM_001008785	kelch repeat and BTB domain-containing protein 8 isoform a	Kbtbd8	NM_001011874	XK-related protein 4	Xkr4	NM_001042727	retinoic acid receptor gamma isoform 2	Rarg	NM_001013369	prefoldin 4 isoform 2	Pfdn4
	NM_001009929	serine/threonine-protein kinase BRSK2 isoform beta	Brsk2	NM_001012322	secretin receptor precursor	Sctr	NM_001045523	bromo adjacent homology domain-containing 1 protein	Bahd1	NM_001013386	ras-like protein family member 10B precursor	Rasl10b
	NM_001009930	serine/threonine-protein kinase BRSK2 isoform gamma	Brsk2	NM_001012402	heparan sulfate glucosamine 3-O-sulfotransferase 6	Hs3st6	NM_001048057	60S ribosomal protein L38	Rpl38	NM_001013390	sodium channel subunit beta-4 precursor	Scn4b
	NM_001009935	thioredoxin-interacting protein isoform 1	Txnip	NM_001012477	stromal cell-derived factor 1 isoform gamma precursor	Cxcl12	NM_001048058	60S ribosomal protein L38	Rpl38	NM_001013411	sodium/potassium-transporting ATPase subunit beta-1-interacting protein 2 long isoform	Nkain2
	NM_001010937	gap junction beta-6 protein	Gjb6	NM_001012623	regulating synaptic membrane exocytosis protein 1 isoform 3	Rims1	NM_001076676	ubiquitin carboxyl-terminal hydrolase 33 isoform 2	Usp33	NM_001013741	dendrin	Ddn
	NM_001010973	histamine H2 receptor isoform 1	Hrh2	NM_001012624	regulating synaptic membrane exocytosis protein 1 isoform 4	Rims1	NM_001077591	testis-specific serine kinase substrate isoform 2	Tsks	NM_001013749	transmembrane protein 151B	Tmem151b
	NM_001011518	olfactory receptor 94	Olfr94	NM_001012625	regulating synaptic membrane exocytosis protein 1 isoform 5	Rims1	NM_001077595	protein Shroom3 isoform 2	Shroom3	NM_001013753	protocadherin 17 precursor	Pcdh17
	NM_001011732	XK-related protein 7	Xkr7	NM_001012765	adenylate cyclase type 5	Adcy5	NM_001077633	demilune cell and parotid protein 3 precursor	Dcpp3	NM_001013758	leucine-rich repeat and immunoglobulin-like domain-containing nogo receptor-interacting protein 3 precursor	Lingo3
	NM_001011733	olfactory receptor 288	Olfr288	NM_001013024	ubiquitin carboxyl-terminal hydrolase 13	Usp13	NM_001080706	TATA-binding protein-associated factor 172	Btaf1	NM_001013777	zinc finger protein 488	Zfp488
	NM_001011789	olfactory receptor 222	Olfr222	NM_001013369	prefoldin 4 isoform 2	Pfdn4	NM_001080708	protein FAM65C	Fam65c	NM_001013802	O-acetyl-ADP-ribose deacetylase MACROD2 isoform 1	Macrod2
	NM_001011814	olfactory receptor 524	Olfr524	NM_001013373	transmembrane protease serine 13	Tmprss13	NM_001080769	UHRF1 (ICBP90) binding protein 1	Uhrf1bp1	NM_001013833	cGMP-dependent protein kinase 1 alpha isoform	Prkg1
	NM_001012322	secretin receptor precursor	Sctr	NM_001013386	ras-like protein family member 10B precursor	Rasl10b	NM_001081032	uncharacterized protein LOC667977 precursor	Gm8909	NM_001015039	lateral signaling target protein 2 homolog	Zfyve28
	NM_001012335	midkine isoform a precursor	Mdk	NM_001013390	sodium channel subunit beta-4 precursor	Scn4b	NM_001081073	centrosomal protein of 76 kDa	Cep76	NM_001024136	ankyrin repeat and SAM domain-containing protein 6	Anks6
	NM_001012336	midkine isoform a precursor	Mdk	NM_001013411	sodium/potassium-transporting ATPase subunit beta-1-interacting protein 2 long isoform	Nkain2	NM_001081141	gamma-aminobutyric acid type B receptor subunit 2 precursor	Gabbr2	NM_001024138	probable G-protein coupled receptor 139	Gpr139
	NM_001012400	uncharacterized protein C1orf50 homolog	AU022252	NM_001013741	dendrin	Ddn	NM_001081146	prickle-like protein 2 isoform a	Prickle2	NM_001024139	A disintegrin and metalloproteinase with thrombospondin motifs 15 precursor	Adamts15
	NM_001012402	heparan sulfate glucosamine 3-O-sulfotransferase 6	Hs3st6	NM_001013753	protocadherin 17 precursor	Pcdh17	NM_001081237	kelch-like protein 42	Klhl42	NM_001024147	uncharacterized protein LOC545758	Gm5868
	NM_001012451	ankyrin repeat domain-containing protein 6	Ankrd6	NM_001013758	leucine-rich repeat and immunoglobulin-like domain-containing nogo receptor-interacting protein 3 precursor	Lingo3	NM_001081279	malignant fibrous histiocytoma-amplified sequence 1 homolog	Mfhas1	NM_001024539	SHC-transforming protein 2	Shc2
	NM_001012477	stromal cell-derived factor 1 isoform gamma precursor	Cxcl12	NM_001013802	O-acetyl-ADP-ribose deacetylase MACROD2 isoform 1	Macrod2	NM_001081302	triple functional domain protein	Trio	NM_001024619	tsukushin precursor	Tsku
	NM_001012765	adenylate cyclase type 5	Adcy5	NM_001013833	cGMP-dependent protein kinase 1 alpha isoform	Prkg1	NM_001081329	zinc finger protein with KRAB and SCAN domains 2	Zkscan2	NM_001024707	low density lipoprotein receptor-related protein 3 precursor	Lrp3
	NM_001013360	neuronal pentraxin with chromo domain isoform 1	Npcd	NM_001015039	lateral signaling target protein 2 homolog	Zfyve28	NM_001081349	large neutral amino acids transporter small subunit 3 isoform 1	Slc43a1	NM_001024720	hemicentin 1 precursor	Hmcn1
	NM_001013362	neuronal pentraxin with chromo domain isoform 2	Npcd	NM_001015046	rap1 GTPase-activating protein 2	Rap1gap2	NM_001081428	family with sequence similarity 184, member A	Fam184a	NM_001024842	homeobox protein Hox-C11	Hoxc11
	NM_001013365	oncostatin-M precursor	Osm	NM_001017362	AT-rich interactive domain-containing protein 3C isoform 1	Arid3c	NM_001081471	UbiE3 protein	Mettl7a3	NM_001024851	ankyrin repeat domain 34	Ankrd34a
	NM_001013369	prefoldin 4 isoform 2	Pfdn4	NM_001024134	tripartite motif-containing 15 isoform 2	Trim15	NM_001081977	probable E3 ubiquitin-protein ligase RNF144A	Rnf144a	NM_001024910	septin-10 isoform 1	42988
	NM_001013384	podocan-like protein 1 precursor	Podnl1	NM_001024136	ankyrin repeat and SAM domain-containing protein 6	Anks6	NM_001083119	receptor-type tyrosine-protein phosphatase U isoform 2 precursor	Ptpru	NM_001024911	septin-10 isoform 2	42988
	NM_001013386	ras-like protein family member 10B precursor	Rasl10b	NM_001024139	A disintegrin and metalloproteinase with thrombospondin motifs 15 precursor	Adamts15	NM_001083618	probable tubulin polyglutamylase TTLL9 isoform 1	Ttll9	NM_001024918	transcription factor RFX4 isoform 1	Rfx4
	NM_001013390	sodium channel subunit beta-4 precursor	Scn4b	NM_001024147	uncharacterized protein LOC545758	Gm5868	NM_001083809	large neutral amino acids transporter small subunit 3 isoform 3	Slc43a1	NM_001024931	RNA binding protein fox-1 homolog 3 isoform 3	Rbfox3
	NM_001013741	dendrin	Ddn	NM_001024468	branched-chain-amino-acid aminotransferase, cytosolic isoform 1	Bcat1	NM_001083897	myelin protein zero-like protein 1 isoform a precursor	Mpzl1	NM_001025074	BDNF/NT-3 growth factors receptor isoform a precursor	Ntrk2
	NM_001013749	transmembrane protein 151B	Tmem151b	NM_001024539	SHC-transforming protein 2	Shc2	NM_001083955	hemoglobin alpha, adult chain 2	Hba-a2	NM_001025192	coxsackievirus and adenovirus receptor homolog isoform a precursor	Cxadr
	NM_001013753	protocadherin 17 precursor	Pcdh17	NM_001024702	complement C1q-like protein 4 precursor	C1ql4	NM_001085371	striated muscle-specific serine/threonine-protein kinase isoform 3	Speg	NM_001025286	sodium/potassium-transporting ATPase subunit beta-1-interacting protein 2 short isoform	Nkain2
	NM_001013758	leucine-rich repeat and immunoglobulin-like domain-containing nogo receptor-interacting protein 3 precursor	Lingo3	NM_001024707	low density lipoprotein receptor-related protein 3 precursor	Lrp3	NM_001085532	interferon zeta-like precursor	Gm13276	NM_001025305	transcription factor AP-2-beta isoform 2	Tfap2b
	NM_001013759	GAS2-like protein 2	Gas2l2	NM_001024842	homeobox protein Hox-C11	Hoxc11	NM_001085533	interferon zeta-like precursor	Gm13275	NM_001025559	transcription factor SOX-6 isoform 2	Sox6
	NM_001013767	calpain-11	Capn11	NM_001024850	reproductive homeobox on chromosome X, 10	Rhox10	NM_001085535	transmembrane protein 235 precursor	Tmem235	NM_001025560	transcription factor SOX-6 isoform 3	Sox6
	NM_001013786	zinc finger and SCAN domain-containing protein 26	Zscan26	NM_001024851	ankyrin repeat domain 34	Ankrd34a	NM_001098840	interferon zeta-like precursor	Gm13277	NM_001025565	LIM/homeobox protein Lhx9 isoform a	Lhx9
	NM_001013802	O-acetyl-ADP-ribose deacetylase MACROD2 isoform 1	Macrod2	NM_001024910	septin-10 isoform 1	2022-09-10	NM_001098841	interferon zeta-like precursor	Gm13278	NM_001025567	diencephalon/mesencephalon homeobox protein 1 isoform b	Dmbx1
	NM_001013811	protein FAM169B	Fam169b	NM_001024911	septin-10 isoform 2	2022-09-10	NM_001099635	myosin-3	Myh3	NM_001025570	paired mesoderm homeobox protein 1 isoform c	Prrx1
	NM_001013833	cGMP-dependent protein kinase 1 alpha isoform	Prkg1	NM_001024918	transcription factor RFX4 isoform 1	Rfx4	NM_001099917	small integral membrane protein 24 precursor	Smim24	NM_001025581	potassium voltage-gated channel subfamily C member 2	Kcnc2
	NM_001014761	sodium channel subunit beta-2 precursor	Scn2b	NM_001024927	membrane-associated phosphatidylinositol transfer protein 3 isoform 1	Pitpnm3	NM_001100449	TAF4B RNA polymerase II, TATA box binding protein (TBP)-associated factor	Taf4b	NM_001025584	G protein-activated inward rectifier potassium channel 2 isoform Girk2-1	Kcnj6
	NM_001015039	lateral signaling target protein 2 homolog	Zfyve28	NM_001025074	BDNF/NT-3 growth factors receptor isoform a precursor	Ntrk2	NM_001101433	zinc finger CCHC domain-containing protein 24	Zcchc24	NM_001025585	G protein-activated inward rectifier potassium channel 2 isoform Girk2B	Kcnj6
	NM_001015046	rap1 GTPase-activating protein 2	Rap1gap2	NM_001025192	coxsackievirus and adenovirus receptor homolog isoform a precursor	Cxadr	NM_001101506	uncharacterized protein LOC381582	Tmem240	NM_001025600	cell adhesion molecule 1 isoform d precursor	Cadm1
	NM_001017362	AT-rich interactive domain-containing protein 3C isoform 1	Arid3c	NM_001025286	sodium/potassium-transporting ATPase subunit beta-1-interacting protein 2 short isoform	Nkain2	NM_001101598	isochorismatase domain-containing protein 2A, mitochondrial precursor	Isoc2a	NM_001029838	homeobox protein PKNOX2	Pknox2
	NM_001017983	FAD-dependent oxidoreductase domain-containing protein 2 precursor	Foxred2	NM_001025305	transcription factor AP-2-beta isoform 2	Tfap2b	NM_001101630	keratin associated protein 10-like	Gm3238	NM_001029850	membrane-associated guanylate kinase, WW and PDZ domain-containing protein 1 isoform c	Magi1
	NM_001024136	ankyrin repeat and SAM domain-containing protein 6	Anks6	NM_001025372	pituitary adenylate cyclase-activating polypeptide type I receptor isoform 2 precursor	Adcyap1r1	NM_001101631	uncharacterized protein LOC100041351	Gm3285	NM_001029868	PDZ domain-containing protein 4 isoform 1	Pdzd4
	NM_001024147	uncharacterized protein LOC545758	Gm5868	NM_001025381	uracil nucleotide/cysteinyl leukotriene receptor	Gpr17	NM_001102670	kelch repeat and BTB domain-containing protein 8 isoform b	Kbtbd8	NM_001029877	neuro-oncological ventral antigen 2	Nova2
	NM_001024468	branched-chain-amino-acid aminotransferase, cytosolic isoform 1	Bcat1	NM_001025559	transcription factor SOX-6 isoform 2	Sox6	NM_001105197	transcription factor E3 isoform c	Tfe3	NM_001029912	zinc finger SWIM domain-containing protein 5	Zswim5
	NM_001024539	SHC-transforming protein 2	Shc2	NM_001025560	transcription factor SOX-6 isoform 3	Sox6	NM_001109045	aquaporin-8 isoform 2	Aqp8	NM_001029929	zinc finger MYND domain-containing protein 15	Zmynd15
	NM_001024645	leucine-rich repeat-containing protein 16B	Lrrc16b	NM_001025565	LIM/homeobox protein Lhx9 isoform a	Lhx9	NM_001109971	protein transport protein Sec61 subunit gamma isoform 2	Sec61g	NM_001029978	transcription elongation factor A protein-like 3	Tceal3
	NM_001024702	complement C1q-like protein 4 precursor	C1ql4	NM_001025567	diencephalon/mesencephalon homeobox protein 1 isoform b	Dmbx1	NM_001109972	protein transport protein Sec61 subunit gamma isoform 2	Sec61g	NM_001029985	kielin/chordin-like protein precursor	Kcp
	NM_001024707	low density lipoprotein receptor-related protein 3 precursor	Lrp3	NM_001025570	paired mesoderm homeobox protein 1 isoform c	Prrx1	NM_001110202	E3 ubiquitin-protein ligase TRIM9 isoform b	Trim9	NM_001031772	protein lin-28 homolog B	Lin28b
	NM_001024716	TRIO and F-actin-binding protein isoform 1	Triobp	NM_001025581	potassium voltage-gated channel subfamily C member 2	Kcnc2	NM_001110203	E3 ubiquitin-protein ligase TRIM9 isoform c	Trim9	NM_001031811	potassium voltage-gated channel subfamily H member 8	Kcnh8
	NM_001024720	hemicentin 1 precursor	Hmcn1	NM_001025584	G protein-activated inward rectifier potassium channel 2 isoform Girk2-1	Kcnj6	NM_001111023	runt-related transcription factor 1 isoform 3	Runx1	NM_001033124	high affinity nerve growth factor receptor precursor	Ntrk1
	NM_001024837	double-stranded RNA-specific editase 1 isoform 2	Adarb1	NM_001025585	G protein-activated inward rectifier potassium channel 2 isoform Girk2B	Kcnj6	NM_001111312	leucine-rich repeat flightless-interacting protein 1 isoform 3	Lrrfip1	NM_001033149	tetratricopeptide repeat protein 9A	Ttc9
	NM_001024842	homeobox protein Hox-C11	Hoxc11	NM_001025600	cell adhesion molecule 1 isoform d precursor	Cadm1	NM_001114079	polyadenylate-binding protein 1-like	Pabpc1l	NM_001033167	solute carrier family 22 member 23	Slc22a23
	NM_001024851	ankyrin repeat domain 34	Ankrd34a	NM_001025612	sorting nexin 22	Snx22	NM_001114663	inactive phospholipase C-like protein 1	Plcl1	NM_001033171	killer cell lectin-like receptor subfamily G member 2	Klrg2
	NM_001024910	septin-10 isoform 1	2022-09-10	NM_001029836	nephronectin isoform b precursor	Npnt	NM_001115010	protein lin-54 homolog	Lin54	NM_001033173	ubiquitin specific protease 31	Usp31
	NM_001024911	septin-10 isoform 2	2022-09-10	NM_001029850	membrane-associated guanylate kinase, WW and PDZ domain-containing protein 1 isoform c	Magi1	NM_001122737	insulin-like growth factor II isoform 2 preproprotein	Igf2	NM_001033210	plastin-1	Pls1
	NM_001024918	transcription factor RFX4 isoform 1	Rfx4	NM_001029877	neuro-oncological ventral antigen 2	Nova2	NM_001122738	KAT8 regulatory NSL complex subunit 1-like protein isoform 1	Kansl1l	NM_001033212	reprimo-like protein	Rprml
	NM_001024920	tumor protein p53-inducible protein 13 precursor	Trp53i13	NM_001029912	zinc finger SWIM domain-containing protein 5	Zswim5	NM_001122998	T-lymphoma invasion and metastasis-inducing protein 2 isoform 1	Tiam2	NM_001033221	G6b protein isoform 2 precursor	G6b
	NM_001024927	membrane-associated phosphatidylinositol transfer protein 3 isoform 1	Pitpnm3	NM_001029937	SEC14-like protein 3	Sec14l3	NM_001126487	maestro heat-like repeat-containing protein family member 7	Mroh7	NM_001033223	protein lin-7 homolog A isoform 2	Lin7a
	NM_001024945	sulfhydryl oxidase 1 isoform a precursor	Qsox1	NM_001029985	kielin/chordin-like protein precursor	Kcp	NM_001127382	RNA-binding protein 47 isoform a	Rbm47	NM_001033228	integrin alpha-1 precursor	Itga1
	NM_001025192	coxsackievirus and adenovirus receptor homolog isoform a precursor	Cxadr	NM_001030290	retinol dehydrogenase 8	Rdh8	NM_001128606	protein 4.1 isoform 2	Epb4.1	NM_001033248	uncharacterized protein LOC212539	Gm266
	NM_001025260	histone cluster 2 family member	Gm14484	NM_001030292	potassium channel subfamily K member 15	Kcnk15	NM_001130412	phosphatidate phosphatase LPIN1 isoform a	Lpin1	NM_001033250	LEM domain-containing protein 1	Lemd1
	NM_001025305	transcription factor AP-2-beta isoform 2	Tfap2b	NM_001031772	protein lin-28 homolog B	Lin28b	NM_001136057	copine-6 isoform a	Cpne6	NM_001033258	brefeldin A-inhibited guanine nucleotide-exchange protein 3	D10Bwg1379e
	NM_001025307	syntaxin-3 isoform B	Stx3	NM_001031811	potassium voltage-gated channel subfamily H member 8	Kcnh8	NM_001136222	long-chain-fatty-acid--CoA ligase 3 isoform b	Acsl3	NM_001033262	E3 ubiquitin-protein ligase MARCH9 precursor	42803
	NM_001025372	pituitary adenylate cyclase-activating polypeptide type I receptor isoform 2 precursor	Adcyap1r1	NM_001033124	high affinity nerve growth factor receptor precursor	Ntrk1	NM_001136226	U3 small nucleolar RNA-associated protein 14 homolog B	Utp14b	NM_001033264	glutaminase liver isoform, mitochondrial isoform 1 precursor	Gls2
	NM_001025381	uracil nucleotide/cysteinyl leukotriene receptor	Gpr17	NM_001033149	tetratricopeptide repeat protein 9A	Ttc9	NM_001136556	fer-1-like protein 4	Fer1l4	NM_001033281	putative histone-lysine N-methyltransferase PRDM6	Prdm6
	NM_001025384	uncharacterized protein LOC574405	DXBay18	NM_001033177	keratin, type II cytoskeletal 2 oral	Krt76	NM_001142357	dol-P-Man:Man(7)GlcNAc(2)-PP-Dol alpha-1,6-mannosyltransferase isoform 1	Alg12	NM_001033288	somatomedin-B and thrombospondin type-1 domain-containing protein precursor	Sbspon
	NM_001025432	CREB-binding protein	Crebbp	NM_001033186	src kinase-associated phosphoprotein 1 isoform 1	Skap1	NM_001142952	protein FAM46C	Fam46c	NM_001033289	sodium/hydrogen exchanger 2 precursor	Slc9a2
	NM_001025559	transcription factor SOX-6 isoform 2	Sox6	NM_001033210	plastin-1	Pls1	NM_001145192	uncharacterized protein LOC320722	A330050F15Rik	NM_001033301	FH2 domain-containing protein 1	Fhdc1
	NM_001025560	transcription factor SOX-6 isoform 3	Sox6	NM_001033212	reprimo-like protein	Rprml	NM_001145198	overexpressed in colon carcinoma 1 protein homolog	1500009L16Rik	NM_001033322	guanylate cyclase 1, soluble, alpha 2	Gucy1a2
	NM_001025565	LIM/homeobox protein Lhx9 isoform a	Lhx9	NM_001033221	G6b protein isoform 2 precursor	G6b	NM_001145897	genetic suppressor element 1 isoform 3	Gse1	NM_001033323	immunoglobulin superfamily, member 9B isoform 2 precursor	Igsf9b
	NM_001025567	diencephalon/mesencephalon homeobox protein 1 isoform b	Dmbx1	NM_001033223	protein lin-7 homolog A isoform 2	Lin7a	NM_001145920	runt-related transcription factor 2 isoform 2	Runx2	NM_001033334	synapse differentiation-inducing gene protein 1-like	Syndig1l
	NM_001025570	paired mesoderm homeobox protein 1 isoform c	Prrx1	NM_001033248	uncharacterized protein LOC212539	Gm266	NM_001145929	THAP domain-containing protein 3 isoform 2	Thap3	NM_001033338	RIMS-binding protein 3	Rimbp3
	NM_001025581	potassium voltage-gated channel subfamily C member 2	Kcnc2	NM_001033250	LEM domain-containing protein 1	Lemd1	NM_001145935	zinc finger protein 691	Zfp691	NM_001033339	matrix metalloproteinase-25 precursor	Mmp25
	NM_001025586	nuclear receptor 2C2-associated protein isoform 1	Nr2c2ap	NM_001033264	glutaminase liver isoform, mitochondrial isoform 1 precursor	Gls2	NM_001145936	zinc finger protein 691	Zfp691	NM_001033347	uncharacterized protein LOC241589	D430041D05Rik
	NM_001025587	nuclear receptor 2C2-associated protein isoform 2	Nr2c2ap	NM_001033269	eukaryotic translation initiation factor 4E type 1B isoform 1	Eif4e1b	NM_001145972	probable G-protein coupled receptor 114 isoform 1 precursor	Gpr114	NM_001033351	glutamate [NMDA] receptor subunit 3A isoform 2 precursor	Grin3a
	NM_001025600	cell adhesion molecule 1 isoform d precursor	Cadm1	NM_001033281	putative histone-lysine N-methyltransferase PRDM6	Prdm6	NM_001146005	C5a anaphylatoxin chemotactic receptor 2 isoform 2	C5ar2	NM_001033354	IQ motif and SEC7 domain-containing protein 3 isoform 1	Iqsec3
	NM_001025612	sorting nexin 22	Snx22	NM_001033288	somatomedin-B and thrombospondin type-1 domain-containing protein precursor	Sbspon	NM_001146153	homer protein homolog 3 isoform 1	Homer3	NM_001033365	uncharacterized protein LOC268816	Mroh5
	NM_001029836	nephronectin isoform b precursor	Npnt	NM_001033322	guanylate cyclase 1, soluble, alpha 2	Gucy1a2	NM_001146183	copine-6 isoform b	Cpne6	NM_001033415	protein shisa-3 homolog precursor	Shisa3
	NM_001029838	homeobox protein PKNOX2	Pknox2	NM_001033324	zinc finger and BTB domain-containing protein 16	Zbtb16	NM_001159320	voltage-dependent L-type calcium channel subunit beta-1 isoform D	Cacnb1	NM_001033445	GRB2-associated and regulator of MAPK protein	Garem
	NM_001029850	membrane-associated guanylate kinase, WW and PDZ domain-containing protein 1 isoform c	Magi1	NM_001033334	synapse differentiation-inducing gene protein 1-like	Syndig1l	NM_001159482	ras-related protein Rab-34	Rab34	NM_001033458	neuropeptide-like protein C4orf48 homolog	Gm1673
	NM_001029868	PDZ domain-containing protein 4 isoform 1	Pdzd4	NM_001033347	uncharacterized protein LOC241589	D430041D05Rik	NM_001159485	guanine nucleotide exchange factor DBS isoform 3	Mcf2l	NM_001033525	potassium inwardly-rectifying channel, subfamily K, member 6	Kcnk6
	NM_001029877	neuro-oncological ventral antigen 2	Nova2	NM_001033351	glutamate [NMDA] receptor subunit 3A isoform 2 precursor	Grin3a	NM_001159486	guanine nucleotide exchange factor DBS isoform 2	Mcf2l	NM_001033531	kelch-like 32 isoform 2	Klhl32
	NM_001029912	zinc finger SWIM domain-containing protein 5	Zswim5	NM_001033354	IQ motif and SEC7 domain-containing protein 3 isoform 1	Iqsec3	NM_001159503	tumor necrosis factor (ligand) superfamily, member 12-member 13 isoform c	Tnfsf12Tnfsf13	NM_001033535	tumor necrosis factor alpha-induced protein 8-like protein 3	Tnfaip8l3
	NM_001029929	zinc finger MYND domain-containing protein 15	Zmynd15	NM_001033360	probable G-protein coupled receptor 101	Gpr101	NM_001159571	ephrin type-B receptor 4 isoform a precursor	Ephb4	NM_001033542	multidrug and toxin extrusion protein 2	Slc47a2
	NM_001029937	SEC14-like protein 3	Sec14l3	NM_001033400	NUT family member Gm806	Gm806	NM_001159910	coiled-coil domain-containing protein 85C	Ccdc85c	NM_001033633	proton myo-inositol cotransporter	Slc2a13
	NM_001029978	transcription elongation factor A protein-like 3	Tceal3	NM_001033415	protein shisa-3 homolog precursor	Shisa3	NM_001160012	gap junction beta-3 protein	Gjb3	NM_001033795	zinc finger CCHC domain-containing protein 16	Zcchc16
	NM_001029985	kielin/chordin-like protein precursor	Kcp	NM_001033442	uncharacterized protein LOC381059	Gm1604b	NM_001160366	scavenger receptor cysteine-rich domain-containing group B protein precursor	Ssc4d	NM_001033813	zinc finger protein 564	Zfp872
	NM_001030290	retinol dehydrogenase 8	Rdh8	NM_001033492	melanoma antigen, family B, 4	Mageb4	NM_001160406	zinc finger protein Gfi-1b isoform 2	Gfi1b	NM_001033872	small cell adhesion glycoprotein isoform 1	Smagp
	NM_001030291	ectonucleotide pyrophosphatase/phosphodiesterase family member 7 precursor	Enpp7	NM_001033500	WD repeat domain 72	Wdr72	NM_001160711	CMRF35-like molecule 9 isoform 1 precursor	Cd300lg	NM_001033876	potassium channel subfamily K member 9	Kcnk9
	NM_001030292	potassium channel subfamily K member 15	Kcnk15	NM_001033542	multidrug and toxin extrusion protein 2	Slc47a2	NM_001160712	CMRF35-like molecule 9 isoform 3 precursor	Cd300lg	NM_001033954	calcitonin gene-related peptide 1 isoform Cgrp preproprotein	Calca
	NM_001030296	proline-rich protein 7	Prr7	NM_001033597	long-chain-fatty-acid--CoA ligase 6 isoform 2	Acsl6	NM_001160713	CMRF35-like molecule 9 isoform 2 precursor	Cd300lg	NM_001034115	SH3 and multiple ankyrin repeat domains protein 1	Shank1
	NM_001031772	protein lin-28 homolog B	Lin28b	NM_001033598	long-chain-fatty-acid--CoA ligase 6 isoform 3	Acsl6	NM_001161362	protein phosphatase 2, regulatory subunit B'', alpha isoform 1	Ppp2r3a	NM_001034874	protein shisa-6 homolog precursor	Shisa6
	NM_001031811	potassium voltage-gated channel subfamily H member 8	Kcnh8	NM_001033633	proton myo-inositol cotransporter	Slc2a13	NM_001161432	tumor necrosis factor receptor superfamily member 27	Eda2r	NM_001037099	voltage-dependent L-type calcium channel subunit beta-4 isoform a	Cacnb4
	NM_001032413	platelet endothelial aggregation receptor 1 isoform a precursor	Pear1	NM_001033776	vertnin	Vrtn	NM_001161433	tumor necrosis factor receptor superfamily member 27	Eda2r	NM_001037178	nuclear factor of activated T-cells, cytoplasmic 2 isoform c	Nfatc2
	NM_001032414	platelet endothelial aggregation receptor 1 isoform a precursor	Pear1	NM_001033872	small cell adhesion glycoprotein isoform 1	Smagp	NM_001161456	core-binding factor subunit beta isoform 2	Cbfb	NM_001037221	protein Smaug homolog 1 isoform 1	Samd4
	NM_001033124	high affinity nerve growth factor receptor precursor	Ntrk1	NM_001033876	potassium channel subfamily K member 9	Kcnk9	NM_001161457	core-binding factor subunit beta isoform 3	Cbfb	NM_001037539	prokineticin-2 isoform 2 precursor	Prok2
	NM_001033126	CD27 antigen isoform a precursor	Cd27	NM_001034013	acid-sensing ion channel 2 isoform MDEG1	Asic2	NM_001161458	core-binding factor subunit beta isoform 4	Cbfb	NM_001037711	cingulin isoform 1	Cgn
	NM_001033131	keratinocyte differentiation-associated protein precursor	Krtdap	NM_001034037	UPF0728 protein C10orf53 homolog	1700024G13Rik	NM_001161516	deoxycytidylate deaminase	Dctd	NM_001037740	striatin-interacting proteins 2 isoform b	Strip2
	NM_001033145	deleted in autism protein 1 homolog precursor	1190002N15Rik	NM_001034115	SH3 and multiple ankyrin repeat domains protein 1	Shank1	NM_001161609	interferon zeta-like precursor	Gm13285	NM_001037809	cadherin-3 isoform a preproprotein	Cdh3
	NM_001033149	tetratricopeptide repeat protein 9A	Ttc9	NM_001034874	protein shisa-6 homolog precursor	Shisa6	NM_001161782	E3 ubiquitin-protein ligase TRIM32	Trim32	NM_001037914	multicilin	Mcidas
	NM_001033167	solute carrier family 22 member 23	Slc22a23	NM_001034875	BPI fold-containing family B member 4 precursor	Bpifb4	NM_001161800	kelch-like protein 7 isoform 2	Klhl7	NM_001037987	EGF-like repeat and discoidin I-like domain-containing protein 3 isoform a precursor	Edil3
	NM_001033171	killer cell lectin-like receptor subfamily G member 2	Klrg2	NM_001036684	plasma membrane calcium-transporting ATPase 2	Atp2b2	NM_001162417	myelin expression factor 2 isoform 1	Myef2	NM_001038607	potassium voltage-gated channel subfamily H member 1 isoform 2	Kcnh1
	NM_001033173	ubiquitin specific protease 31	Usp31	NM_001037099	voltage-dependent L-type calcium channel subunit beta-4 isoform a	Cacnb4	NM_001162418	myelin expression factor 2 isoform 3	Myef2	NM_001038609	microtubule-associated protein tau isoform a	Mapt
	NM_001033175	ceroid-lipofuscinosis, neuronal 6	Cln6	NM_001037178	nuclear factor of activated T-cells, cytoplasmic 2 isoform c	Nfatc2	NM_001162855	non-SMC element 4 homolog A	Nsmce4a	NM_001038613	noelin isoform c precursor	Olfm1
	NM_001033177	keratin, type II cytoskeletal 2 oral	Krt76	NM_001037221	protein Smaug homolog 1 isoform 1	Samd4	NM_001162868	rab11 family-interacting protein 3 isoform b	Rab11fip3	NM_001038614	noelin isoform d precursor	Olfm1
	NM_001033178	transmembrane protein 181	Tmem181a	NM_001037711	cingulin isoform 1	Cgn	NM_001162869	rab11 family-interacting protein 3 isoform a	Rab11fip3	NM_001038619	dynamin-3 isoform 1	Dnm3
	NM_001033186	src kinase-associated phosphoprotein 1 isoform 1	Skap1	NM_001037740	striatin-interacting proteins 2 isoform b	Strip2	NM_001163027	orexin receptor type 1	Hcrtr1	NM_001038701	gamma-aminobutyric acid receptor subunit beta-3 isoform b precursor	Gabrb3
	NM_001033189	uncharacterized protein KIAA1522 isoform a	C77080	NM_001037809	cadherin-3 isoform a preproprotein	Cdh3	NM_001163029	CD97 antigen isoform 2 precursor	Cd97	NM_001039000	kinesin heavy chain isoform 5A	Kif5a
	NM_001033204	RNA pseudouridylate synthase domain-containing protein 3	Rpusd3	NM_001037906	protein kinase C-binding protein NELL1 precursor	Nell1	NM_001163030	CD97 antigen isoform 3 precursor	Cd97	NM_001039079	protein kinase C zeta type isoform b	Prkcz
	NM_001033205	zinc finger protein 575	Zfp575	NM_001037907	protein ripply2	Ripply2	NM_001163031	CD97 antigen isoform 4 precursor	Cd97	NM_001039094	neuronal growth regulator 1 isoform a precursor	Negr1
	NM_001033206	PWWP domain containing 2 isoform 2	Pwwp2b	NM_001037914	multicilin	Mcidas	NM_001163073	ligand-dependent nuclear receptor corepressor-like protein isoform 1	Lcorl	NM_001039126	ankyrin repeat and SOCS box protein 1 isoform a	Asb1
	NM_001033208	myocardial zonula adherens protein precursor	Myzap	NM_001037987	EGF-like repeat and discoidin I-like domain-containing protein 3 isoform a precursor	Edil3	NM_001163143	family with sequence similarity 148, member A	C2cd4a	NM_001039167	RNA binding protein fox-1 homolog 3 isoform 1	Rbfox3
	NM_001033210	plastin-1	Pls1	NM_001038607	potassium voltage-gated channel subfamily H member 1 isoform 2	Kcnh1	NM_001163270	BAI1-associated protein 3	Baiap3	NM_001039168	RNA binding protein fox-1 homolog 3 isoform 2	Rbfox3
	NM_001033212	reprimo-like protein	Rprml	NM_001038609	microtubule-associated protein tau isoform a	Mapt	NM_001163388	apoptogenic protein 1, mitochondrial isoform 1	Apopt1	NM_001039173	docking protein 6	Dok6
	NM_001033221	G6b protein isoform 2 precursor	G6b	NM_001038613	noelin isoform c precursor	Olfm1	NM_001163425	myeloma-overexpressed gene 2 protein homolog	Myeov2	NM_001039181	atrial natriuretic peptide receptor 3 isoform b precursor	Npr3
	NM_001033228	integrin alpha-1 precursor	Itga1	NM_001038614	noelin isoform d precursor	Olfm1	NM_001163487	ATP-dependent 6-phosphofructokinase, muscle type	Pfkm	NM_001039347	potassium voltage-gated channel subfamily D member 3 isoform 1 precursor	Kcnd3
	NM_001033240	WAP four-disulfide core domain protein 6A isoform 2 precursor	Wfdc6a	NM_001038619	dynamin-3 isoform 1	Dnm3	NM_001163608	plexin domain-containing protein 1 isoform 1 precursor	Plxdc1	NM_001039354	protein lin-7 homolog A isoform 1	Lin7a
	NM_001033248	uncharacterized protein LOC212539	Gm266	NM_001038658	protein lifeguard 2 isoform 2	Faim2	NM_001163634	protein Wnt-7b isoform 2	Wnt7b	NM_001039385	VGF nerve growth factor inducible precursor	Vgf
	NM_001033250	LEM domain-containing protein 1	Lemd1	NM_001038701	gamma-aminobutyric acid receptor subunit beta-3 isoform b precursor	Gabrb3	NM_001163702	F-box only protein 27 isoform 1	Fbxo27	NM_001039484	ATP-sensitive inward rectifier potassium channel 10	Kcnj10
	NM_001033254	serine/threonine-protein kinase PAK 6	Pak6	NM_001039042	kallikrein 13 precursor	Klk13	NM_001163718	ribosome biogenesis protein TSR3 homolog isoform 2	Tsr3	NM_001039494	testis-expressed sequence 40 protein	Tex40
	NM_001033262	E3 ubiquitin-protein ligase MARCH9 precursor	2022-03-09	NM_001039079	protein kinase C zeta type isoform b	Prkcz	NM_001163760	uncharacterized protein KIAA0513 isoform a	6430548M08Rik	NM_001039495	coiled-coil domain-containing protein 108	Ccdc108
	NM_001033264	glutaminase liver isoform, mitochondrial isoform 1 precursor	Gls2	NM_001039094	neuronal growth regulator 1 isoform a precursor	Negr1	NM_001164099	gamma-adducin isoform a	Add3	NM_001039510	adenosine receptor A1 isoform a	Adora1
	NM_001033269	eukaryotic translation initiation factor 4E type 1B isoform 1	Eif4e1b	NM_001039181	atrial natriuretic peptide receptor 3 isoform b precursor	Npr3	NM_001164101	gamma-adducin isoform b	Add3	NM_001039546	unconventional myosin-VI	Myo6
	NM_001033272	spermatogenesis-associated protein 13	Spata13	NM_001039347	potassium voltage-gated channel subfamily D member 3 isoform 1 precursor	Kcnd3	NM_001164236	uncharacterized protein C12orf71 homolog isoform 2	1700034J05Rik	NM_001039645	aspartate beta-hydroxylase domain-containing protein 1	Asphd1
	NM_001033273	uncharacterized protein KIAA0930 homolog	5031439G07Rik	NM_001039354	protein lin-7 homolog A isoform 1	Lin7a	NM_001164606	coiled-coil domain-containing protein 116	Ccdc116	NM_001039653	LIM/homeobox protein Lhx3 isoform a	Lhx3
	NM_001033281	putative histone-lysine N-methyltransferase PRDM6	Prdm6	NM_001039376	myomegalin isoform 1	Pde4dip	NM_001164708	heat shock protein beta-2 isoform 2	Hspb2	NM_001039655	ras-specific guanine nucleotide-releasing factor 1 isoform 2	Rasgrf1
	NM_001033288	somatomedin-B and thrombospondin type-1 domain-containing protein precursor	Sbspon	NM_001039484	ATP-sensitive inward rectifier potassium channel 10	Kcnj10	NM_001164709	E3 ubiquitin-protein ligase synoviolin precursor	Syvn1	NM_001039677	zinc transporter 2	Slc30a2
	NM_001033289	sodium/hydrogen exchanger 2 precursor	Slc9a2	NM_001039485	piezo-type mechanosensitive ion channel component 2	Piezo2	NM_001164717	SH3 and PX domain-containing protein 2A isoform 2	Sh3pxd2a	NM_001039692	rho GTPase-activating protein 12 isoform 1	Arhgap12
	NM_001033293	UDP-N-acetylhexosamine pyrophosphorylase-like protein 1	Uap1l1	NM_001039494	testis-expressed sequence 40 protein	Tex40	NM_001166064	synapse defective 1, Rho GTPase, homolog 2	Syde2	NM_001039934	microtubule-associated protein 2 isoform 1	Map2
	NM_001033301	FH2 domain-containing protein 1	Fhdc1	NM_001039543	myeloid leukemia factor 1 isoform a	Mlf1	NM_001166408	ankycorbin	Rai14	NM_001040085	synaptotagmin-like protein 2 isoform 2	Sytl2
	NM_001033302	circadian-associated transcriptional repressor	Ciart	NM_001039652	mu-type opioid receptor	Oprm1	NM_001166651	kelch-like protein 33	Klhl33	NM_001042502	pituitary homeobox 2 isoform c	Pitx2
	NM_001033304	UPF0577 protein KIAA1324	5330417C22Rik	NM_001039653	LIM/homeobox protein Lhx3 isoform a	Lhx3	NM_001167593	uncharacterized protein LOC238662	Spata31d1b	NM_001042503	E3 ubiquitin-protein ligase TRIM71	Trim71
	NM_001033306	SH2 domain-containing adapter protein B	Shb	NM_001039655	ras-specific guanine nucleotide-releasing factor 1 isoform 2	Rasgrf1	NM_001167777	putative Polycomb group protein ASXL3	Asxl3	NM_001042504	pituitary homeobox 2 isoform a	Pitx2
	NM_001033311	V-set and immunoglobulin domain-containing protein 10 precursor	Vsig10	NM_001039677	zinc transporter 2	Slc30a2	NM_001167908	protein phosphatase 1 regulatory subunit 3E	Ppp1r3e	NM_001042528	voltage-dependent N-type calcium channel subunit alpha-1B isoform 1	Cacna1b
	NM_001033318	conserved oligomeric Golgi complex subunit 7	Cog7	NM_001039683	eukaryotic translation initiation factor 4E type 1B isoform 2	Eif4e1b	NM_001167939	MAU2 chromatid cohesion factor homolog isoform 1	Mau2	NM_001042541	A-kinase anchor protein 1, mitochondrial	Akap1
	NM_001033324	zinc finger and BTB domain-containing protein 16	Zbtb16	NM_001039688	reproductive homeobox 4A	Rhox4a	NM_001167997	testis-expressed sequence 11 protein isoform 2	Tex11	NM_001042577	LIM/homeobox protein Lhx9 isoform c	Lhx9
	NM_001033334	synapse differentiation-inducing gene protein 1-like	Syndig1l	NM_001039696	reproductive homeobox 4F	Rhox4f	NM_001168321	BCL-6 corepressor isoform d	Bcor	NM_001042615	serine protease HTRA3 isoform b precursor	Htra3
	NM_001033338	RIMS-binding protein 3	Rimbp3	NM_001040089	reproductive homeobox 3F	Rhox3f	NM_001168500	noncompact myelin-associated protein isoform 1	Ncmap	NM_001042617	calcium-dependent secretion activator 1 isoform 2	Cadps
	NM_001033352	kelch-like protein 21	Klhl21	NM_001040654	cyclin-dependent kinase inhibitor 2A, isoform 3 isoform 2	Cdkn2a	NM_001170711	ankyrin repeat and SOCS box protein 8	Asb8	NM_001042726	protocadherin-8 isoform 2 precursor	Pcdh8
	NM_001033354	IQ motif and SEC7 domain-containing protein 3 isoform 1	Iqsec3	NM_001040689	R-spondin-4 isoform 1 precursor	Rspo4	NM_001171007	nucleotide-binding oligomerization domain-containing protein 1	Nod1	NM_001042752	neogenin isoform 2 precursor	Neo1
	NM_001033360	probable G-protein coupled receptor 101	Gpr101	NM_001042502	pituitary homeobox 2 isoform c	Pitx2	NM_001174053	calcium/calmodulin-dependent protein kinase type II subunit beta isoform 1	Camk2b	NM_001043335	echinoderm microtubule-associated protein-like 1 isoform 1	Eml1
	NM_001033409	leucine-rich repeat-containing G-protein coupled receptor 6 precursor	Lgr6	NM_001042503	E3 ubiquitin-protein ligase TRIM71	Trim71	NM_001174054	calcium/calmodulin-dependent protein kinase type II subunit beta isoform 3	Camk2b	NM_001043354	nuclear receptor ROR-beta isoform 1	Rorb
	NM_001033410	RING finger protein 224	Rnf224	NM_001042504	pituitary homeobox 2 isoform a	Pitx2	NM_001177503	pleckstrin homology domain-containing family D member 1	Plekhd1	NM_001044308	calcium channel, voltage-dependent, alpha 1I subunit	Cacna1i
	NM_001033415	protein shisa-3 homolog precursor	Shisa3	NM_001042528	voltage-dependent N-type calcium channel subunit alpha-1B isoform 1	Cacna1b	NM_001177504	uncharacterized protein LOC625464	Gm6588	NM_001044380	HHIP-like protein 1 precursor	Hhipl1
	NM_001033416	galactose-3-O-sulfotransferase 4	Gal3st4	NM_001042577	LIM/homeobox protein Lhx9 isoform c	Lhx9	NM_001177630	sickle tail protein isoform d	Etl4	NM_001044741	voltage-dependent L-type calcium channel subunit beta-3 isoform 2	Cacnb3
	NM_001033420	dedicator of cytokinesis protein 1	Dock1	NM_001042607	tyrosine-protein kinase RYK isoform 2 precursor	Ryk	NM_001177631	sickle tail protein isoform e	Etl4	NM_001045513	Ras association (RalGDS/AF-6) and pleckstrin homology domains 1	Raph1
	NM_001033442	uncharacterized protein LOC381059	Gm1604b	NM_001042615	serine protease HTRA3 isoform b precursor	Htra3	NM_001177648	formin-binding protein 1 isoform c	Fnbp1	NM_001045523	bromo adjacent homology domain-containing 1 protein	Bahd1
	NM_001033445	GRB2-associated and regulator of MAPK protein	Garem	NM_001042630	epididymal-specific lipocalin-5 isoform b precursor	Lcn5	NM_001177649	formin-binding protein 1 isoform d	Fnbp1	NM_001048139	brain-derived neurotrophic factor isoform 2 precursor	Bdnf
	NM_001033447	uncharacterized protein LOC381196	Gm960	NM_001042725	calcitonin receptor isoform 1a precursor	Calcr	NM_001177673	ovarian cancer G-protein coupled receptor 1	Gpr68	NM_001048227	dysbindin domain-containing protein 2	Dbndd2
	NM_001033448	AP-5 complex subunit beta-1	Ap5b1	NM_001042726	protocadherin-8 isoform 2 precursor	Pcdh8	NM_001177730	oxysterols receptor LXR-alpha	Nr1h3	NM_001048228	dysbindin domain-containing protein 2	Dbndd2
	NM_001033458	neuropeptide-like protein C4orf48 homolog	Gm1673	NM_001042752	neogenin isoform 2 precursor	Neo1	NM_001177780	disks large homolog 3 isoform 4	Dlg3	NM_001048229	dysbindin domain-containing protein 2	Dbndd2
	NM_001033468	probable G-protein coupled receptor 114 isoform 2 precursor	Gpr114	NM_001043335	echinoderm microtubule-associated protein-like 1 isoform 1	Eml1	NM_001177843	FERM domain-containing protein 4A isoform 2	Frmd4a	NM_001077202	heparan-sulfate 6-O-sulfotransferase 2 isoform 1	Hs6st2
	NM_001033473	outer dense fiber protein 3-like protein 2	Odf3l2	NM_001043336	echinoderm microtubule-associated protein-like 1 isoform 2	Eml1	NM_001177845	toll/interleukin-1 receptor domain-containing adapter protein	Tirap	NM_001077354	protein KIAA2022	C77370
	NM_001033475	protein TMED8	Tmed8	NM_001043355	microtubule-associated protein 6 isoform 3	Map6	NM_001177846	toll/interleukin-1 receptor domain-containing adapter protein	Tirap	NM_001077403	neuropilin-2 isoform 1 precursor	Nrp2
	NM_001033481	myelin regulatory factor	Myrf	NM_001044308	calcium channel, voltage-dependent, alpha 1I subunit	Cacna1i	NM_001177847	toll/interleukin-1 receptor domain-containing adapter protein	Tirap	NM_001077404	neuropilin-2 isoform 2 precursor	Nrp2
	NM_001033488	major facilitator superfamily domain-containing protein 2B	Mfsd2b	NM_001044380	HHIP-like protein 1 precursor	Hhipl1	NM_001177987	zinc finger MYM-type protein 3 isoform 4	Zmym3	NM_001077405	neuropilin-2 isoform 4 precursor	Nrp2
	NM_001033489	RING finger protein 207	Rnf207	NM_001044386	zinc finger X-chromosomal protein	Zfx	NM_001190406	GAS2-like protein 1 isoform gamma	Gas2l1	NM_001077406	neuropilin-2 isoform 5 precursor	Nrp2
	NM_001033490	tRNA pseudouridine synthase-like 1	Pusl1	NM_001044740	low affinity cationic amino acid transporter 2 isoform 2	Slc7a2	NM_001190408	GAS2-like protein 1 isoform beta	Gas2l1	NM_001077407	neuropilin-2 isoform 6 precursor	Nrp2
	NM_001033525	potassium inwardly-rectifying channel, subfamily K, member 6	Kcnk6	NM_001044741	voltage-dependent L-type calcium channel subunit beta-3 isoform 2	Cacnb3	NM_001190444	angio-associated migratory cell protein isoform 1	Aamp	NM_001077499	sodium channel protein type 8 subunit alpha isoform 1	Scn8a
	NM_001033535	tumor necrosis factor alpha-induced protein 8-like protein 3	Tnfaip8l3	NM_001045523	bromo adjacent homology domain-containing 1 protein	Bahd1	NM_001190718	DDB1- and CUL4-associated factor 12-like protein 1	Dcaf12l1	NM_001077507	protein GNAS isoform f	Gnas
	NM_001033537	post-GPI attachment to proteins factor 3 precursor	Pgap3	NM_001045533	E3 ubiquitin-protein ligase MARCH4 precursor	2022-03-04	NM_001190870	potassium voltage-gated channel subfamily E member 3	Kcne3	NM_001077514	excitatory amino acid transporter 2 isoform 1	Slc1a2
	NM_001033542	multidrug and toxin extrusion protein 2	Slc47a2	NM_001045542	uncharacterized protein LOC624860 precursor	Gm12253	NM_001190871	potassium voltage-gated channel subfamily E member 3	Kcne3	NM_001077632	homeobox protein Nkx-2.2 isoform 2	Nkx2-2
	NM_001033548	dynein assembly factor 3, axonemal	Dnaaf3	NM_001048139	brain-derived neurotrophic factor isoform 2 precursor	Bdnf	NM_001190950	potassium voltage-gated channel subfamily E member 3	Kcne3	NM_001077694	dysferlin isoform 2	Dysf
	NM_001033550	volume-regulated anion channel subunit LRRC8B	Lrrc8b	NM_001048141	brain-derived neurotrophic factor isoform 2 precursor	Bdnf	NM_001191044	probable ATP-dependent RNA helicase DDX43	Ddx43	NM_001079844	glypican-6 isoform 1 precursor	Gpc6
	NM_001033597	long-chain-fatty-acid--CoA ligase 6 isoform 2	Acsl6	NM_001048142	brain-derived neurotrophic factor isoform 2 precursor	Bdnf	NM_001195496	serine/threonine-protein kinase DCLK2 isoform 1	Dclk2	NM_001079883	B-cell lymphoma/leukemia 11B isoform a	Bcl11b
	NM_001033598	long-chain-fatty-acid--CoA ligase 6 isoform 3	Acsl6	NM_001048167	microtubule-associated protein 6 isoform 2	Map6	NM_001195497	serine/threonine-protein kinase DCLK2 isoform 3	Dclk2	NM_001079908	fibroblast growth factor receptor 1 isoform 2 precursor	Fgfr1
	NM_001033599	long-chain-fatty-acid--CoA ligase 6 isoform 4	Acsl6	NM_001048196	keratin associated protein 4-1	Krtap4-1	NM_001195498	serine/threonine-protein kinase DCLK2 isoform 4	Dclk2	NM_001079909	fibroblast growth factor receptor 1 isoform 3 precursor	Fgfr1
	NM_001033606	long-chain-fatty-acid--CoA ligase 3 isoform a	Acsl3	NM_001048227	dysbindin domain-containing protein 2	Dbndd2	NM_001195499	serine/threonine-protein kinase DCLK2 isoform 5	Dclk2	NM_001080771	PR domain zinc finger protein 13	Prdm13
	NM_001033630	uncharacterized protein LOC69662	2310061I04Rik	NM_001048228	dysbindin domain-containing protein 2	Dbndd2	NM_001195500	serine/threonine-protein kinase DCLK2 isoform 6	Dclk2	NM_001080780	proto-oncogene tyrosine-protein kinase receptor Ret isoform c precursor	Ret
	NM_001033633	proton myo-inositol cotransporter	Slc2a13	NM_001077202	heparan-sulfate 6-O-sulfotransferase 2 isoform 1	Hs6st2	NM_001197024	putative E3 ubiquitin-protein ligase UNKL isoform 1	Unkl	NM_001080815	gastric inhibitory polypeptide receptor precursor	Gipr
	NM_001033776	vertnin	Vrtn	NM_001077348	perilipin-5	Plin5	NM_001198831	epithelial discoidin domain-containing receptor 1 isoform 1 precursor	Ddr1	NM_001080929	cerebellar degeneration-related protein 2-like	Cdr2l
	NM_001033778	uncharacterized protein LOC433481	Gm5535	NM_001077354	protein KIAA2022	C77370	NM_001199227	oxysterol-binding protein-related protein 5 isoform 2	Osbpl5	NM_001080943	palmitoyltransferase ZDHHC22	Zdhhc22
	NM_001033785	A-kinase anchor protein 14	Akap14	NM_001077403	neuropilin-2 isoform 1 precursor	Nrp2	NM_001201367	transmembrane protein 200B	Tmem200b	NM_001080979	transcriptional enhancer factor TEF-3 isoform b	Tead4
	NM_001033872	small cell adhesion glycoprotein isoform 1	Smagp	NM_001077404	neuropilin-2 isoform 2 precursor	Nrp2	NM_001204931	receptor expression-enhancing protein 6 isoform 2	Reep6	NM_001081017	protein unc-79 homolog	Unc79
	NM_001033874	adenylate kinase 8	Ak8	NM_001077405	neuropilin-2 isoform 4 precursor	Nrp2	NM_001205032	uncharacterized protein LOC100502831	Gm19402	NM_001081033	dual 3',5'-cyclic-AMP and -GMP phosphodiesterase 11A	Pde11a
	NM_001033876	potassium channel subfamily K member 9	Kcnk9	NM_001077406	neuropilin-2 isoform 5 precursor	Nrp2	NM_001205068	jmjC domain-containing protein 4 isoform 2	Jmjd4	NM_001081037	SLIT-ROBO Rho GTPase-activating protein 1 isoform 1	Srgap1
	NM_001033929	threonine synthase-like 2	Thnsl2	NM_001077407	neuropilin-2 isoform 6 precursor	Nrp2	NM_001205075	prepronociceptin isoform 2 preproprotein	Pnoc	NM_001081044	myosin light chain kinase 2, skeletal/cardiac muscle	Mylk2
	NM_001033954	calcitonin gene-related peptide 1 isoform Cgrp preproprotein	Calca	NM_001077499	sodium channel protein type 8 subunit alpha isoform 1	Scn8a	NM_001205345	SUN domain-containing protein 2 isoform 1	Sun2	NM_001081052	Nance-Horan syndrome protein isoform 2	Nhs
	NM_001033979	low-density lipoprotein receptor class A domain-containing protein 2	Ldlrad2	NM_001077507	protein GNAS isoform f	Gnas	NM_001205346	SUN domain-containing protein 2 isoform 2	Sun2	NM_001081062	cyclin-O	Ccno
	NM_001033980	protein FAM92B	Fam92b	NM_001077514	excitatory amino acid transporter 2 isoform 1	Slc1a2	NM_001206661	transmembrane protein 200C	Tmem200c	NM_001081069	regulator of G-protein signaling 11	Rgs11
	NM_001033981	hemoglobin subunit theta-1	Hbq1b	NM_001077632	homeobox protein Nkx-2.2 isoform 2	Nkx2-2	NM_001207021	expressed sequence AI848285 precursor	AI848285	NM_001081088	low-density lipoprotein receptor-related protein 2 precursor	Lrp2
	NM_001034097	tumor necrosis factor (ligand) superfamily, member 12-member 13 isoform a	Tnfsf12Tnfsf13	NM_001077694	dysferlin isoform 2	Dysf	NM_001243008	collagen alpha-3(VI) chain isoform 1 precursor	Col6a3	NM_001081097	glutamate receptor ionotropic, kainate 3 precursor	Grik3
	NM_001034115	SH3 and multiple ankyrin repeat domains protein 1	Shank1	NM_001079844	glypican-6 isoform 1 precursor	Gpc6	NM_001243009	collagen alpha-3(VI) chain isoform 2 precursor	Col6a3	NM_001081115	F-box only protein 50	Nccrp1
	NM_001034858	armadillo repeat-containing protein 2	Armc2	NM_001079883	B-cell lymphoma/leukemia 11B isoform a	Bcl11b	NM_001243043	AP-1 complex subunit beta-1 isoform 1	Ap1b1	NM_001081116	rho guanine nucleotide exchange factor 17	Arhgef17
	NM_001034862	glutamate-rich 1	Erich1	NM_001080771	PR domain zinc finger protein 13	Prdm13	NM_001243049	V-type proton ATPase 116 kDa subunit a isoform 1 isoform 2	Atp6v0a1	NM_001081120	protein FAM89A	Fam89a
	NM_001034863	transmembrane protein 136	Tmem136	NM_001080780	proto-oncogene tyrosine-protein kinase receptor Ret isoform c precursor	Ret	NM_001243050	V-type proton ATPase 116 kDa subunit a isoform 1 isoform 3	Atp6v0a1	NM_001081124	MAP7 domain-containing protein 2	Map7d2
	NM_001034872	ornithine decarboxylase-like	Gm853	NM_001080929	cerebellar degeneration-related protein 2-like	Cdr2l	NM_001243051	V-type proton ATPase 116 kDa subunit a isoform 1 isoform 4	Atp6v0a1	NM_001081125	zinc finger protein GLI2	Gli2
	NM_001034875	BPI fold-containing family B member 4 precursor	Bpifb4	NM_001080933	ankyrin repeat and fibronectin type-III domain-containing protein 1	Ankfn1	NM_001243166	interferon zeta-like precursor	Gm13279	NM_001081127	A disintegrin and metalloproteinase with thrombospondin motifs 14 precursor	Adamts14
	NM_001034895	zinc finger RNA-binding protein 2	Zfr2	NM_001080943	palmitoyltransferase ZDHHC22	Zdhhc22	NM_001243306	noncompact myelin-associated protein isoform 2	Ncmap	NM_001081141	gamma-aminobutyric acid type B receptor subunit 2 precursor	Gabbr2
	NM_001035228	lactosylceramide alpha-2,3-sialyltransferase isoform a	St3gal5	NM_001080963	phosphatidate phosphatase PPAPDC1A	Ppapdc1a	NM_001243584	MIF4G domain-containing protein isoform 1	Mif4gd	NM_001081142	potassium voltage-gated channel subfamily KQT member 4	Kcnq4
	NM_001035533	A-kinase anchor protein 2 isoform 1	Akap2	NM_001080979	transcriptional enhancer factor TEF-3 isoform b	Tead4	NM_001243586	MIF4G domain-containing protein isoform 2	Mif4gd	NM_001081146	prickle-like protein 2 isoform a	Prickle2
	NM_001036684	plasma membrane calcium-transporting ATPase 2	Atp2b2	NM_001081017	protein unc-79 homolog	Unc79	NM_001243587	MIF4G domain-containing protein isoform 2	Mif4gd	NM_001081147	oxytocin receptor	Oxtr
	NM_001037099	voltage-dependent L-type calcium channel subunit beta-4 isoform a	Cacnb4	NM_001081032	uncharacterized protein LOC667977 precursor	Gm8909	NM_001252105	calcium-dependent secretion activator 2 isoform 2	Cadps2	NM_001081156	TMF-regulated nuclear protein 1	Trnp1
	NM_001037136	arf-GAP with GTPase, ANK repeat and PH domain-containing protein 1 isoform 2	Agap1	NM_001081033	dual 3',5'-cyclic-AMP and -GMP phosphodiesterase 11A	Pde11a	NM_001252106	calcium-dependent secretion activator 2 isoform 3	Cadps2	NM_001081162	sodium bicarbonate transporter-like protein 11	Slc4a11
	NM_001037178	nuclear factor of activated T-cells, cytoplasmic 2 isoform c	Nfatc2	NM_001081052	Nance-Horan syndrome protein isoform 2	Nhs	NM_001252107	calcium-dependent secretion activator 2 isoform 4	Cadps2	NM_001081166	PHD finger protein 21B	Phf21b
	NM_001037221	protein Smaug homolog 1 isoform 1	Samd4	NM_001081060	sodium/hydrogen exchanger 3 precursor	Slc9a3	NM_001252108	calcium-dependent secretion activator 2 isoform 5	Cadps2	NM_001081171	laminin subunit alpha-5 precursor	Lama5
	NM_001037247	beta-defensin 36 precursor	Defb36	NM_001081062	cyclin-O	Ccno	NM_001252109	calcium-dependent secretion activator 2 isoform 6	Cadps2	NM_001081172	FERM and PDZ domain-containing protein 1	Frmpd1
	NM_001037539	prokineticin-2 isoform 2 precursor	Prok2	NM_001081097	glutamate receptor ionotropic, kainate 3 precursor	Grik3	NM_001252110	calcium-dependent secretion activator 2 isoform 7	Cadps2	NM_001081185	filamin-C	Flnc
	NM_001037711	cingulin isoform 1	Cgn	NM_001081115	F-box only protein 50	Nccrp1	NM_001252458	serine/threonine-protein kinase D2	Prkd2	NM_001081187	serine protease HTRA4 precursor	Htra4
	NM_001037712	potassium voltage-gated channel, subfamily H (eag-related), member 6	Kcnh6	NM_001081120	protein FAM89A	Fam89a	NM_001252486	ubiquitin carboxyl-terminal hydrolase 33 isoform 3	Usp33	NM_001081191	echinoderm microtubule-associated protein-like 5	Eml5
	NM_001037736	rho guanine nucleotide exchange factor 10 isoform b	Arhgef10	NM_001081121	uncharacterized protein LOC70989	4931429I11Rik	NM_001252572	src substrate cortactin isoform 2	Cttn	NM_001081192	potassium/sodium hyperpolarization-activated cyclic nucleotide-gated channel 4	Hcn4
	NM_001037740	striatin-interacting proteins 2 isoform b	Strip2	NM_001081124	MAP7 domain-containing protein 2	Map7d2	NM_001253358	calcium-activated potassium channel subunit alpha-1 isoform 1	Kcnma1	NM_001081194	potassium voltage-gated channel, subfamily H (eag-related), member 4	Kcnh4
	NM_001037754	brain-specific angiogenesis inhibitor 1-associated protein 2 isoform c	Baiap2	NM_001081125	zinc finger protein GLI2	Gli2	NM_001253359	calcium-activated potassium channel subunit alpha-1 isoform 2	Kcnma1	NM_001081202	LINE-1 type transposase domain-containing protein 1	L1td1
	NM_001037755	brain-specific angiogenesis inhibitor 1-associated protein 2 isoform a	Baiap2	NM_001081130	2-oxoglutarate dehydrogenase-like, mitochondrial	Ogdhl	NM_001253360	calcium-activated potassium channel subunit alpha-1 isoform 3	Kcnma1	NM_001081204	beta-1,3-glucosyltransferase precursor	B3glct
	NM_001037809	cadherin-3 isoform a preproprotein	Cdh3	NM_001081135	transmembrane gamma-carboxyglutamic acid protein 3 precursor	Prrg3	NM_001253361	calcium-activated potassium channel subunit alpha-1 isoform 4	Kcnma1	NM_001081206	diacylglycerol kinase iota	Dgki
	NM_001037907	protein ripply2	Ripply2	NM_001081141	gamma-aminobutyric acid type B receptor subunit 2 precursor	Gabbr2	NM_001253362	calcium-activated potassium channel subunit alpha-1 isoform 5	Kcnma1	NM_001081208	heparan sulfate glucosamine 3-O-sulfotransferase 5	Hs3st5
	NM_001037914	multicilin	Mcidas	NM_001081142	potassium voltage-gated channel subfamily KQT member 4	Kcnq4	NM_001253363	calcium-activated potassium channel subunit alpha-1 isoform 6	Kcnma1	NM_001081212	insulin receptor substrate 2	Irs2
	NM_001037915	protein ripply1	Ripply1	NM_001081146	prickle-like protein 2 isoform a	Prickle2	NM_001253364	calcium-activated potassium channel subunit alpha-1 isoform 7	Kcnma1	NM_001081224	proline-rich protein 16	Prr16
	NM_001037916	coiled-coil domain-containing protein 17	Ccdc17	NM_001081147	oxytocin receptor	Oxtr	NM_001253365	calcium-activated potassium channel subunit alpha-1 isoform 9	Kcnma1	NM_001081227	protein stum homolog	6330403A02Rik
	NM_001037987	EGF-like repeat and discoidin I-like domain-containing protein 3 isoform a precursor	Edil3	NM_001081155	rap1 GTPase-activating protein 1 isoform 1	Rap1gap	NM_001253366	calcium-activated potassium channel subunit alpha-1 isoform 10	Kcnma1	NM_001081231	lipoma HMGIC fusion partner-like 3 protein isoform 2	Lhfpl3
	NM_001037997	tyrosine-protein kinase Fer isoform a	Fert2	NM_001081156	TMF-regulated nuclear protein 1	Trnp1	NM_001253367	calcium-activated potassium channel subunit alpha-1 isoform 11	Kcnma1	NM_001081235	probable tumor suppressor protein MN1	Mn1
	NM_001038010	histone acetyltransferase KAT2A isoform b	Kat2a	NM_001081160	MAM domain-containing glycosylphosphatidylinositol anchor protein 1 precursor	Mdga1	NM_001253368	calcium-activated potassium channel subunit alpha-1 isoform 12	Kcnma1	NM_001081236	UPF0454 protein C12orf49 homolog precursor	2410131K14Rik
	NM_001038609	microtubule-associated protein tau isoform a	Mapt	NM_001081169	60 kDa lysophospholipase	Aspg	NM_001253369	calcium-activated potassium channel subunit alpha-1 isoform 13	Kcnma1	NM_001081249	versican core protein isoform 1 precursor	Vcan
	NM_001038612	noelin isoform b precursor	Olfm1	NM_001081172	FERM and PDZ domain-containing protein 1	Frmpd1	NM_001253370	calcium-activated potassium channel subunit alpha-1 isoform 14	Kcnma1	NM_001081252	UDP-glucose:glycoprotein glucosyltransferase 2 precursor	Uggt2
	NM_001038613	noelin isoform c precursor	Olfm1	NM_001081185	filamin-C	Flnc	NM_001253371	calcium-activated potassium channel subunit alpha-1 isoform 15	Kcnma1	NM_001081263	choline transporter-like protein 5	Slc44a5
	NM_001038614	noelin isoform d precursor	Olfm1	NM_001081192	potassium/sodium hyperpolarization-activated cyclic nucleotide-gated channel 4	Hcn4	NM_001253372	calcium-activated potassium channel subunit alpha-1 isoform 16	Kcnma1	NM_001081270	Down syndrome cell adhesion molecule-like protein 1 homolog	Dscaml1
	NM_001038619	dynamin-3 isoform 1	Dnm3	NM_001081202	LINE-1 type transposase domain-containing protein 1	L1td1	NM_001253373	calcium-activated potassium channel subunit alpha-1 isoform 17	Kcnma1	NM_001081277	adenylate kinase isoenzyme 5	Ak5
	NM_001038635	serine/threonine-protein kinase 35 isoform b	Stk35	NM_001081206	diacylglycerol kinase iota	Dgki	NM_001253374	calcium-activated potassium channel subunit alpha-1 isoform 18	Kcnma1	NM_001081279	malignant fibrous histiocytoma-amplified sequence 1 homolog	Mfhas1
	NM_001038642	protein C-ets-1 isoform 2	Ets1	NM_001081208	heparan sulfate glucosamine 3-O-sulfotransferase 5	Hs3st5	NM_001253375	calcium-activated potassium channel subunit alpha-1 isoform 19	Kcnma1	NM_001081283	transmembrane protein FAM155B	Tmem28
	NM_001038658	protein lifeguard 2 isoform 2	Faim2	NM_001081209	PR domain zinc finger protein 14	Prdm14	NM_001253376	calcium-activated potassium channel subunit alpha-1 isoform 20	Kcnma1	NM_001081295	rho guanine nucleotide exchange factor 26	Arhgef26
	NM_001038700	formin-binding protein 1 isoform a	Fnbp1	NM_001081224	proline-rich protein 16	Prr16	NM_001253377	calcium-activated potassium channel subunit alpha-1 isoform 21	Kcnma1	NM_001081306	receptor-type tyrosine-protein phosphatase zeta precursor	Ptprz1
	NM_001039079	protein kinase C zeta type isoform b	Prkcz	NM_001081231	lipoma HMGIC fusion partner-like 3 protein isoform 2	Lhfpl3	NM_001253378	calcium-activated potassium channel subunit alpha-1 isoform 22	Kcnma1	NM_001081314	family with sequence similarity 148, member B	C2cd4b
	NM_001039126	ankyrin repeat and SOCS box protein 1 isoform a	Asb1	NM_001081249	versican core protein isoform 1 precursor	Vcan	NM_001253386	serine incorporator 2 isoform 2	Serinc2	NM_001081328	chondroitin sulfate synthase 3	Chsy3
	NM_001039176	elongation of very long chain fatty acids protein 1 isoform 1	Elovl1	NM_001081252	UDP-glucose:glycoprotein glucosyltransferase 2 precursor	Uggt2	NM_001253685	dnaJ homolog subfamily C member 12 isoform 2	Dnajc12	NM_001081329	zinc finger protein with KRAB and SCAN domains 2	Zkscan2
	NM_001039181	atrial natriuretic peptide receptor 3 isoform b precursor	Npr3	NM_001081257	inactive heparanase-2 precursor	Hpse2	NM_001253804	solute carrier family 12 member 4 isoform 1	Slc12a4	NM_001081332	sodium/hydrogen exchanger 5 precursor	Slc9a5
	NM_001039347	potassium voltage-gated channel subfamily D member 3 isoform 1 precursor	Kcnd3	NM_001081263	choline transporter-like protein 5	Slc44a5	NM_001256072	uncharacterized protein LOC328577	7530416G11Rik	NM_001081336	diacylglycerol kinase eta isoform 1	Dgkh
	NM_001039376	myomegalin isoform 1	Pde4dip	NM_001081277	adenylate kinase isoenzyme 5	Ak5	NM_001256224	protein Wnt-5a isoform 2 precursor	Wnt5a	NM_001081354	mastermind-like domain-containing protein 1 isoform 1	Mamld1
	NM_001039385	VGF nerve growth factor inducible precursor	Vgf	NM_001081283	transmembrane protein FAM155B	Tmem28	NM_001270996	disintegrin and metalloproteinase domain-containing protein 9 isoform 1 precursor	Adam9	NM_001081358	leucine-rich repeat-containing protein 7 isoform 1	Lrrc7
	NM_001039484	ATP-sensitive inward rectifier potassium channel 10	Kcnj10	NM_001081295	rho guanine nucleotide exchange factor 26	Arhgef26	NM_001271491	transcription factor E3 isoform d	Tfe3	NM_001081360	calmodulin-regulated spectrin-associated protein 2	Camsap2
	NM_001039494	testis-expressed sequence 40 protein	Tex40	NM_001081306	receptor-type tyrosine-protein phosphatase zeta precursor	Ptprz1	NM_001271544	anion exchange protein 4 isoform 1	Slc4a9	NM_001081365	cysteine-rich and transmembrane domain-containing protein 1	Cystm1
	NM_001039501	WAP four-disulfide core domain 10 precursor	Wfdc10	NM_001081328	chondroitin sulfate synthase 3	Chsy3	NM_001271545	anion exchange protein 4 isoform 2	Slc4a9	NM_001081370	SH3 and multiple ankyrin repeat domains protein 2 isoform a	Shank2
	NM_001039509	probable hydrolase PNKD isoform 3	Pnkd	NM_001081329	zinc finger protein with KRAB and SCAN domains 2	Zkscan2	NM_001271546	anion exchange protein 4 isoform 4	Slc4a9	NM_001081376	chromodomain-helicase-DNA-binding protein 5 isoform 1	Chd5
	NM_001039510	adenosine receptor A1 isoform a	Adora1	NM_001081370	SH3 and multiple ankyrin repeat domains protein 2 isoform a	Shank2	NM_001271547	anion exchange protein 4 isoform 5	Slc4a9	NM_001081377	protocadherin-9 isoform a precursor	Pcdh9
	NM_001039581	ATP-binding cassette sub-family A member 3	Abca3	NM_001081377	protocadherin-9 isoform a precursor	Pcdh9	NM_001271630	runt-related transcription factor 2 isoform 3	Runx2	NM_001081391	CUB and sushi domain-containing protein 3	Csmd3
	NM_001039646	guanylate-binding protein 10	Gbp10	NM_001081391	CUB and sushi domain-containing protein 3	Csmd3	NM_001271631	runt-related transcription factor 2 isoform 4	Runx2	NM_001081395	angiomotin-like protein 1	Amotl1
	NM_001039653	LIM/homeobox protein Lhx3 isoform a	Lhx3	NM_001081395	angiomotin-like protein 1	Amotl1	NM_001271663	gap junction beta-6 protein	Gjb6	NM_001081403	kelch-like protein 14	Klhl14
	NM_001039655	ras-specific guanine nucleotide-releasing factor 1 isoform 2	Rasgrf1	NM_001081397	unconventional myosin-XVI	Myo16	NM_001271727	tripartite motif-containing protein 2 isoform 2	Trim2	NM_001081421	polypeptide N-acetylgalactosaminyltransferase 16	Galnt16
	NM_001039677	zinc transporter 2	Slc30a2	NM_001081403	kelch-like protein 14	Klhl14	NM_001271857	beta-adducin isoform 1	Add2	NM_001081425	RNA-binding protein 24	Rbm24
	NM_001039683	eukaryotic translation initiation factor 4E type 1B isoform 2	Eif4e1b	NM_001081421	polypeptide N-acetylgalactosaminyltransferase 16	Galnt16	NM_001271858	beta-adducin isoform 1	Add2	NM_001081426	disco-interacting protein 2 homolog C	Dip2c
	NM_001039692	rho GTPase-activating protein 12 isoform 1	Arhgap12	NM_001081437	fibulin-2 isoform b precursor	Fbln2	NM_001271860	beta-adducin isoform 2	Add2	NM_001081428	family with sequence similarity 184, member A	Fam184a
	NM_001039878	striatin-4 isoform 2	Strn4	NM_001081441	WD repeat domain 86	Wdr86	NM_001271915	UDP-GlcNAc:betaGal beta-1,3-N-acetylglucosaminyltransferase 9 precursor	B3gnt9	NM_001081441	WD repeat domain 86	Wdr86
	NM_001039959	AHNAK nucleoprotein isoform 3	Ahnak	NM_001081445	neural cell adhesion molecule 1 isoform 1 precursor	Ncam1	NM_001271993	galactoside 2-alpha-L-fucosyltransferase 2	Fut2	NM_001081445	neural cell adhesion molecule 1 isoform 1 precursor	Ncam1
	NM_001040072	protein NYNRIN	Nynrin	NM_001081493	cocaine- and amphetamine-regulated transcript protein isoform 2 preproprotein	Cartpt	NM_001276263	coxsackievirus and adenovirus receptor homolog isoform c precursor	Cxadr	NM_001081652	NAC-alpha domain-containing protein 1	Nacad
	NM_001040136	PDZ domain-containing protein 9 isoform 1	Pdzd9	NM_001081641	membrane-associated phosphatidylinositol transfer protein 3 isoform 2	Pitpnm3	NM_001276333	cysteine and histidine-rich protein 1 isoform 2	Cyhr1	NM_001081668	nucleoporin 62 C-terminal like	Nup62cl
	NM_001040137	PDZ domain-containing protein 9 isoform 2	Pdzd9	NM_001081652	NAC-alpha domain-containing protein 1	Nacad	NM_001276334	cysteine and histidine-rich protein 1 isoform 2	Cyhr1	NM_001081672	family with sequence similarity 43, member B	Fam43b
	NM_001040654	cyclin-dependent kinase inhibitor 2A, isoform 3 isoform 2	Cdkn2a	NM_001081667	kelch-like protein 34	Klhl34	NM_001276335	cysteine and histidine-rich protein 1 isoform 2	Cyhr1	NM_001081750	zinc finger protein 664	Zfp664
	NM_001040682	calmin isoform b	Clmn	NM_001081668	nucleoporin 62 C-terminal like	Nup62cl	NM_001276403	lymphoid enhancer-binding factor 1 isoform c	Lef1	NM_001081756	Nck-associated protein 5 isoform 1	Nckap5
	NM_001042411	prolyl 3-hydroxylase 1 isoform 3	Lepre1	NM_001081672	family with sequence similarity 43, member B	Fam43b	NM_001276455	thiamine transporter 1 isoform b	Slc19a2	NM_001081971	ankyrin repeat domain-containing protein 63	Ankrd63
	NM_001042487	disks large-associated protein 4 isoform b	Dlgap4	NM_001082531	phospholipase A2, membrane associated precursor	Pla2g2a	NM_001276676	synaptotagmin-6 isoform 2	Syt6	NM_001082483	protein EFR3 homolog B	Efr3b
	NM_001042488	disks large-associated protein 4 isoform c	Dlgap4	NM_001083110	E3 ubiquitin-protein ligase Praja-1 isoform 1	Pja1	NM_001276677	synaptotagmin-6 isoform 3	Syt6	NM_001082976	tandem C2 domains nuclear protein	Tc2n
	NM_001042502	pituitary homeobox 2 isoform c	Pitx2	NM_001083119	receptor-type tyrosine-protein phosphatase U isoform 2 precursor	Ptpru	NM_001276679	synaptotagmin-6 isoform 3	Syt6	NM_001083119	receptor-type tyrosine-protein phosphatase U isoform 2 precursor	Ptpru
	NM_001042503	E3 ubiquitin-protein ligase TRIM71	Trim71	NM_001083120	protein enabled homolog isoform 3	Enah	NM_001276763	serine/threonine-protein kinase BRSK2 isoform delta	Brsk2	NM_001083120	protein enabled homolog isoform 3	Enah
	NM_001042504	pituitary homeobox 2 isoform a	Pitx2	NM_001083121	protein enabled homolog isoform 4	Enah	NM_001277239	zinc finger matrin-type protein 4 isoform 2	Zmat4	NM_001083121	protein enabled homolog isoform 4	Enah
	NM_001042528	voltage-dependent N-type calcium channel subunit alpha-1B isoform 1	Cacna1b	NM_001083125	LIM/homeobox protein Lhx6 isoform 2	Lhx6	NM_001277875	tropomyosin beta chain isoform 2	Tpm2	NM_001083125	LIM/homeobox protein Lhx6 isoform 2	Lhx6
	NM_001042541	A-kinase anchor protein 1, mitochondrial	Akap1	NM_001083126	LIM/homeobox protein Lhx6 isoform 3	Lhx6	NM_001277876	tropomyosin beta chain isoform 3	Tpm2	NM_001083126	LIM/homeobox protein Lhx6 isoform 3	Lhx6
	NM_001042564	CD27 antigen isoform b precursor	Cd27	NM_001083127	LIM/homeobox protein Lhx6 isoform 4	Lhx6	NM_001285413	small cell adhesion glycoprotein isoform 2	Smagp	NM_001083127	LIM/homeobox protein Lhx6 isoform 4	Lhx6
	NM_001042577	LIM/homeobox protein Lhx9 isoform c	Lhx9	NM_001083320	membrane-associated guanylate kinase, WW and PDZ domain-containing protein 1 isoform b	Magi1	NM_001285414	small cell adhesion glycoprotein isoform 2	Smagp	NM_001083316	platelet-derived growth factor receptor alpha precursor	Pdgfra
	NM_001042606	somatostatin receptor type 2 isoform A	Sstr2	NM_001083321	membrane-associated guanylate kinase, WW and PDZ domain-containing protein 1 isoform d	Magi1	NM_001285466	protein DENND6A isoform c	Dennd6a	NM_001083320	membrane-associated guanylate kinase, WW and PDZ domain-containing protein 1 isoform b	Magi1
	NM_001042607	tyrosine-protein kinase RYK isoform 2 precursor	Ryk	NM_001083342	patched domain-containing protein 2	Ptchd2	NM_001285467	protein DENND6A isoform c	Dennd6a	NM_001083321	membrane-associated guanylate kinase, WW and PDZ domain-containing protein 1 isoform d	Magi1
	NM_001042615	serine protease HTRA3 isoform b precursor	Htra3	NM_001083884	ly6/PLAUR domain-containing protein 8 precursor	Lypd8	NM_001285482	5-hydroxytryptamine receptor 1D	Htr1d	NM_001083342	patched domain-containing protein 2	Ptchd2
	NM_001042659	frizzled-5 precursor	Fzd5	NM_001083916	keratinocyte differentiation factor 1	Kdf1	NM_001285483	5-hydroxytryptamine receptor 1D	Htr1d	NM_001083616	voltage-dependent L-type calcium channel subunit alpha-1D isoform 2	Cacna1d
	NM_001042727	retinoic acid receptor gamma isoform 2	Rarg	NM_001083935	parathyroid hormone/parathyroid hormone-related peptide receptor precursor	Pth1r	NM_001285484	5-hydroxytryptamine receptor 1D	Htr1d	NM_001083807	RUN and SH3 domain-containing protein 1 isoform 2	Rusc1
	NM_001042752	neogenin isoform 2 precursor	Neo1	NM_001083936	parathyroid hormone/parathyroid hormone-related peptide receptor precursor	Pth1r	NM_001285498	transcriptional enhancer factor TEF-4 isoform a	Tead2	NM_001083897	myelin protein zero-like protein 1 isoform a precursor	Mpzl1
	NM_001042779	semaphorin-3B precursor	Sema3b	NM_001085356	reproductive homeobox 2F	Rhox2f	NM_001285500	transcriptional enhancer factor TEF-4 isoform b	Tead2	NM_001083906	mineralocorticoid receptor	Nr3c2
	NM_001043335	echinoderm microtubule-associated protein-like 1 isoform 1	Eml1	NM_001085370	striated muscle-specific serine/threonine-protein kinase isoform 2	Speg	NM_001285806	beta-adrenergic receptor kinase 2 isoform 3	Adrbk2	NM_001083916	keratinocyte differentiation factor 1	Kdf1
	NM_001043336	echinoderm microtubule-associated protein-like 1 isoform 2	Eml1	NM_001085371	striated muscle-specific serine/threonine-protein kinase isoform 3	Speg	NM_001285857	synaptotagmin-8 isoform b	Syt8	NM_001083917	sodium channel subunit beta-3 isoform a precursor	Scn3b
	NM_001043355	microtubule-associated protein 6 isoform 3	Map6	NM_001085502	cytosolic 5'-nucleotidase 1A	Nt5c1a	NM_001285858	synaptotagmin-8 isoform b	Syt8	NM_001083935	parathyroid hormone/parathyroid hormone-related peptide receptor precursor	Pth1r
	NM_001044308	calcium channel, voltage-dependent, alpha 1I subunit	Cacna1i	NM_001085513	uncharacterized protein LOC277743	Fam131c	NM_001285861	synaptotagmin-8 isoform c	Syt8	NM_001083936	parathyroid hormone/parathyroid hormone-related peptide receptor precursor	Pth1r
	NM_001044380	HHIP-like protein 1 precursor	Hhipl1	NM_001085515	uncharacterized family 31 glucosidase KIAA1161	AI464131	NM_001285866	uncharacterized protein KIAA1522 isoform c	C77080	NM_001085370	striated muscle-specific serine/threonine-protein kinase isoform 2	Speg
	NM_001044386	zinc finger X-chromosomal protein	Zfx	NM_001085521	synapse differentiation-inducing gene protein 1	Syndig1	NM_001286038	kinesin light chain 3	Klc3	NM_001085371	striated muscle-specific serine/threonine-protein kinase isoform 3	Speg
	NM_001044741	voltage-dependent L-type calcium channel subunit beta-3 isoform 2	Cacnb3	NM_001085527	keratin-associated protein 9-1	Krtap9-5	NM_001286039	kinesin light chain 3	Klc3	NM_001085374	mutated in colorectal cancers isoform 2	Mcc
	NM_001045484	myocyte-specific enhancer factor 2B isoform 2	Mef2b	NM_001085535	transmembrane protein 235 precursor	Tmem235	NM_001286040	ankyrin repeat and SAM domain-containing protein 1A isoform 1	Anks1	NM_001085502	cytosolic 5'-nucleotidase 1A	Nt5c1a
	NM_001045489	lactadherin isoform 2 precursor	Mfge8	NM_001085547	keratin associated protein 4 family member	Krtap4-8	NM_001286041	ankyrin repeat and SAM domain-containing protein 1A isoform 2	Anks1	NM_001085513	uncharacterized protein LOC277743	Fam131c
	NM_001045513	Ras association (RalGDS/AF-6) and pleckstrin homology domains 1	Raph1	NM_001093750	patched domain-containing protein 1	Ptchd1	NM_001286079	ninein isoform 2	Nin	NM_001085521	synapse differentiation-inducing gene protein 1	Syndig1
	NM_001045523	bromo adjacent homology domain-containing 1 protein	Bahd1	NM_001093776	myelin transcription factor 1-like protein isoform 2	Myt1l	NM_001286080	ninein isoform 3	Nin	NM_001085535	transmembrane protein 235 precursor	Tmem235
	NM_001045539	X-linked lymphocyte-regulated 5A	Xlr5a	NM_001097621	kinesin-like protein KIF26A	Kif26a	NM_001286181	protein-lysine 6-oxidase preproprotein	Lox	NM_001093750	patched domain-containing protein 1	Ptchd1
	NM_001048057	60S ribosomal protein L38	Rpl38	NM_001098170	protocadherin 10 isoform 1 precursor	Pcdh10	NM_001286182	protein-lysine 6-oxidase preproprotein	Lox	NM_001093775	myelin transcription factor 1-like protein isoform 1	Myt1l
	NM_001048058	60S ribosomal protein L38	Rpl38	NM_001098171	protocadherin 10 isoform 3 precursor	Pcdh10	NM_001286340	transcription factor AP-2-beta isoform 3	Tfap2b	NM_001093778	myelin transcription factor 1-like protein isoform 3	Myt1l
	NM_001048141	brain-derived neurotrophic factor isoform 2 precursor	Bdnf	NM_001098172	protocadherin 10 isoform 2 precursor	Pcdh10	NM_001286386	E3 ubiquitin-protein ligase TRIM9 isoform d	Trim9	NM_001097621	kinesin-like protein KIF26A	Kif26a
	NM_001048142	brain-derived neurotrophic factor isoform 2 precursor	Bdnf	NM_001098203	hypermethylated in cancer 1 protein isoform 2	Hic1	NM_001286387	E3 ubiquitin-protein ligase TRIM9 isoform e	Trim9	NM_001098170	protocadherin 10 isoform 1 precursor	Pcdh10
	NM_001048167	microtubule-associated protein 6 isoform 2	Map6	NM_001098789	NADH dehydrogenase [ubiquinone] 1 alpha subcomplex subunit 4-like 2	Ndufa4l2	NM_001286388	E3 ubiquitin-protein ligase TRIM9 isoform f	Trim9	NM_001098171	protocadherin 10 isoform 3 precursor	Pcdh10
	NM_001048227	dysbindin domain-containing protein 2	Dbndd2	NM_001099288	rho GTPase-activating protein 44 isoform 1	Arhgap44	NM_001286543	syntaxin-3 isoform D	Stx3	NM_001098172	protocadherin 10 isoform 2 precursor	Pcdh10
	NM_001048228	dysbindin domain-containing protein 2	Dbndd2	NM_001099297	dual oxidase 1 precursor	Duox1	NM_001286753	CD27 antigen isoform c precursor	Cd27	NM_001098203	hypermethylated in cancer 1 protein isoform 2	Hic1
	NM_001048229	dysbindin domain-containing protein 2	Dbndd2	NM_001099299	adherens junction-associated protein 1	Ajap1	NM_001287101	nephronectin isoform c precursor	Npnt	NM_001098225	disintegrin and metalloproteinase domain-containing protein 22 isoform c precursor	Adam22
	NM_001076676	ubiquitin carboxyl-terminal hydrolase 33 isoform 2	Usp33	NM_001099301	odorant-binding protein 2a precursor	Obp2b	NM_001287102	nephronectin isoform d precursor	Npnt	NM_001098226	transcriptional enhancer factor TEF-5 isoform 1	Tead3
	NM_001077202	heparan-sulfate 6-O-sulfotransferase 2 isoform 1	Hs6st2	NM_001099303	membrane protein FAM159A	Fam159a	NM_001287261	macrophage-stimulating protein receptor isoform 2	Mst1r	NM_001098233	purine-rich element-binding protein gamma isoform b	Purg
	NM_001077348	perilipin-5	Plin5	NM_001099312	keratin associated protein 4 family member	Gm11569	NM_001287386	glucokinase isoform 2	Gck	NM_001098789	NADH dehydrogenase [ubiquinone] 1 alpha subcomplex subunit 4-like 2	Ndufa4l2
	NM_001077354	protein KIAA2022	C77370	NM_001099313	keratin associated protein 4 family member	Gm11554	NM_001287514	CCAAT/enhancer-binding protein alpha isoform c	Cebpa	NM_001099288	rho GTPase-activating protein 44 isoform 1	Arhgap44
	NM_001077403	neuropilin-2 isoform 1 precursor	Nrp2	NM_001099313	keratin associated protein 4 family member	Gm11554	NM_001287515	CCAAT/enhancer-binding protein alpha isoform d	Cebpa	NM_001099299	adherens junction-associated protein 1	Ajap1
	NM_001077404	neuropilin-2 isoform 2 precursor	Nrp2	NM_001099318	reproductive homeobox 2C	Rhox2c	NM_001287521	CCAAT/enhancer-binding protein alpha isoform b	Cebpa	NM_001099323	zinc finger protein 483	Zkscan16
	NM_001077405	neuropilin-2 isoform 4 precursor	Nrp2	NM_001099331	peptidase inhibitor R3HDML precursor	R3hdml	NM_001287523	CCAAT/enhancer-binding protein alpha isoform e	Cebpa	NM_001099632	RING finger protein 39	Rnf39
	NM_001077406	neuropilin-2 isoform 5 precursor	Nrp2	NM_001099635	myosin-3	Myh3	NM_001289468	T-cell leukemia/lymphoma protein 1A isoform 2	Tcl1	NM_001099636	PNMA-like protein 2	Pnmal2
	NM_001077407	neuropilin-2 isoform 6 precursor	Nrp2	NM_001100395	otoferlin isoform 1	Otof	NM_001289476	proteasome subunit alpha type-7 isoform 2	Psma7	NM_001100458	soluble lamin-associated protein of 75 kDa	Fam169a
	NM_001077499	sodium channel protein type 8 subunit alpha isoform 1	Scn8a	NM_001100458	soluble lamin-associated protein of 75 kDa	Fam169a	NM_001289612	tyrosine-protein kinase ZAP-70 TZK	Zap70	NM_001101443	proline-rich transmembrane protein 4 precursor	Prrt4
	NM_001077514	excitatory amino acid transporter 2 isoform 1	Slc1a2	NM_001100465	reproductive homeobox 2H	Rhox2h	NM_001289614	butyrophilin subfamily 2 member A2 isoform 2 precursor	Btn2a2	NM_001101464	forkhead box protein I3	Foxi3
	NM_001077591	testis-specific serine kinase substrate isoform 2	Tsks	NM_001101464	forkhead box protein I3	Foxi3	NM_001289615	butyrophilin subfamily 2 member A2 isoform 1 precursor	Btn2a2	NM_001101482	melanocortin-2 receptor aCCessory protein 2	Mrap2
	NM_001077595	protein Shroom3 isoform 2	Shroom3	NM_001101482	melanocortin-2 receptor aCCessory protein 2	Mrap2	NM_001289748	protein-glutamine gamma-glutamyltransferase 6 isoform 2	Tgm6	NM_001101483	solute carrier family 35 member G2	Slc35g2
	NM_001077632	homeobox protein Nkx-2.2 isoform 2	Nkx2-2	NM_001101483	solute carrier family 35 member G2	Slc35g2	NM_001289764	serine protease inhibitor Kazal-type 2 isoform 1	Spink2	NM_001101488	germ cell-specific gene 1-like protein precursor	Gsg1l
	NM_001077633	demilune cell and parotid protein 3 precursor	Dcpp3	NM_001101488	germ cell-specific gene 1-like protein precursor	Gsg1l	NM_001289767	serine protease inhibitor Kazal-type 2 isoform 3	Spink2	NM_001101507	C-type lectin domain family 2 member L	Clec2l
	NM_001079822	transcription factor 7-like 1 isoform 1	Tcf7l1	NM_001101510	sushi domain containing 5 precursor	Susd5	NM_001289768	serine protease inhibitor Kazal-type 2 isoform 4 precursor	Spink2	NM_001101510	sushi domain containing 5 precursor	Susd5
	NM_001079883	B-cell lymphoma/leukemia 11B isoform a	Bcl11b	NM_001101546	transmembrane protein 233	Tmem233	NM_001289782	alpha-crystallin B chain	Cryab	NM_001101516	probable G-protein coupled receptor 25	Gpr25
	NM_001080706	TATA-binding protein-associated factor 172	Btaf1	NM_001101630	keratin associated protein 10-like	Gm3238	NM_001289784	alpha-crystallin B chain	Cryab	NM_001102455	amyloid-like protein 2 isoform a precursor	Aplp2
	NM_001080708	protein FAM65C	Fam65c	NM_001102457	reproductive homeobox 3C	Rhox3c	NM_001289785	alpha-crystallin B chain	Cryab	NM_001102456	amyloid-like protein 2 isoform b precursor	Aplp2
	NM_001080712	uromodulin-like	Gm7534	NM_001103156	metalloreductase STEAP2 isoform 1	Steap2	NM_001289791	acid-sensing ion channel 1 isoform 2	Asic1	NM_001103156	metalloreductase STEAP2 isoform 1	Steap2
	NM_001080769	UHRF1 (ICBP90) binding protein 1	Uhrf1bp1	NM_001103157	metalloreductase STEAP2 isoform 1	Steap2	NM_001289813	protein DGCR6 isoform 1	Dgcr6	NM_001103157	metalloreductase STEAP2 isoform 1	Steap2
	NM_001080771	PR domain zinc finger protein 13	Prdm13	NM_001103181	tubby-related protein 4 isoform b	Tulp4	NM_001289814	protein DGCR6 isoform 2	Dgcr6	NM_001103177	actin-binding LIM protein 1 isoform 2	Ablim1
	NM_001080775	unconventional myosin-Ic isoform a	Myo1c	NM_001105197	transcription factor E3 isoform c	Tfe3	NM_001290010	acetylcholinesterase precursor	Ache	NM_001103367	retinoic acid-induced protein 2	Rai2
	NM_001080780	proto-oncogene tyrosine-protein kinase receptor Ret isoform c precursor	Ret	NM_001105245	protocadherin-19 isoform a precursor	Pcdh19	NM_001290475	tudor domain-containing protein 7 isoform 1	Tdrd7	NM_001105245	protocadherin-19 isoform a precursor	Pcdh19
	NM_001080813	rab11 family-interacting protein 1 isoform 1	Rab11fip1	NM_001105246	protocadherin-19 isoform b precursor	Pcdh19	NM_001290481	retinoic acid receptor RXR-alpha isoform 2	Rxra	NM_001105246	protocadherin-19 isoform b precursor	Pcdh19
	NM_001080815	gastric inhibitory polypeptide receptor precursor	Gipr	NM_001105252	transmembrane channel-like protein 5 isoform a	Tmc5	NM_001290570	ras-specific guanine nucleotide-releasing factor RalGPS1 isoform b	Ralgps1	NM_001109685	kazrin isoform 3	Kazn
	NM_001080929	cerebellar degeneration-related protein 2-like	Cdr2l	NM_001109040	kinesin-like protein KIF21A isoform 1	Kif21a	NM_001290572	ras-specific guanine nucleotide-releasing factor RalGPS1 isoform c	Ralgps1	NM_001109753	synaptic vesicle glycoprotein 2B	Sv2b
	NM_001080979	transcriptional enhancer factor TEF-3 isoform b	Tead4	NM_001109041	kinesin-like protein KIF21A isoform 2	Kif21a	NM_001290685	protein Shroom2 isoform 3 precursor	Shroom2	NM_001109758	brevican core protein isoform 2 precursor	Bcan
	NM_001081022	uncharacterized protein KIAA0556	D430042O09Rik	NM_001109042	kinesin-like protein KIF21A isoform 4	Kif21a	NM_001290686	protein Shroom2 isoform 4	Shroom2	NM_001109902	RING finger and transmembrane domain-containing protein 2 isoform 2	Rnft2
	NM_001081032	uncharacterized protein LOC667977 precursor	Gm8909	NM_001109743	SKI family transcriptional corepressor 2	Skor2	NM_001291000	semaphorin-6D isoform 3 precursor	Sema6d	NM_001109988	neuronal regeneration-related protein	Nrep
	NM_001081033	dual 3',5'-cyclic-AMP and -GMP phosphodiesterase 11A	Pde11a	NM_001109758	brevican core protein isoform 2 precursor	Bcan	NM_001291042	transmembrane protein 220 isoform 2	Tmem220	NM_001109989	neuronal regeneration-related protein	Nrep
	NM_001081039	dedicator of cytokinesis protein 9 isoform 1	Dock9	NM_001109765	protein tweety homolog 1 isoform 2	Ttyh1	NM_001291043	transmembrane protein 220 isoform 3	Tmem220	NM_001110202	E3 ubiquitin-protein ligase TRIM9 isoform b	Trim9
	NM_001081044	myosin light chain kinase 2, skeletal/cardiac muscle	Mylk2	NM_001110240	solute carrier family 24 (sodium/potassium/calcium exchanger), member 2 isoform 2	Slc24a2	NM_001291186	active breakpoint cluster region-related protein isoform 4	Abr	NM_001110203	E3 ubiquitin-protein ligase TRIM9 isoform c	Trim9
	NM_001081052	Nance-Horan syndrome protein isoform 2	Nhs	NM_001110315	kinesin-like protein KIF1A isoform b	Kif1a	NM_001291226	RNA-binding protein 47 isoform b	Rbm47	NM_001110239	low molecular weight phosphotyrosine protein phosphatase isoform 1	Acp1
	NM_001081062	cyclin-O	Ccno	NM_001110337	G-protein coupled receptor family C group 5 member C isoform a precursor	Gprc5c	NM_001293623	high mobility group protein B3	Hmgb3	NM_001110315	kinesin-like protein KIF1A isoform b	Kif1a
	NM_001081069	regulator of G-protein signaling 11	Rgs11	NM_001110338	G-protein coupled receptor family C group 5 member C isoform b precursor	Gprc5c	NM_001293624	high mobility group protein B3	Hmgb3	NM_001110337	G-protein coupled receptor family C group 5 member C isoform a precursor	Gprc5c
	NM_001081070	protein disulfide-isomerase A2 precursor	Pdia2	NM_001110513	transcription factor COE4	Ebf4	NM_001293625	high mobility group protein B3	Hmgb3	NM_001110338	G-protein coupled receptor family C group 5 member C isoform b precursor	Gprc5c
	NM_001081073	centrosomal protein of 76 kDa	Cep76	NM_001110516	sterile alpha motif domain-containing protein 11	Samd11	NM_001293630	glucose-6-phosphate translocase	Slc37a4	NM_001110513	transcription factor COE4	Ebf4
	NM_001081085	suppressor APC domain-containing protein 2 isoform a	Sapcd2	NM_001110783	ankyrin-1 isoform 1	Ank1	NM_001293631	glucose-6-phosphate translocase	Slc37a4	NM_001110516	sterile alpha motif domain-containing protein 11	Samd11
	NM_001081088	low-density lipoprotein receptor-related protein 2 precursor	Lrp2	NM_001110843	voltage-dependent calcium channel subunit alpha-2/delta-1 isoform a preproprotein	Cacna2d1	NM_001293689	sodium-dependent neutral amino acid transporter SLC6A17 isoform 1	Slc6a17	NM_001110796	protein piccolo isoform 2	Pclo
	NM_001081092	transcription initiation factor TFIID subunit 4	Taf4a	NM_001110844	voltage-dependent calcium channel subunit alpha-2/delta-1 isoform b preproprotein	Cacna2d1	NM_001293728	tuftelin isoform 2	Tuft1	NM_001110843	voltage-dependent calcium channel subunit alpha-2/delta-1 isoform a preproprotein	Cacna2d1
	NM_001081098	zinc finger protein 362	Zfp362	NM_001110845	voltage-dependent calcium channel subunit alpha-2/delta-1 isoform c preproprotein	Cacna2d1	NM_001294138	glycerol kinase isoform 3	Gyk	NM_001110844	voltage-dependent calcium channel subunit alpha-2/delta-1 isoform b preproprotein	Cacna2d1
	NM_001081115	F-box only protein 50	Nccrp1	NM_001110846	voltage-dependent calcium channel subunit alpha-2/delta-1 isoform d preproprotein	Cacna2d1	NM_001294140	glycerol kinase isoform 4	Gyk	NM_001110845	voltage-dependent calcium channel subunit alpha-2/delta-1 isoform c preproprotein	Cacna2d1
	NM_001081116	rho guanine nucleotide exchange factor 17	Arhgef17	NM_001111015	synapsin-2 isoform IIa	Syn2	NM_001294258	DET1- and DDB1-associated protein 1 isoform 2	Dda1	NM_001110846	voltage-dependent calcium channel subunit alpha-2/delta-1 isoform d preproprotein	Cacna2d1
	NM_001081120	protein FAM89A	Fam89a	NM_001111026	protein CBFA2T1 isoform 2	Runx1t1	NM_001294259	DET1- and DDB1-associated protein 1 isoform 3	Dda1	NM_001111026	protein CBFA2T1 isoform 2	Runx1t1
	NM_001081121	uncharacterized protein LOC70989	4931429I11Rik	NM_001111027	protein CBFA2T1 isoform 1	Runx1t1	NM_001294279	zinc finger protein 827 isoform 2	Zfp827	NM_001111027	protein CBFA2T1 isoform 1	Runx1t1
	NM_001081123	rho GTPase-activating protein 36	Arhgap36	NM_001111053	serine/threonine-protein kinase DCLK1 isoform 4	Dclk1	NM_001301373	follistatin FST315 precursor	Fst	NM_001111030	activin receptor type-1C isoform 1 precursor	Acvr1c
	NM_001081124	MAP7 domain-containing protein 2	Map7d2	NM_001111118	RAD51-associated protein 2	Rad51ap2	NM_001301375	follistatin FST288 precursor	Fst	NM_001111043	serpin H1 precursor	Serpinh1
	NM_001081125	zinc finger protein GLI2	Gli2	NM_001111140	leucine-rich repeat-containing protein 10B	Lrrc10b	NM_001301805	transcription factor HES-2	Hes2	NM_001111044	serpin H1 precursor	Serpinh1
	NM_001081127	A disintegrin and metalloproteinase with thrombospondin motifs 14 precursor	Adamts14	NM_001112698	beta-nerve growth factor isoform B precursor	Ngf	NM_007404	disintegrin and metalloproteinase domain-containing protein 9 isoform 2 precursor	Adam9	NM_001111118	RAD51-associated protein 2	Rad51ap2
	NM_001081135	transmembrane gamma-carboxyglutamic acid protein 3 precursor	Prrg3	NM_001112744	rho guanine nucleotide exchange factor 16	Arhgef16	NM_007417	alpha-2A adrenergic receptor	Adra2a	NM_001111140	leucine-rich repeat-containing protein 10B	Lrrc10b
	NM_001081141	gamma-aminobutyric acid type B receptor subunit 2 precursor	Gabbr2	NM_001112813	calcium channel, voltage-dependent, T type, alpha 1G subunit isoform b	Cacna1g	NM_007426	angiopoietin-2 precursor	Angpt2	NM_001111142	leucine rich repeat containing 73	Lrrc73
	NM_001081142	potassium voltage-gated channel subfamily KQT member 4	Kcnq4	NM_001113204	neural cell adhesion molecule 1 isoform 3 precursor	Ncam1	NM_007445	muellerian-inhibiting factor precursor	Amh	NM_001111274	insulin-like growth factor I isoform 3 preproprotein	Igf1
	NM_001081146	prickle-like protein 2 isoform a	Prickle2	NM_001113209	nuclear factor 1 B-type isoform 1	Nfib	NM_007467	amyloid-like protein 1 precursor	Aplp1	NM_001111275	insulin-like growth factor I isoform 4 preproprotein	Igf1
	NM_001081147	oxytocin receptor	Oxtr	NM_001113210	nuclear factor 1 B-type isoform 2	Nfib	NM_007474	aquaporin-8 isoform 1	Aqp8	NM_001111276	insulin-like growth factor I isoform 5 preproprotein	Igf1
	NM_001081155	rap1 GTPase-activating protein 1 isoform 1	Rap1gap	NM_001113246	N-chimaerin isoform 3	Chn1	NM_007480	ADP-ribosylation factor 5	Arf5	NM_001111320	isocitrate dehydrogenase [NADP] cytoplasmic	Idh1
	NM_001081156	TMF-regulated nuclear protein 1	Trnp1	NM_001113325	glutamate receptor 1 isoform 1 precursor	Gria1	NM_007483	rho-related GTP-binding protein RhoB precursor	Rhob	NM_001111331	calsenilin isoform b precursor	Kcnip3
	NM_001081160	MAM domain-containing glycosylphosphatidylinositol anchor protein 1 precursor	Mdga1	NM_001113360	1-phosphatidylinositol 4,5-bisphosphate phosphodiesterase eta-2 isoform b	Plch2	NM_007559	bone morphogenetic protein 8B precursor	Bmp8b	NM_001112739	potassium voltage-gated channel subfamily C member 1 isoform A	Kcnc1
	NM_001081162	sodium bicarbonate transporter-like protein 11	Slc4a11	NM_001113373	SH3 and multiple ankyrin repeat domains protein 2 isoform b	Shank2	NM_007574	complement C1q subcomponent subunit C precursor	C1qc	NM_001112744	rho guanine nucleotide exchange factor 16	Arhgef16
	NM_001081166	PHD finger protein 21B	Phf21b	NM_001113384	guanine nucleotide-binding protein G(o) subunit alpha isoform B	Gnao1	NM_007584	epithelial discoidin domain-containing receptor 1 isoform 1 precursor	Ddr1	NM_001112813	calcium channel, voltage-dependent, T type, alpha 1G subunit isoform b	Cacna1g
	NM_001081168	histone deacetylase complex subunit SAP30L	Sap30l	NM_001113386	leukemia inhibitory factor receptor isoform 2 precursor	Lifr	NM_007595	calcium/calmodulin-dependent protein kinase type II subunit beta isoform 2	Camk2b	NM_001113204	neural cell adhesion molecule 1 isoform 3 precursor	Ncam1
	NM_001081171	laminin subunit alpha-5 precursor	Lama5	NM_001113414	transcription factor COE3 isoform 2	Ebf3	NM_007620	carbonyl reductase [NADPH] 1	Cbr1	NM_001113208	neural cell adhesion molecule 2 isoform a precursor	Ncam2
	NM_001081172	FERM and PDZ domain-containing protein 1	Frmpd1	NM_001113415	transcription factor COE3 isoform 1	Ebf3	NM_007669	cyclin-dependent kinase inhibitor 1	Cdkn1a	NM_001113209	nuclear factor 1 B-type isoform 1	Nfib
	NM_001081182	phospholipid-transporting ATPase ID	Atp8b2	NM_001113418	peroxisome proliferator-activated receptor alpha	Ppara	NM_007678	CCAAT/enhancer-binding protein alpha isoform a	Cebpa	NM_001113210	nuclear factor 1 B-type isoform 2	Nfib
	NM_001081185	filamin-C	Flnc	NM_001113515	collagen alpha-1(II) chain isoform 2 precursor	Col2a1	NM_007726	cannabinoid receptor 1	Cnr1	NM_001113327	protein FAM131B isoform b	Fam131b
	NM_001081187	serine protease HTRA4 precursor	Htra4	NM_001113517	rho guanine nucleotide exchange factor 7 isoform a	Arhgef7	NM_007738	collagen alpha-1(VII) chain precursor	Col7a1	NM_001113373	SH3 and multiple ankyrin repeat domains protein 2 isoform b	Shank2
	NM_001081191	echinoderm microtubule-associated protein-like 5	Eml5	NM_001114116	synaptotagmin-3	Syt3	NM_007742	collagen alpha-1(I) chain precursor	Col1a1	NM_001113384	guanine nucleotide-binding protein G(o) subunit alpha isoform B	Gnao1
	NM_001081192	potassium/sodium hyperpolarization-activated cyclic nucleotide-gated channel 4	Hcn4	NM_001114157	reproductive homeobox 3H	Rhox3h	NM_007803	src substrate cortactin isoform 1	Cttn	NM_001113386	leukemia inhibitory factor receptor isoform 2 precursor	Lifr
	NM_001081194	potassium voltage-gated channel, subfamily H (eag-related), member 4	Kcnh4	NM_001114174	protein FAM189A2	Fam189a2	NM_007902	endothelin-2 precursor	Edn2	NM_001113404	thyrotropin receptor isoform 2 precursor	Tshr
	NM_001081202	LINE-1 type transposase domain-containing protein 1	L1td1	NM_001114311	storkhead-box protein 2 isoform 1	Stox2	NM_007903	endothelin-3 preproprotein	Edn3	NM_001113414	transcription factor COE3 isoform 2	Ebf3
	NM_001081206	diacylglycerol kinase iota	Dgki	NM_001114312	shootin-1 isoform 1	4930506M07Rik	NM_007906	elongation factor 1-alpha 2	Eef1a2	NM_001113415	transcription factor COE3 isoform 1	Ebf3
	NM_001081209	PR domain zinc finger protein 14	Prdm14	NM_001114333	metabotropic glutamate receptor 1 isoform beta precursor	Grm1	NM_007937	ephrin type-A receptor 5 precursor	Epha5	NM_001113417	thyroid hormone receptor beta isoform 1	Thrb
	NM_001081227	protein stum homolog	6330403A02Rik	NM_001114385	chordin-like protein 1 isoform 1 precursor	Chrdl1	NM_007989	forkhead box protein H1	Foxh1	NM_001113418	peroxisome proliferator-activated receptor alpha	Ppara
	NM_001081229	TSC22 domain family protein 2	Tsc22d2	NM_001114611	syntaxin-binding protein 5-like isoform s	Stxbp5l	NM_008006	fibroblast growth factor 2 precursor	Fgf2	NM_001113515	collagen alpha-1(II) chain isoform 2 precursor	Col2a1
	NM_001081231	lipoma HMGIC fusion partner-like 3 protein isoform 2	Lhfpl3	NM_001114612	syntaxin-binding protein 5-like isoform b	Stxbp5l	NM_008018	SH3 and PX domain-containing protein 2A isoform 1	Sh3pxd2a	NM_001113517	rho guanine nucleotide exchange factor 7 isoform a	Arhgef7
	NM_001081235	probable tumor suppressor protein MN1	Mn1	NM_001114613	syntaxin-binding protein 5-like isoform m	Stxbp5l	NM_008046	follistatin isoform 2 precursor	Fst	NM_001113549	latent-transforming growth factor beta-binding protein 4 isoform b precursor	Ltbp4
	NM_001081237	kelch-like protein 42	Klhl42	NM_001122736	insulin-like growth factor II isoform 2 preproprotein	Igf2	NM_008058	frizzled-8 precursor	Fzd8	NM_001114098	microtubule cross-linking factor 1 isoform 1	Mtcl1
	NM_001081243	filamin-A-interacting protein 1	Filip1	NM_001122737	insulin-like growth factor II isoform 2 preproprotein	Igf2	NM_008063	glucose-6-phosphate translocase	Slc37a4	NM_001114116	synaptotagmin-3	Syt3
	NM_001081249	versican core protein isoform 1 precursor	Vcan	NM_001122756	atrial natriuretic peptide-converting enzyme isoform 2	Corin	NM_008106	medium-wave-sensitive opsin 1	Opn1mw	NM_001114311	storkhead-box protein 2 isoform 1	Stox2
	NM_001081259	feline leukemia virus subgroup C receptor-related protein 1	Mfsd7b	NM_001122850	partitioning defective 3 homolog isoform 4	Pard3	NM_008114	zinc finger protein Gfi-1b isoform 1	Gfi1b	NM_001122683	D-beta-hydroxybutyrate dehydrogenase, mitochondrial precursor	Bdh1
	NM_001081260	182 kDa tankyrase-1-binding protein	Tnks1bp1	NM_001122899	leptin receptor isoform 3 precursor	Lepr	NM_008168	glutamate receptor ionotropic, kainate 5 precursor	Grik5	NM_001122736	insulin-like growth factor II isoform 2 preproprotein	Igf2
	NM_001081263	choline transporter-like protein 5	Slc44a5	NM_001122948	transcription factor AP-2-alpha isoform 3	Tfap2a	NM_008194	glycerol kinase isoform 1	Gyk	NM_001122737	insulin-like growth factor II isoform 2 preproprotein	Igf2
	NM_001081270	Down syndrome cell adhesion molecule-like protein 1 homolog	Dscaml1	NM_001123362	PR domain zinc finger protein 12	Prdm12	NM_008218	hemoglobin subunit alpha	Hba-a1	NM_001122739	phosphatidylinositol 3,4,5-trisphosphate 5-phosphatase 2	Inppl1
	NM_001081277	adenylate kinase isoenzyme 5	Ak5	NM_001126320	keratin associated protein 4-like	Gm11563	NM_008236	transcription factor HES-2	Hes2	NM_001122756	atrial natriuretic peptide-converting enzyme isoform 2	Corin
	NM_001081279	malignant fibrous histiocytoma-amplified sequence 1 homolog	Mfhas1	NM_001127169	transcription elongation factor A protein-like 7	Tceal7	NM_008253	high mobility group protein B3	Hmgb3	NM_001122850	partitioning defective 3 homolog isoform 4	Pard3
	NM_001081289	uncharacterized protein LOC71532	Fam217b	NM_001127330	peroxisome proliferator-activated receptor gamma isoform 1	Pparg	NM_008286	histamine H2 receptor isoform 2	Hrh2	NM_001122851	fas apoptotic inhibitory molecule 1 Faim-L	Faim
	NM_001081295	rho guanine nucleotide exchange factor 26	Arhgef26	NM_001127576	uncharacterized protein C17orf104 homolog	Gm1564	NM_008309	5-hydroxytryptamine receptor 1D	Htr1d	NM_001122889	ephrin type-A receptor 7 isoform 2 precursor	Epha7
	NM_001081302	triple functional domain protein	Trio	NM_001127725	SEC14-like protein 5	Sec14l5	NM_008452	Krueppel-like factor 2	Klf2	NM_001122948	transcription factor AP-2-alpha isoform 3	Tfap2a
	NM_001081322	myosin-Vc	Myo5c	NM_001128093	seven in absentia homolog 3	Siah3	NM_008482	laminin subunit beta-1	Lamb1	NM_001122950	homeobox protein Hox-A10 isoform b	Hoxa10
	NM_001081328	chondroitin sulfate synthase 3	Chsy3	NM_001128151	cat eye syndrome critical region protein 2	Cecr2	NM_008508	loricrin	Lor	NM_001122953	nuclear factor 1 A-type isoform 3	Nfia
	NM_001081329	zinc finger protein with KRAB and SCAN domains 2	Zkscan2	NM_001128599	melanopsin isoform 2	Opn4	NM_008519	leukotriene B4 receptor 1	Ltb4r1	NM_001122998	T-lymphoma invasion and metastasis-inducing protein 2 isoform 1	Tiam2
	NM_001081330	dynein heavy chain 2, axonemal	Dnah2	NM_001130409	focal adhesion kinase 1 isoform 2	Ptk2	NM_008550	epididymis-specific alpha-mannosidase precursor	Man2b2	NM_001123362	PR domain zinc finger protein 12	Prdm12
	NM_001081332	sodium/hydrogen exchanger 5 precursor	Slc9a5	NM_001130419	neuron-specific calcium-binding protein hippocalcin	Hpca	NM_008597	matrix Gla protein precursor	Mgp	NM_001127330	peroxisome proliferator-activated receptor gamma isoform 1	Pparg
	NM_001081336	diacylglycerol kinase eta isoform 1	Dgkh	NM_001130456	semaphorin-6B precursor	Sema6b	NM_008610	72 kDa type IV collagenase precursor	Mmp2	NM_001127725	SEC14-like protein 5	Sec14l5
	NM_001081338	lethal(3)malignant brain tumor-like protein 1	L3mbtl1	NM_001130479	nucleobindin-2 precursor	Nucb2	NM_008697	ninein isoform 2	Nin	NM_001128086	ankyrin repeat and sterile alpha motif domain-containing protein 1B isoform 1	Anks1b
	NM_001081349	large neutral amino acids transporter small subunit 3 isoform 1	Slc43a1	NM_001134399	multiple epidermal growth factor-like domains protein 11 isoform 1 precursor	Megf11	NM_008744	netrin-1 precursor	Ntn1	NM_001128093	seven in absentia homolog 3	Siah3
	NM_001081354	mastermind-like domain-containing protein 1 isoform 1	Mamld1	NM_001134474	versican core protein isoform 3 precursor	Vcan	NM_008747	neurotensin receptor type 2	Ntsr2	NM_001128151	cat eye syndrome critical region protein 2	Cecr2
	NM_001081360	calmodulin-regulated spectrin-associated protein 2	Camsap2	NM_001134475	versican core protein isoform 4 precursor	Vcan	NM_008788	procollagen C-endopeptidase enhancer 1 precursor	Pcolce	NM_001129787	immunoglobulin superfamily, member 9B isoform 1 precursor	Igsf9b
	NM_001081370	SH3 and multiple ankyrin repeat domains protein 2 isoform a	Shank2	NM_001134660	proline rich 23A	Prr23a	NM_008793	proprotein convertase subtilisin/kexin type 4 precursor	Pcsk4	NM_001130409	focal adhesion kinase 1 isoform 2	Ptk2
	NM_001081374	polyserase-2 precursor	Prss36	NM_001134697	cortexin-3	Ctxn3	NM_008795	cyclin-dependent kinase 18	Cdk18	NM_001130419	neuron-specific calcium-binding protein hippocalcin	Hpca
	NM_001081375	cornifelin isoform 2	Cnfn	NM_001134733	uncharacterized protein LOC635169	CK137956	NM_008829	progesterone receptor	Pgr	NM_001130479	nucleobindin-2 precursor	Nucb2
	NM_001081376	chromodomain-helicase-DNA-binding protein 5 isoform 1	Chd5	NM_001135093	Krueppel-like factor 14	Klf14	NM_008858	serine/threonine-protein kinase D1	Prkd1	NM_001134300	nucleolar protein 4-like isoform 2	Nol4l
	NM_001081391	CUB and sushi domain-containing protein 3	Csmd3	NM_001135688	lymphocyte antigen 6H isoform b precursor	Ly6h	NM_008902	poly(U)-specific endoribonuclease isoform 1	Endou	NM_001134399	multiple epidermal growth factor-like domains protein 11 isoform 1 precursor	Megf11
	NM_001081395	angiomotin-like protein 1	Amotl1	NM_001135689	lymphocyte antigen 6H isoform b precursor	Ly6h	NM_008923	cAMP-dependent protein kinase type I-beta regulatory subunit	Prkar1b	NM_001134474	versican core protein isoform 3 precursor	Vcan
	NM_001081403	kelch-like protein 14	Klhl14	NM_001136056	ciliary neurotrophic factor receptor subunit alpha isoform 1 precursor	Cntfr	NM_008937	prospero homeobox protein 1	Prox1	NM_001134475	versican core protein isoform 4 precursor	Vcan
	NM_001081413	protein unc-13 homolog B isoform 2	Unc13b	NM_001136057	copine-6 isoform a	Cpne6	NM_008981	receptor-type tyrosine-protein phosphatase gamma precursor	Ptprg	NM_001135093	Krueppel-like factor 14	Klf14
	NM_001081421	polypeptide N-acetylgalactosaminyltransferase 16	Galnt16	NM_001136058	dihydropyrimidinase-related protein 1 isoform 1	Crmp1	NM_009080	60S ribosomal protein L26	Rpl26	NM_001135688	lymphocyte antigen 6H isoform b precursor	Ly6h
	NM_001081425	RNA-binding protein 24	Rbm24	NM_001136072	homeobox protein Meis2 isoform 1	Meis2	NM_009087	DNA-directed RNA polymerases I and III subunit RPAC2 isoform 1	Polr1d	NM_001135689	lymphocyte antigen 6H isoform b precursor	Ly6h
	NM_001081427	filamin-B isoform a	Flnb	NM_001136076	prolyl 4-hydroxylase subunit alpha-2 isoform 1 precursor	P4ha2	NM_009125	ataxin-2	Atxn2	NM_001136056	ciliary neurotrophic factor receptor subunit alpha isoform 1 precursor	Cntfr
	NM_001081428	family with sequence similarity 184, member A	Fam184a	NM_001136084	tryptophan 5-hydroxylase 1 isoform 1	Tph1	NM_009138	C-C motif chemokine 25 precursor	Ccl25	NM_001136059	cytochrome P450 1A1	Cyp1a1
	NM_001081433	serine/threonine-protein phosphatase 6 regulatory ankyrin repeat subunit B	Ankrd44	NM_001136117	C2 calcium-dependent domain-containing protein 4D	C2cd4d	NM_009150	selenium-binding protein 1	Selenbp1	NM_001136061	endothelin B receptor precursor	Ednrb
	NM_001081441	WD repeat domain 86	Wdr86	NM_001136260	electrogenic sodium bicarbonate cotransporter 1 isoform b	Slc4a4	NM_009171	serine hydroxymethyltransferase, cytosolic	Shmt1	NM_001136063	GDNF family receptor alpha-4 isoform 1 precursor	Gfra4
	NM_001081445	neural cell adhesion molecule 1 isoform 1 precursor	Ncam1	NM_001136556	fer-1-like protein 4	Fer1l4	NM_009174	E3 ubiquitin-protein ligase SIAH2	Siah2	NM_001136072	homeobox protein Meis2 isoform 1	Meis2
	NM_001081471	UbiE3 protein	Mettl7a3	NM_001141922	protein BEAN1 isoform a	Bean1	NM_009181	alpha-2,8-sialyltransferase 8B precursor	St8sia2	NM_001136076	prolyl 4-hydroxylase subunit alpha-2 isoform 1 precursor	P4ha2
	NM_001081493	cocaine- and amphetamine-regulated transcript protein isoform 2 preproprotein	Cartpt	NM_001141924	protein BEAN1 isoform b	Bean1	NM_009195	solute carrier family 12 member 4 isoform 2	Slc12a4	NM_001136077	ectonucleotide pyrophosphatase/phosphodiesterase family member 2 isoform 1 preproprotein	Enpp2
	NM_001081549	calcipressin-1 isoform 1	Rcan1	NM_001141925	protein BEAN1 isoform c	Bean1	NM_009197	monocarboxylate transporter 8	Slc16a2	NM_001136084	tryptophan 5-hydroxylase 1 isoform 1	Tph1
	NM_001081566	phosphoinositide 3-kinase regulatory subunit 6 isoform 1	Pik3r6	NM_001141983	Golgin subfamily A member 7B	Golga7b	NM_009208	anion exchange protein 3	Slc4a3	NM_001136227	rhotekin isoform a	Rtkn
	NM_001081641	membrane-associated phosphatidylinositol transfer protein 3 isoform 2	Pitpnm3	NM_001142963	zinc finger protein LOC100233208	Gm10778	NM_009218	somatostatin receptor type 3	Sstr3	NM_001136260	electrogenic sodium bicarbonate cotransporter 1 isoform b	Slc4a4
	NM_001081652	NAC-alpha domain-containing protein 1	Nacad	NM_001142965	DOMON domain-containing protein FRRS1L precursor	Frrs1l	NM_009224	U1 small nuclear ribonucleoprotein 70 kDa	Snrnp70	NM_001141922	protein BEAN1 isoform a	Bean1
	NM_001081668	nucleoporin 62 C-terminal like	Nup62cl	NM_001143671	transmembrane protein 255B isoform 1	Tmem255b	NM_009284	signal transducer and transcription activator 6	Stat6	NM_001141924	protein BEAN1 isoform b	Bean1
	NM_001081672	family with sequence similarity 43, member B	Fam43b	NM_001143672	transmembrane protein 255B isoform 2	Tmem255b	NM_009327	hepatocyte nuclear factor 1-alpha	Hnf1a	NM_001141925	protein BEAN1 isoform c	Bean1
	NM_001081695	DNA (cytosine-5)-methyltransferase 3-like isoform 1	Dnmt3l	NM_001143683	metallophosphoesterase MPPED2	Mpped2	NM_009334	transcription factor AP-2-beta isoform 1	Tfap2b	NM_001141933	sodium/potassium-transporting ATPase subunit beta-1-interacting protein 4 isoform 2 precursor	Nkain4
	NM_001081971	ankyrin repeat domain-containing protein 63	Ankrd63	NM_001143802	protein FAM196A	Fam196a	NM_009337	T-cell leukemia/lymphoma protein 1A isoform 1	Tcl1	NM_001142631	speedy protein A isoform 2	Spdya
	NM_001081977	probable E3 ubiquitin-protein ligase RNF144A	Rnf144a	NM_001144953	von Willebrand factor A domain-containing protein 5B2 isoform 1	Vwa5b2	NM_009414	tryptophan 5-hydroxylase 1 isoform 1	Tph1	NM_001142809	sodium- and chloride-dependent creatine transporter 1 isoform 2	Slc6a8
	NM_001081981	nuclear factor 1 X-type isoform 3	Nfix	NM_001145162	ubiquitin-conjugating enzyme E2Q-like protein 1	Ube2ql1	NM_009416	tropomyosin beta chain isoform 1	Tpm2	NM_001142810	sodium- and chloride-dependent creatine transporter 1 isoform 3	Slc6a8
	NM_001082483	protein EFR3 homolog B	Efr3b	NM_001145192	uncharacterized protein LOC320722	A330050F15Rik	NM_009510	ezrin	Ezr	NM_001142963	zinc finger protein LOC100233208	Gm10778
	NM_001082976	tandem C2 domains nuclear protein	Tc2n	NM_001145802	serine/threonine-protein kinase MAK isoform 3	Mak	NM_009523	protein Wnt-4 precursor	Wnt4	NM_001143671	transmembrane protein 255B isoform 1	Tmem255b
	NM_001083119	receptor-type tyrosine-protein phosphatase U isoform 2 precursor	Ptpru	NM_001145803	serine/threonine-protein kinase MAK isoform 1	Mak	NM_009525	protein Wnt-5b precursor	Wnt5b	NM_001143672	transmembrane protein 255B isoform 2	Tmem255b
	NM_001083120	protein enabled homolog isoform 3	Enah	NM_001145807	BMP/retinoic acid-inducible neural-specific protein 3 precursor	Brinp3	NM_009599	acetylcholinesterase precursor	Ache	NM_001143683	metallophosphoesterase MPPED2	Mpped2
	NM_001083121	protein enabled homolog isoform 4	Enah	NM_001145854	serine/threonine-protein kinase PAK 6	Pak6	NM_009610	actin, gamma-enteric smooth muscle	Actg2	NM_001143776	protein FAM13C isoform 2	Fam13c
	NM_001083125	LIM/homeobox protein Lhx6 isoform 2	Lhx6	NM_001145965	disks large-associated protein 2 isoform 2	Dlgap2	NM_009622	adenylate cyclase type 1	Adcy1	NM_001143777	protein FAM13C isoform 3	Fam13c
	NM_001083126	LIM/homeobox protein Lhx6 isoform 3	Lhx6	NM_001146013	sodium- and chloride-dependent glycine transporter 2 isoform a	Slc6a5	NM_009648	A-kinase anchor protein 1, mitochondrial	Akap1	NM_001143849	cGMP-dependent 3',5'-cyclic phosphodiesterase isoform PDE2A2 precursor	Pde2a
	NM_001083127	LIM/homeobox protein Lhx6 isoform 4	Lhx6	NM_001146031	neuronal cell adhesion molecule isoform 2 precursor	Nrcam	NM_009650	A-kinase anchor protein 3	Akap3	NM_001144953	von Willebrand factor A domain-containing protein 5B2 isoform 1	Vwa5b2
	NM_001083316	platelet-derived growth factor receptor alpha precursor	Pdgfra	NM_001146080	ciliary neurotrophic factor receptor subunit alpha isoform 2 precursor	Cntfr	NM_009723	plasma membrane calcium-transporting ATPase 2	Atp2b2	NM_001145034	uncharacterized protein C11orf96 homolog	Gm13889
	NM_001083320	membrane-associated guanylate kinase, WW and PDZ domain-containing protein 1 isoform b	Magi1	NM_001146087	interleukin-36 receptor antagonist protein	Il1f5	NM_009789	protein S100-G	S100g	NM_001145162	ubiquitin-conjugating enzyme E2Q-like protein 1	Ube2ql1
	NM_001083321	membrane-associated guanylate kinase, WW and PDZ domain-containing protein 1 isoform d	Magi1	NM_001146088	interleukin-36 receptor antagonist protein	Il1f5	NM_009790	calmodulin	Calm1	NM_001145192	uncharacterized protein LOC320722	A330050F15Rik
	NM_001083334	myc box-dependent-interacting protein 1 isoform 2	Bin1	NM_001146183	copine-6 isoform b	Cpne6	NM_009800	carbonic anhydrase-related protein 11 precursor	Car11	NM_001145802	serine/threonine-protein kinase MAK isoform 3	Mak
	NM_001083342	patched domain-containing protein 2	Ptchd2	NM_001146198	homeobox protein Nkx-2.1	Nkx2-1	NM_009811	caspase-6	Casp6	NM_001145803	serine/threonine-protein kinase MAK isoform 1	Mak
	NM_001083616	voltage-dependent L-type calcium channel subunit alpha-1D isoform 2	Cacna1d	NM_001146292	CUGBP Elav-like family member 4 isoform A	Celf4	NM_009821	runt-related transcription factor 1 isoform 4	Runx1	NM_001145807	BMP/retinoic acid-inducible neural-specific protein 3 precursor	Brinp3
	NM_001083618	probable tubulin polyglutamylase TTLL9 isoform 1	Ttll9	NM_001146293	CUGBP Elav-like family member 4 isoform B	Celf4	NM_009866	cadherin-11 preproprotein	Cdh11	NM_001145831	kinesin-like protein KIFC3 isoform b	Kifc3
	NM_001083807	RUN and SH3 domain-containing protein 1 isoform 2	Rusc1	NM_001146294	CUGBP Elav-like family member 4 isoform C	Celf4	NM_009885	bile salt-activated lipase precursor	Cel	NM_001145857	low-density lipoprotein receptor-related protein 4 isoform 2 precursor	Lrp4
	NM_001083809	large neutral amino acids transporter small subunit 3 isoform 3	Slc43a1	NM_001146295	CUGBP Elav-like family member 4 isoform E	Celf4	NM_009894	cell death activator CIDE-B	Cideb	NM_001145884	integrin beta-5 isoform 1 precursor	Itgb5
	NM_001083897	myelin protein zero-like protein 1 isoform a precursor	Mpzl1	NM_001159321	delphilin isoform 1	Grid2ip	NM_009921	cathelin-related antimicrobial peptide precursor	Camp	NM_001145926	PILR alpha-associated neural protein precursor	Pianp
	NM_001083906	mineralocorticoid receptor	Nr3c2	NM_001159344	zinc finger protein castor homolog 1 isoform 1	Casz1	NM_009947	copine-6 isoform a	Cpne6	NM_001145927	PILR alpha-associated neural protein precursor	Pianp
	NM_001083916	keratinocyte differentiation factor 1	Kdf1	NM_001159376	dual specificity protein phosphatase 15 isoform 1	Dusp15	NM_009964	alpha-crystallin B chain	Cryab	NM_001145953	galectin-3	Lgals3
	NM_001083917	sodium channel subunit beta-3 isoform a precursor	Scn3b	NM_001159382	gap junction gamma-1 protein	Gjc1	NM_009988	coxsackievirus and adenovirus receptor homolog isoform b precursor	Cxadr	NM_001145965	disks large-associated protein 2 isoform 2	Dlgap2
	NM_001083935	parathyroid hormone/parathyroid hormone-related peptide receptor precursor	Pth1r	NM_001159383	gap junction gamma-1 protein	Gjc1	NM_010005	cytochrome P450 2D10	Cyp2d10	NM_001145977	cell adhesion molecule 2 isoform 2 precursor	Cadm2
	NM_001083936	parathyroid hormone/parathyroid hormone-related peptide receptor precursor	Pth1r	NM_001159482	ras-related protein Rab-34	Rab34	NM_010014	disabled homolog 1 isoform 1	Dab1	NM_001146013	sodium- and chloride-dependent glycine transporter 2 isoform a	Slc6a5
	NM_001083955	hemoglobin alpha, adult chain 2	Hba-a2	NM_001159487	retinol-binding protein 4 isoform 1	Rbp4	NM_010060	dynein, axonemal, heavy chain 11	Dnah11	NM_001146031	neuronal cell adhesion molecule isoform 2 precursor	Nrcam
	NM_001083955	hemoglobin alpha, adult chain 2	Hba-a2	NM_001159500	steroid hormone receptor ERR2 isoform 2	Esrrb	NM_010100	tumor necrosis factor receptor superfamily member EDAR precursor	Edar	NM_001146080	ciliary neurotrophic factor receptor subunit alpha isoform 2 precursor	Cntfr
	NM_001085370	striated muscle-specific serine/threonine-protein kinase isoform 2	Speg	NM_001159507	glutamate receptor interacting protein 2	Grip2	NM_010108	ephrin-A3 precursor	Efna3	NM_001146161	natural resistance-associated macrophage protein 2 isoform 1	Slc11a2
	NM_001085371	striated muscle-specific serine/threonine-protein kinase isoform 3	Speg	NM_001159520	paired box protein Pax-3 isoform b	Pax3	NM_010121	eukaryotic translation initiation factor 2-alpha kinase 3 precursor	Eif2ak3	NM_001146196	adseverin isoform 1	Scin
	NM_001085415	zinc finger protein 467 isoform a	Zfp467	NM_001159523	SH2 domain-containing adapter protein D isoform 1	Shd	NM_010144	ephrin type-B receptor 4 isoform b precursor	Ephb4	NM_001146198	homeobox protein Nkx-2.1	Nkx2-1
	NM_001085416	zinc finger protein 467 isoform b	Zfp467	NM_001159533	voltage-dependent L-type calcium channel subunit alpha-1C isoform 2	Cacna1c	NM_010173	fatty-acid amide hydrolase 1	Faah	NM_001146199	tyrosine-protein phosphatase non-receptor type 21	Ptpn21
	NM_001085417	zinc finger protein 467 isoform c	Zfp467	NM_001159534	voltage-dependent L-type calcium channel subunit alpha-1C isoform 3	Cacna1c	NM_010181	fibrillin-2 precursor	Fbn2	NM_001146292	CUGBP Elav-like family member 4 isoform A	Celf4
	NM_001085500	CDGSH iron-sulfur domain-containing protein 3, mitochondrial precursor	Cisd3	NM_001159535	voltage-dependent L-type calcium channel subunit alpha-1C isoform 4	Cacna1c	NM_010272	growth/differentiation factor 11 precursor	Gdf11	NM_001146293	CUGBP Elav-like family member 4 isoform B	Celf4
	NM_001085501	protein phosphatase 1 regulatory subunit 3D	Ppp1r3d	NM_001159567	homeobox protein Meis2 isoform 3	Meis2	NM_010276	GTP-binding protein GEM	Gem	NM_001146294	CUGBP Elav-like family member 4 isoform C	Celf4
	NM_001085502	cytosolic 5'-nucleotidase 1A	Nt5c1a	NM_001159568	homeobox protein Meis2 isoform 4	Meis2	NM_010285	somatoliberin precursor	Ghrh	NM_001146295	CUGBP Elav-like family member 4 isoform E	Celf4
	NM_001085513	uncharacterized protein LOC277743	Fam131c	NM_001159569	homeobox protein Meis2 isoform 5	Meis2	NM_010297	glycine receptor subunit alpha-4 precursor	Glra4	NM_001159321	delphilin isoform 1	Grid2ip
	NM_001085515	uncharacterized family 31 glucosidase KIAA1161	AI464131	NM_001159570	homeobox protein Meis2 isoform 6	Meis2	NM_010320	guanine nucleotide-binding protein G(I)/G(S)/G(O) subunit gamma-8 precursor	Gng8	NM_001159344	zinc finger protein castor homolog 1 isoform 1	Casz1
	NM_001085532	interferon zeta-like precursor	Gm13276	NM_001159571	ephrin type-B receptor 4 isoform a precursor	Ephb4	NM_010345	growth factor receptor-bound protein 10 isoform 1	Grb10	NM_001159354	membrane-associated guanylate kinase, WW and PDZ domain-containing protein 3 isoform 1	Magi3
	NM_001085533	interferon zeta-like precursor	Gm13275	NM_001159627	hephaestin isoform 1 precursor	Heph	NM_010359	glutathione S-transferase Mu 3	Gstm3	NM_001159376	dual specificity protein phosphatase 15 isoform 1	Dusp15
	NM_001085535	transmembrane protein 235 precursor	Tmem235	NM_001159648	contactin-1 precursor	Cntn1	NM_010395	histocompatibility 2, T region locus 10 precursor	H2-T10	NM_001159382	gap junction gamma-1 protein	Gjc1
	NM_001093750	patched domain-containing protein 1	Ptchd1	NM_001159696	transcription factor AP-2 gamma isoform 2	Tfap2c	NM_010410	orexin precursor	Hcrt	NM_001159383	gap junction gamma-1 protein	Gjc1
	NM_001097621	kinesin-like protein KIF26A	Kif26a	NM_001159743	protein FAM150B precursor	Fam150b	NM_010442	heme oxygenase 1	Hmox1	NM_001159389	DNA-binding protein RFX6 isoform 1	Rfx6
	NM_001097644	cyclin Y-like 1	Ccnyl1	NM_001159769	nuclear receptor subfamily 5 group A member 2 isoform 2	Nr5a2	NM_010479	heat shock 70 kDa protein 1A	Hspa1a	NM_001159419	SID1 transmembrane family member 1 isoform 1 precursor	Sidt1
	NM_001098170	protocadherin 10 isoform 1 precursor	Pcdh10	NM_001159850	potassium channel subfamily K member 2 isoform 1	Kcnk2	NM_010480	heat shock protein HSP 90-alpha	Hsp90aa1	NM_001159482	ras-related protein Rab-34	Rab34
	NM_001098171	protocadherin 10 isoform 3 precursor	Pcdh10	NM_001159910	coiled-coil domain-containing protein 85C	Ccdc85c	NM_010482	5-hydroxytryptamine receptor 1B	Htr1b	NM_001159518	insulin-like growth factor-binding protein 7 isoform 1 precursor	Igfbp7
	NM_001098172	protocadherin 10 isoform 2 precursor	Pcdh10	NM_001159925	paired box protein Pax-4 isoform 2	Pax4	NM_010574	iroquois-class homeodomain protein IRX-2	Irx2	NM_001159520	paired box protein Pax-3 isoform b	Pax3
	NM_001098203	hypermethylated in cancer 1 protein isoform 2	Hic1	NM_001159926	paired box protein Pax-4 isoform 3	Pax4	NM_010610	calcium-activated potassium channel subunit alpha-1 isoform 8	Kcnma1	NM_001159523	SH2 domain-containing adapter protein D isoform 1	Shd
	NM_001098233	purine-rich element-binding protein gamma isoform b	Purg	NM_001160112	forkhead box protein G1	Foxg1	NM_010630	kinesin-like protein KIFC2 precursor	Kifc2	NM_001159527	WD repeat-containing protein 35 isoform 2	Wdr35
	NM_001098636	PWWP domain containing 2 isoform 1	Pwwp2b	NM_001160211	protein cornichon homolog 3 isoform 2	Cnih3	NM_010639	kallikrein-1 precursor	Klk1	NM_001159533	voltage-dependent L-type calcium channel subunit alpha-1C isoform 2	Cacna1c
	NM_001098789	NADH dehydrogenase [ubiquinone] 1 alpha subcomplex subunit 4-like 2	Ndufa4l2	NM_001160212	protein cornichon homolog 3 isoform 3	Cnih3	NM_010668	keratin, type II cytoskeletal 2 epidermal	Krt2	NM_001159534	voltage-dependent L-type calcium channel subunit alpha-1C isoform 3	Cacna1c
	NM_001098799	TOX high mobility group box family member 2	Tox2	NM_001160261	protein FAM78B	Fam78b	NM_010679	alpha-lactalbumin precursor	Lalba	NM_001159535	voltage-dependent L-type calcium channel subunit alpha-1C isoform 4	Cacna1c
	NM_001098840	interferon zeta-like precursor	Gm13277	NM_001160262	protein FAM78B	Fam78b	NM_010689	linker for activation of T-cells family member 1 precursor	Lat	NM_001159567	homeobox protein Meis2 isoform 3	Meis2
	NM_001098841	interferon zeta-like precursor	Gm13278	NM_001160316	neurofascin isoform 2 precursor	Nfasc	NM_010728	protein-lysine 6-oxidase preproprotein	Lox	NM_001159568	homeobox protein Meis2 isoform 4	Meis2
	NM_001098841	interferon zeta-like precursor	Gm13278	NM_001160317	neurofascin isoform 3 precursor	Nfasc	NM_010800	class A basic helix-loop-helix protein 15	Bhlha15	NM_001159569	homeobox protein Meis2 isoform 5	Meis2
	NM_001099296	protein FAM110D	Grrp1	NM_001160318	neurofascin isoform 4 precursor	Nfasc	NM_010852	myelin expression factor 2 isoform 2	Myef2	NM_001159570	homeobox protein Meis2 isoform 6	Meis2
	NM_001099297	dual oxidase 1 precursor	Duox1	NM_001160363	uncharacterized protein LOC108832	Tmem74b	NM_010880	nucleolin	Ncl	NM_001159571	ephrin type-B receptor 4 isoform a precursor	Ephb4
	NM_001099303	membrane protein FAM159A	Fam159a	NM_001160369	uncharacterized protein C8orf34 homolog isoform 1	A830018L16Rik	NM_010903	nuclear factor erythroid 2-related factor 3	Nfe2l3	NM_001159652	probable G-protein coupled receptor 62	Gpr62
	NM_001099323	zinc finger protein 483	Zkscan16	NM_001160370	uncharacterized protein C8orf34 homolog isoform 3	A830018L16Rik	NM_010916	helix-loop-helix protein 1	Nhlh1	NM_001159696	transcription factor AP-2 gamma isoform 2	Tfap2c
	NM_001099331	peptidase inhibitor R3HDML precursor	R3hdml	NM_001160371	uncharacterized protein C8orf34 homolog isoform 4	A830018L16Rik	NM_010932	prepronociceptin isoform 1 preproprotein	Pnoc	NM_001159743	protein FAM150B precursor	Fam150b
	NM_001099348	interleukin 11 receptor, alpha chain 2-like precursor	Gm13305	NM_001160385	transmembrane protein 196 isoform 2	Tmem196	NM_011105	polycystic kidney disease and receptor for egg jelly-related protein precursor	Pkdrej	NM_001159769	nuclear receptor subfamily 5 group A member 2 isoform 2	Nr5a2
	NM_001099348	interleukin 11 receptor, alpha chain 2-like precursor	Gm13305	NM_001160403	interleukin-1 receptor accessory protein-like 1 precursor	Il1rapl1	NM_011156	prolyl endopeptidase	Prep	NM_001159900	homeodomain-only protein	Hopx
	NM_001099348	interleukin 11 receptor, alpha chain 2-like precursor	Gm13305	NM_001160410	transcriptional repressor scratch 2	Scrt2	NM_011199	parathyroid hormone/parathyroid hormone-related peptide receptor precursor	Pth1r	NM_001159901	homeodomain-only protein	Hopx
	NM_001099348	interleukin 11 receptor, alpha chain 2-like precursor	Gm13305	NM_001161366	tudor domain-containing protein 6 isoform 1	Tdrd6	NM_011212	receptor-type tyrosine-protein phosphatase epsilon precursor	Ptpre	NM_001159910	coiled-coil domain-containing protein 85C	Ccdc85c
	NM_001099632	RING finger protein 39	Rnf39	NM_001161367	tudor domain-containing protein 6 isoform 3	Tdrd6	NM_011214	receptor-type tyrosine-protein phosphatase U isoform 1 precursor	Ptpru	NM_001159960	calcium/calmodulin-dependent 3',5'-cyclic nucleotide phosphodiesterase 1C isoform b	Pde1c
	NM_001099635	myosin-3	Myh3	NM_001161535	immunoglobulin superfamily containing leucine-rich repeat protein 2 isoform a	Islr2	NM_011227	ras-related protein Rab-20	Rab20	NM_001160112	forkhead box protein G1	Foxg1
	NM_001099792	tRNA (adenine(58)-N(1))-methyltransferase catalytic subunit TRMT61A	Trmt61a	NM_001161536	immunoglobulin superfamily containing leucine-rich repeat protein 2 isoform b precursor	Islr2	NM_011343	protein transport protein Sec61 subunit gamma isoform 1	Sec61g	NM_001160145	transmembrane protein 9 precursor	Tmem9
	NM_001099793	tRNA (adenine(58)-N(1))-methyltransferase catalytic subunit TRMT61A	Trmt61a	NM_001161537	immunoglobulin superfamily containing leucine-rich repeat protein 2 isoform b precursor	Islr2	NM_011383	homeobox protein SIX5	Six5	NM_001160149	cell growth regulator with EF hand domain protein 1 isoform 2 precursor	Cgref1
	NM_001099917	small integral membrane protein 24 precursor	Smim24	NM_001161538	immunoglobulin superfamily containing leucine-rich repeat protein 2 isoform b precursor	Islr2	NM_011420	survival motor neuron protein isoform 1	Smn1	NM_001160211	protein cornichon homolog 3 isoform 2	Cnih3
	NM_001100395	otoferlin isoform 1	Otof	NM_001161539	immunoglobulin superfamily containing leucine-rich repeat protein 2 isoform b precursor	Islr2	NM_011421	sphingomyelin phosphodiesterase precursor	Smpd1	NM_001160212	protein cornichon homolog 3 isoform 3	Cnih3
	NM_001100449	TAF4B RNA polymerase II, TATA box binding protein (TBP)-associated factor	Taf4b	NM_001161540	immunoglobulin superfamily containing leucine-rich repeat protein 2 isoform b precursor	Islr2	NM_011437	transcription factor SOX-10	Sox10	NM_001160261	protein FAM78B	Fam78b
	NM_001100458	soluble lamin-associated protein of 75 kDa	Fam169a	NM_001161541	immunoglobulin superfamily containing leucine-rich repeat protein 2 isoform b precursor	Islr2	NM_011482	NHP2-like protein 1	Nhp2l1	NM_001160262	protein FAM78B	Fam78b
	NM_001100460	zinc finger and BTB domain-containing protein 42	Zbtb42	NM_001161629	EF-hand calcium-binding domain-containing protein 6 isoform 3	Efcab6	NM_011491	stanniocalcin-2 precursor	Stc2	NM_001160317	neurofascin isoform 3 precursor	Nfasc
	NM_001100462	transmembrane protein 221	Tmem221	NM_001161807	cystin-1	Cys1	NM_011502	syntaxin-3 isoform C	Stx3	NM_001160353	metabotropic glutamate receptor 2 precursor	Grm2
	NM_001100596	interleukin 11 receptor, alpha chain 2-like precursor	Gm2002	NM_001161822	regulator of G-protein signaling 17 isoform 1	Rgs17	NM_011526	transgelin	Tagln	NM_001160363	uncharacterized protein LOC108832	Tmem74b
	NM_001100596	interleukin 11 receptor, alpha chain 2-like precursor	Gm2002	NM_001161838	receptor-type tyrosine-protein phosphatase R isoform c	Ptprr	NM_011528	transaldolase	Taldo1	NM_001160368	E3 ubiquitin-protein ligase RNF152	Rnf152
	NM_001100596	interleukin 11 receptor, alpha chain 2-like precursor	Gm2002	NM_001161839	receptor-type tyrosine-protein phosphatase R isoform c	Ptprr	NM_011565	transcriptional enhancer factor TEF-4 isoform a	Tead2	NM_001160369	uncharacterized protein C8orf34 homolog isoform 1	A830018L16Rik
	NM_001100596	interleukin 11 receptor, alpha chain 2-like precursor	Gm2002	NM_001161840	receptor-type tyrosine-protein phosphatase R isoform c	Ptprr	NM_011571	dual specificity testis-specific protein kinase 1	Tesk1	NM_001160370	uncharacterized protein C8orf34 homolog isoform 3	A830018L16Rik
	NM_001101433	zinc finger CCHC domain-containing protein 24	Zcchc24	NM_001162475	stimulated by retinoic acid gene 6 protein	Stra6	NM_011588	transcription intermediary factor 1-beta	Trim28	NM_001160371	uncharacterized protein C8orf34 homolog isoform 4	A830018L16Rik
	NM_001101443	proline-rich transmembrane protein 4 precursor	Prrt4	NM_001162476	stimulated by retinoic acid gene 6 protein	Stra6	NM_011614	tumor necrosis factor ligand superfamily member 12	Tnfsf12	NM_001160385	transmembrane protein 196 isoform 2	Tmem196
	NM_001101464	forkhead box protein I3	Foxi3	NM_001162479	stimulated by retinoic acid gene 6 protein	Stra6	NM_011651	testis-specific serine kinase substrate isoform 1	Tsks	NM_001160410	transcriptional repressor scratch 2	Scrt2
	NM_001101483	solute carrier family 35 member G2	Slc35g2	NM_001162846	phytanoyl-CoA hydroxylase-interacting protein-like isoform 2	Phyhipl	NM_011656	tuftelin isoform 1	Tuft1	NM_001161366	tudor domain-containing protein 6 isoform 1	Tdrd6
	NM_001101502	zinc finger protein 703 isoform 1	Zfp703	NM_001162864	tau-tubulin kinase 1	Ttbk1	NM_011763	zinc finger protein 9	Zfp9	NM_001161367	tudor domain-containing protein 6 isoform 3	Tdrd6
	NM_001101506	uncharacterized protein LOC381582	Tmem240	NM_001162928	POM121-like protein 2 isoform 1	Pom121l2	NM_011836	laminin subunit gamma-3 precursor	Lamc3	NM_001161406	grainyhead-like protein 1 homolog isoform 1	Grhl1
	NM_001101507	C-type lectin domain family 2 member L	Clec2l	NM_001162929	POM121-like protein 2 isoform 2	Pom121l2	NM_011905	toll-like receptor 2 precursor	Tlr2	NM_001161483	nucleolar protein 4 isoform 1	Nol4
	NM_001101510	sushi domain containing 5 precursor	Susd5	NM_001162934	cortexin-2	Ctxn2	NM_011925	CD97 antigen isoform 1 precursor	Cd97	NM_001161535	immunoglobulin superfamily containing leucine-rich repeat protein 2 isoform a	Islr2
	NM_001101516	probable G-protein coupled receptor 25	Gpr25	NM_001162943	protocadherin-16 precursor	Dchs1	NM_011969	proteasome subunit alpha type-7 isoform 1	Psma7	NM_001161536	immunoglobulin superfamily containing leucine-rich repeat protein 2 isoform b precursor	Islr2
	NM_001101598	isochorismatase domain-containing protein 2A, mitochondrial precursor	Isoc2a	NM_001162977	multiple epidermal growth factor-like domains protein 6 precursor	Megf6	NM_011984	homer protein homolog 3 isoform 2	Homer3	NM_001161537	immunoglobulin superfamily containing leucine-rich repeat protein 2 isoform b precursor	Islr2
	NM_001101606	uncharacterized protein LOC667794	Gm8817	NM_001162983	leucine-rich repeat-containing protein 38 precursor	Lrrc38	NM_012045	group IIF secretory phospholipase A2	Pla2g2f	NM_001161538	immunoglobulin superfamily containing leucine-rich repeat protein 2 isoform b precursor	Islr2
	NM_001101630	keratin associated protein 10-like	Gm3238	NM_001163015	G-protein coupled receptor-associated sorting protein 2	Gprasp2	NM_013483	butyrophilin subfamily 1 member A1 precursor	Btn1a1	NM_001161539	immunoglobulin superfamily containing leucine-rich repeat protein 2 isoform b precursor	Islr2
	NM_001101631	uncharacterized protein LOC100041351	Gm3285	NM_001163016	G-protein coupled receptor-associated sorting protein 2	Gprasp2	NM_013503	D(1B) dopamine receptor	Drd5	NM_001161540	immunoglobulin superfamily containing leucine-rich repeat protein 2 isoform b precursor	Islr2
	NM_001102455	amyloid-like protein 2 isoform a precursor	Aplp2	NM_001163017	G-protein coupled receptor-associated sorting protein 2	Gprasp2	NM_013518	fibroblast growth factor 9 precursor	Fgf9	NM_001161541	immunoglobulin superfamily containing leucine-rich repeat protein 2 isoform b precursor	Islr2
	NM_001102456	amyloid-like protein 2 isoform b precursor	Aplp2	NM_001163027	orexin receptor type 1	Hcrtr1	NM_013534	prolyl 3-hydroxylase 3 precursor	Leprel2	NM_001161624	cyclin-dependent kinase inhibitor 1C isoform 1	Cdkn1c
	NM_001102457	reproductive homeobox 3C	Rhox3c	NM_001163098	trichohyalin	Tchh	NM_013558	heat shock 70 kDa protein 1-like	Hspa1l	NM_001161665	kinesin-like protein KIF26B	Kif26b
	NM_001102468	calmodulin-like protein 4 isoform b	Calml4	NM_001163143	family with sequence similarity 148, member A	C2cd4a	NM_013565	integrin alpha-3 precursor	Itga3	NM_001161807	cystin-1	Cys1
	NM_001102563	proline-rich transmembrane protein 2	Prrt2	NM_001163144	proprotein convertase subtilisin/kexin type 5 isoform 2 preproprotein	Pcsk5	NM_013566	integrin beta-7 precursor	Itgb7	NM_001161817	unconventional myosin-Ib isoform 1	Myo1b
	NM_001102670	kelch repeat and BTB domain-containing protein 8 isoform b	Kbtbd8	NM_001163155	collagen, type IV, alpha 5 precursor	Col4a5	NM_013568	potassium voltage-gated channel subfamily A member 6	Kcna6	NM_001161822	regulator of G-protein signaling 17 isoform 1	Rgs17
	NM_001103156	metalloreductase STEAP2 isoform 1	Steap2	NM_001163215	fibroblast growth factor receptor 3 isoform 1 precursor	Fgfr3	NM_013571	kinase suppressor of Ras 1	Ksr1	NM_001161838	receptor-type tyrosine-protein phosphatase R isoform c	Ptprr
	NM_001103157	metalloreductase STEAP2 isoform 1	Steap2	NM_001163216	fibroblast growth factor receptor 3 isoform 2 precursor	Fgfr3	NM_013622	delta-type opioid receptor	Oprd1	NM_001161839	receptor-type tyrosine-protein phosphatase R isoform c	Ptprr
	NM_001103181	tubby-related protein 4 isoform b	Tulp4	NM_001163217	fibroblast growth factor receptor 3 isoform 3 precursor	Fgfr3	NM_013659	semaphorin-4B precursor	Sema4b	NM_001161840	receptor-type tyrosine-protein phosphatase R isoform c	Ptprr
	NM_001105197	transcription factor E3 isoform c	Tfe3	NM_001163270	BAI1-associated protein 3	Baiap3	NM_013666	alpha-2,8-sialyltransferase 8E isoform long	St8sia5	NM_001161845	serine/threonine-protein kinase Sgk1 isoform a	Sgk1
	NM_001105245	protocadherin-19 isoform a precursor	Pcdh19	NM_001163328	RNA-binding Raly-like protein isoform a	Ralyl	NM_013724	nik-related protein kinase	Nrk	NM_001161851	F-box only protein 44 isoform 1	Fbxo44
	NM_001105246	protocadherin-19 isoform b precursor	Pcdh19	NM_001163332	CTTNBP2 N-terminal-like protein	Cttnbp2nl	NM_013763	transducin beta-like protein 2 precursor	Tbl2	NM_001161852	F-box only protein 44 isoform 2	Fbxo44
	NM_001109040	kinesin-like protein KIF21A isoform 1	Kif21a	NM_001163333	CTTNBP2 N-terminal-like protein	Cttnbp2nl	NM_013789	secretion-regulating guanine nucleotide exchange factor	Sergef	NM_001162425	ephrin-A1 isoform 2	Efna1
	NM_001109041	kinesin-like protein KIF21A isoform 2	Kif21a	NM_001163394	ena/VASP-like protein isoform 1	Evl	NM_013805	claudin-5	Cldn5	NM_001162532	membrane protein FAM174B precursor	Fam174b
	NM_001109042	kinesin-like protein KIF21A isoform 4	Kif21a	NM_001163397	ELAV-like protein 4 isoform c	Elavl4	NM_013834	secreted frizzled-related protein 1 precursor	Sfrp1	NM_001162868	rab11 family-interacting protein 3 isoform b	Rab11fip3
	NM_001109043	zinc finger protein 185 isoform b	Zfp185	NM_001163416	pentraxin-4 isoform 2 precursor	Ptx4	NM_013839	oxysterols receptor LXR-alpha	Nr1h3	NM_001162869	rab11 family-interacting protein 3 isoform a	Rab11fip3
	NM_001109045	aquaporin-8 isoform 2	Aqp8	NM_001163513	discs large homolog 5 isoform 1	Dlg5	NM_013868	heat shock protein beta-7	Hspb7	NM_001162941	microtubule-associated protein RP/EB family member 2 isoform 2	Mapre2
	NM_001109752	disks large homolog 4 isoform 2	Dlg4	NM_001163529	disintegrin and metalloproteinase domain-containing protein 33 isoform 2 precursor	Adam33	NM_013886	hepatoma-derived growth factor-related protein 3	Hdgfrp3	NM_001162942	microtubule-associated protein RP/EB family member 2 isoform 3	Mapre2
	NM_001109753	synaptic vesicle glycoprotein 2B	Sv2b	NM_001163565	tyrosine-protein phosphatase non-receptor type 5	Ptpn5	NM_015730	neuronal acetylcholine receptor subunit alpha-4 precursor	Chrna4	NM_001162943	protocadherin-16 precursor	Dchs1
	NM_001109758	brevican core protein isoform 2 precursor	Bcan	NM_001163577	prominin-1 isoform s2 precursor	Prom1	NM_015738	galanin receptor type 3	Galr3	NM_001162946	pyruvate carboxylase, mitochondrial isoform 1	Pcx
	NM_001109873	protein CBFA2T3 isoform 2	Cbfa2t3	NM_001163587	ethanolamine-phosphate phospho-lyase	Etnppl	NM_015758	forkhead box protein E3	Foxe3	NM_001162977	multiple epidermal growth factor-like domains protein 6 precursor	Megf6
	NM_001109971	protein transport protein Sec61 subunit gamma isoform 2	Sec61g	NM_001163610	NHS-like protein 2	Nhsl2	NM_015763	phosphatidate phosphatase LPIN1 isoform b	Lpin1	NM_001162983	leucine-rich repeat-containing protein 38 precursor	Lrrc38
	NM_001109972	protein transport protein Sec61 subunit gamma isoform 2	Sec61g	NM_001163621	apolipoprotein L6 isoform 2	Apol6	NM_016700	mitogen-activated protein kinase 8	Mapk8	NM_001163019	UPF0688 protein C1orf174 homolog isoform 2	A430005L14Rik
	NM_001109973	myoD family inhibitor isoform 1	Mdfi	NM_001163633	protein Wnt-7b isoform 3	Wnt7b	NM_016866	STE20/SPS1-related proline-alanine-rich protein kinase	Stk39	NM_001163020	kelch-like 32 isoform 1	Klhl32
	NM_001109985	carboxyl-terminal PDZ ligand of neuronal nitric oxide synthase protein isoform 1	Nos1ap	NM_001163634	protein Wnt-7b isoform 2	Wnt7b	NM_016896	mitogen-activated protein kinase kinase kinase 14	Map3k14	NM_001163027	orexin receptor type 1	Hcrtr1
	NM_001109988	neuronal regeneration-related protein	Nrep	NM_001163686	docking protein 5 isoform 2	Dok5	NM_016920	V-type proton ATPase 116 kDa subunit a isoform 1 isoform 1	Atp6v0a1	NM_001163085	mitogen-activated protein kinase kinase kinase 15	Map3k15
	NM_001109989	neuronal regeneration-related protein	Nrep	NM_001163691	voltage-dependent T-type calcium channel subunit alpha-1H isoform 2	Cacna1h	NM_016967	oligodendrocyte transcription factor 2	Olig2	NM_001163098	trichohyalin	Tchh
	NM_001110202	E3 ubiquitin-protein ligase TRIM9 isoform b	Trim9	NM_001163702	F-box only protein 27 isoform 1	Fbxo27	NM_016972	large neutral amino acids transporter small subunit 2	Slc7a8	NM_001163143	family with sequence similarity 148, member A	C2cd4a
	NM_001110203	E3 ubiquitin-protein ligase TRIM9 isoform c	Trim9	NM_001163721	small integral membrane protein 1	Smim1	NM_016979	cAMP-dependent protein kinase catalytic subunit PRKX	Prkx	NM_001163144	proprotein convertase subtilisin/kexin type 5 isoform 2 preproprotein	Pcsk5
	NM_001110204	activin receptor type-1 precursor	Acvr1	NM_001163722	small integral membrane protein 1	Smim1	NM_018750	ras association domain-containing protein 5	Rassf5	NM_001163145	uncharacterized protein KIAA1644 precursor	1810041L15Rik
	NM_001110205	activin receptor type-1 precursor	Acvr1	NM_001163755	SKI family transcriptional corepressor 1 isoform 2	Skor1	NM_018763	carbohydrate sulfotransferase 2	Chst2	NM_001163170	LIX1-like protein	Lix1l
	NM_001110209	protein lunapark isoform b	Lnp	NM_001163757	SKI family transcriptional corepressor 1 isoform 3	Skor1	NM_018800	synaptotagmin-6 isoform 1	Syt6	NM_001163215	fibroblast growth factor receptor 3 isoform 1 precursor	Fgfr3
	NM_001110239	low molecular weight phosphotyrosine protein phosphatase isoform 1	Acp1	NM_001163758	SKI family transcriptional corepressor 1 isoform 4	Skor1	NM_018802	synaptotagmin-8 isoform a	Syt8	NM_001163216	fibroblast growth factor receptor 3 isoform 2 precursor	Fgfr3
	NM_001110275	intersectin-1 isoform 2	Itsn1	NM_001164034	neurotrophin-3 isoform a	Ntf3	NM_018862	1-acyl-sn-glycerol-3-phosphate acyltransferase alpha precursor	Agpat1	NM_001163217	fibroblast growth factor receptor 3 isoform 3 precursor	Fgfr3
	NM_001110276	intersectin-1 isoform 3	Itsn1	NM_001164035	neurotrophin-3 isoform a	Ntf3	NM_018876	galactoside 2-alpha-L-fucosyltransferase 2	Fut2	NM_001163256	filamin-binding LIM protein 1	Fblim1
	NM_001110315	kinesin-like protein KIF1A isoform b	Kif1a	NM_001164046	chemokine (C-C motif) ligand 27b isoform 2 precursor	Gm13306	NM_018885	iroquois-class homeodomain protein IRX-4	Irx4	NM_001163270	BAI1-associated protein 3	Baiap3
	NM_001110337	G-protein coupled receptor family C group 5 member C isoform a precursor	Gprc5c	NM_001164086	homer protein homolog 2 isoform 2	Homer2	NM_019392	tyrosine-protein kinase receptor TYRO3 isoform A precursor	Tyro3	NM_001163282	embryonic growth/differentiation factor 1 precursor	Gdf1
	NM_001110338	G-protein coupled receptor family C group 5 member C isoform b precursor	Gprc5c	NM_001164109	nuclear factor of activated T-cells, cytoplasmic 1 isoform 3	Nfatc1	NM_019406	formin-binding protein 1 isoform b	Fnbp1	NM_001163314	GPI inositol-deacylase	Pgap1
	NM_001110508	zinc finger protein 703 isoform 2	Zfp703	NM_001164110	nuclear factor of activated T-cells, cytoplasmic 1 isoform 4	Nfatc1	NM_019417	PDZ and LIM domain protein 4	Pdlim4	NM_001163328	RNA-binding Raly-like protein isoform a	Ralyl
	NM_001110512	methyltransferase-like protein 8 isoform b	Mettl8	NM_001164186	barH-like 1 homeobox protein	Barhl1	NM_019430	voltage-dependent calcium channel gamma-3 subunit	Cacng3	NM_001163332	CTTNBP2 N-terminal-like protein	Cttnbp2nl
	NM_001110513	transcription factor COE4	Ebf4	NM_001164212	ras-related and estrogen-regulated growth inhibitor isoform a	Rerg	NM_019436	signaling threshold-regulating transmembrane adapter 1	Sit1	NM_001163333	CTTNBP2 N-terminal-like protein	Cttnbp2nl
	NM_001110516	sterile alpha motif domain-containing protein 11	Samd11	NM_001164214	ras-related and estrogen-regulated growth inhibitor isoform b	Rerg	NM_019461	ubiquitin carboxyl-terminal hydrolase 27	Usp27x	NM_001163348	netrin-G1 isoform b precursor	Ntng1
	NM_001110778	disintegrin and metalloproteinase domain-containing protein 11 isoform 1 precursor	Adam11	NM_001164225	F-box/LRR-repeat protein 16	Fbxl16	NM_019482	pannexin-1	Panx1	NM_001163349	netrin-G1 isoform c precursor	Ntng1
	NM_001110783	ankyrin-1 isoform 1	Ank1	NM_001164248	tropomyosin alpha-1 chain isoform 1	Tpm1	NM_019503	phospholemman isoform a precursor	Fxyd1	NM_001163350	netrin-G1 isoform d precursor	Ntng1
	NM_001110784	X-linked lymphocyte-regulated protein 3A	Xlr3a	NM_001164249	tropomyosin alpha-1 chain isoform 2	Tpm1	NM_019510	short transient receptor potential channel 3	Trpc3	NM_001163351	netrin-G1 isoform f precursor	Ntng1
	NM_001110824	forkhead box protein P4 isoform 1	Foxp4	NM_001164250	tropomyosin alpha-1 chain isoform 4	Tpm1	NM_019518	general receptor for phosphoinositides 1-associated scaffold protein	Grasp	NM_001163387	neuroligin-1 isoform 2	Nlgn1
	NM_001110825	forkhead box protein P4 isoform 2	Foxp4	NM_001164251	tropomyosin alpha-1 chain isoform 5	Tpm1	NM_019521	growth arrest-specific protein 6 precursor	Gas6	NM_001163394	ena/VASP-like protein isoform 1	Evl
	NM_001110827	RNA binding protein fox-1 homolog 2 isoform 3	Rbfox2	NM_001164255	tropomyosin alpha-1 chain isoform 9	Tpm1	NM_019535	endophilin-A1	Sh3gl2	NM_001163465	rhophilin-1 isoform 1	Rhpn1
	NM_001110843	voltage-dependent calcium channel subunit alpha-2/delta-1 isoform a preproprotein	Cacna2d1	NM_001164268	kalirin isoform 2	Kalrn	NM_019636	TBC1 domain family member 1 isoform 1	Tbc1d1	NM_001163473	UPF0450 protein C17orf58 homolog	1810010H24Rik
	NM_001110844	voltage-dependent calcium channel subunit alpha-2/delta-1 isoform b preproprotein	Cacna2d1	NM_001164311	lysyl oxidase homolog 4 isoform 1 precursor	Loxl4	NM_019762	plakophilin-3 isoform 1	Pkp3	NM_001163481	peptidyl-prolyl cis-trans isomerase FKBP10 isoform 2 precursor	Fkbp10
	NM_001110845	voltage-dependent calcium channel subunit alpha-2/delta-1 isoform c preproprotein	Cacna2d1	NM_001164352	EGF-containing fibulin-like extracellular matrix protein 2 isoform 2 precursor	Efemp2	NM_019806	vesicle-associated membrane protein-associated protein B	Vapb	NM_001163493	stAR-related lipid transfer protein 13 isoform 1	Stard13
	NM_001110846	voltage-dependent calcium channel subunit alpha-2/delta-1 isoform d preproprotein	Cacna2d1	NM_001164363	cytosolic purine 5'-nucleotidase isoform 1	Nt5c2	NM_019820	cerebellin-3 precursor	Cbln3	NM_001163503	sodium-dependent glucose transporter 1B	2010001E11Rik
	NM_001111015	synapsin-2 isoform IIa	Syn2	NM_001164401	receptor-type tyrosine-protein phosphatase O isoform 2 precursor	Ptpro	NM_019836	nitric oxide-associated protein 1	Noa1	NM_001163513	discs large homolog 5 isoform 1	Dlg5
	NM_001111023	runt-related transcription factor 1 isoform 3	Runx1	NM_001164426	potassium channel subfamily K member 13	Kcnk13	NM_019880	mitochondrial carrier homolog 1	Mtch1	NM_001163565	tyrosine-protein phosphatase non-receptor type 5	Ptpn5
	NM_001111026	protein CBFA2T1 isoform 2	Runx1t1	NM_001164427	potassium channel subfamily K member 13	Kcnk13	NM_019986	intracellular hyaluronan-binding protein 4	Habp4	NM_001163574	tight junction protein ZO-1 isoform 2	Tjp1
	NM_001111027	protein CBFA2T1 isoform 1	Runx1t1	NM_001164493	kelch-like protein 29	Klhl29	NM_020013	fibroblast growth factor 21 precursor	Fgf21	NM_001163577	prominin-1 isoform s2 precursor	Prom1
	NM_001111073	FXYD domain-containing ion transport regulator 5 isoform a precursor	Fxyd5	NM_001164504	RING finger protein 165	Rnf165	NM_020275	tumor necrosis factor receptor superfamily member 10B precursor	Tnfrsf10b	NM_001163588	peripherin isoform 2	Prph
	NM_001111102	prelamin-A/C isoform C	Lmna	NM_001164518	igLON family member 5 precursor	Iglon5	NM_020493	serum response factor	Srf	NM_001163589	peripherin isoform 3	Prph
	NM_001111140	leucine-rich repeat-containing protein 10B	Lrrc10b	NM_001164528	immunoglobulin-like domain-containing receptor 2 precursor	Ildr2	NM_020520	mitochondrial carnitine/acylcarnitine carrier protein	Slc25a20	NM_001163608	plexin domain-containing protein 1 isoform 1 precursor	Plxdc1
	NM_001111142	leucine rich repeat containing 73	Lrrc73	NM_001164593	PDZ domain containing RING finger 4 isoform 1	Pdzrn4	NM_020564	sulfotransferase family 5A, member 1	Sult5a1	NM_001163610	NHS-like protein 2	Nhsl2
	NM_001111272	double-stranded RNA-binding protein Staufen homolog 2 isoform 2	Stau2	NM_001164659	TPR and ankyrin repeat-containing protein 1	Trank1	NM_020566	dnaJ homolog subfamily C member 4	Dnajc4	NM_001163614	achaete-scute complex homolog 4	Ascl4
	NM_001111274	insulin-like growth factor I isoform 3 preproprotein	Igf1	NM_001164705	APC membrane recruitment protein 2 isoform 2	Amer2	NM_020574	potassium voltage-gated channel subfamily E member 3	Kcne3	NM_001163633	protein Wnt-7b isoform 3	Wnt7b
	NM_001111275	insulin-like growth factor I isoform 4 preproprotein	Igf1	NM_001164708	heat shock protein beta-2 isoform 2	Hspb2	NM_021302	serine/threonine-protein kinase 32C isoform 1	Stk32c	NM_001163634	protein Wnt-7b isoform 2	Wnt7b
	NM_001111276	insulin-like growth factor I isoform 5 preproprotein	Igf1	NM_001164763	retinoic acid receptor responder (tazarotene induced) 1 precursor	Rarres1	NM_021372	SERTA domain-containing protein 2	Sertad2	NM_001163640	beta-chimaerin isoform 2	Chn2
	NM_001111312	leucine-rich repeat flightless-interacting protein 1 isoform 3	Lrrfip1	NM_001164785	A disintegrin and metalloproteinase with thrombospondin motifs 20 isoform 2 precursor	Adamts20	NM_021387	V-set and transmembrane domain-containing protein 2B precursor	Vstm2b	NM_001163686	docking protein 5 isoform 2	Dok5
	NM_001112699	cytohesin-1 isoform 2	Cyth1	NM_001164786	A disintegrin and metalloproteinase with thrombospondin motifs 20 isoform 3 precursor	Adamts20	NM_021409	partitioning defective 6 homolog beta	Pard6b	NM_001163691	voltage-dependent T-type calcium channel subunit alpha-1H isoform 2	Cacna1h
	NM_001112723	rho guanine nucleotide exchange factor 10-like protein isoform c	Arhgef10l	NM_001164789	eomesodermin homolog isoform 2	Eomes	NM_021434	integral membrane protein GPR180 precursor	Gpr180	NM_001163702	F-box only protein 27 isoform 1	Fbxo27
	NM_001112739	potassium voltage-gated channel subfamily C member 1 isoform A	Kcnc1	NM_001164792	trophoblast glycoprotein precursor	Tpbg	NM_021493	rho GTPase-activating protein 23	Arhgap23	NM_001163721	small integral membrane protein 1	Smim1
	NM_001112744	rho guanine nucleotide exchange factor 16	Arhgef16	NM_001164805	thrombospondin type-1 domain-containing protein 7A precursor	Thsd7a	NM_021514	ATP-dependent 6-phosphofructokinase, muscle type	Pfkm	NM_001163722	small integral membrane protein 1	Smim1
	NM_001112813	calcium channel, voltage-dependent, T type, alpha 1G subunit isoform b	Cacna1g	NM_001165999	leucine-rich repeat and immunoglobulin-like domain-containing nogo receptor-interacting protein 2 precursor	Lingo2	NM_021715	carbohydrate sulfotransferase 7 precursor	Chst7	NM_001163755	SKI family transcriptional corepressor 1 isoform 2	Skor1
	NM_001113188	fragile X mental retardation syndrome-related protein 1 isoform 1	Fxr1	NM_001166029	uncharacterized protein KIAA1751 homolog isoform 2	Cfap74	NM_022007	FXYD domain-containing ion transport regulator 7	Fxyd7	NM_001163757	SKI family transcriptional corepressor 1 isoform 3	Skor1
	NM_001113189	fragile X mental retardation syndrome-related protein 1 isoform 2	Fxr1	NM_001166207	probable C-mannosyltransferase DPY19L2	Dpy19l2	NM_022018	protein Niban	Fam129a	NM_001163758	SKI family transcriptional corepressor 1 isoform 4	Skor1
	NM_001113204	neural cell adhesion molecule 1 isoform 3 precursor	Ncam1	NM_001166361	fibroblast growth factor 8 isoform 2 precursor	Fgf8	NM_022030	synaptic vesicle glycoprotein 2A	Sv2a	NM_001163761	uncharacterized protein KIAA0513 isoform b	6430548M08Rik
	NM_001113209	nuclear factor 1 B-type isoform 1	Nfib	NM_001166362	fibroblast growth factor 8 isoform 3 precursor	Fgf8	NM_022309	core-binding factor subunit beta isoform 1	Cbfb	NM_001163762	uncharacterized protein KIAA0513 isoform c	6430548M08Rik
	NM_001113210	nuclear factor 1 B-type isoform 2	Nfib	NM_001166363	fibroblast growth factor 8 isoform 4 precursor	Fgf8	NM_022325	cathepsin Z preproprotein	Ctsz	NM_001164034	neurotrophin-3 isoform a	Ntf3
	NM_001113246	N-chimaerin isoform 3	Chn1	NM_001166463	testican-1 isoform 3 precursor	Spock1	NM_022423	E3 ubiquitin-protein ligase RNF187	Rnf187	NM_001164035	neurotrophin-3 isoform a	Ntf3
	NM_001113327	protein FAM131B isoform b	Fam131b	NM_001166464	testican-1 isoform 4 precursor	Spock1	NM_022424	fibronectin type III domain-containing protein 4 precursor	Fndc4	NM_001164109	nuclear factor of activated T-cells, cytoplasmic 1 isoform 3	Nfatc1
	NM_001113354	histone lysine demethylase PHF8 isoform b	Phf8	NM_001166465	testican-1 isoform 5 precursor	Spock1	NM_022882	phosphatidate phosphatase LPIN2 isoform 2	Lpin2	NM_001164110	nuclear factor of activated T-cells, cytoplasmic 1 isoform 4	Nfatc1
	NM_001113373	SH3 and multiple ankyrin repeat domains protein 2 isoform b	Shank2	NM_001166466	testican-1 isoform 2 precursor	Spock1	NM_022982	reticulon-4 receptor precursor	Rtn4r	NM_001164155	tumor necrosis factor receptor superfamily member 19 precursor	Tnfrsf19
	NM_001113384	guanine nucleotide-binding protein G(o) subunit alpha isoform B	Gnao1	NM_001166584	transcriptional enhancer factor TEF-1 isoform 1	Tead1	NM_023049	ankyrin repeat and SOCS box protein 2	Asb2	NM_001164210	serine palmitoyltransferase small subunit B isoform a	Sptssb
	NM_001113386	leukemia inhibitory factor receptor isoform 2 precursor	Lifr	NM_001166585	transcriptional enhancer factor TEF-1 isoform 3	Tead1	NM_023200	protein phosphatase 1 regulatory subunit 7	Ppp1r7	NM_001164225	F-box/LRR-repeat protein 16	Fbxl16
	NM_001113414	transcription factor COE3 isoform 2	Ebf3	NM_001166603	N-chimaerin isoform 4	Chn1	NM_023217	pyroglutamyl-peptidase 1	Pgpep1	NM_001164248	tropomyosin alpha-1 chain isoform 1	Tpm1
	NM_001113415	transcription factor COE3 isoform 1	Ebf3	NM_001166661	coiled-coil domain-containing protein 85A isoform 2	Ccdc85a	NM_023268	sulfhydryl oxidase 1 isoform b precursor	Qsox1	NM_001164249	tropomyosin alpha-1 chain isoform 2	Tpm1
	NM_001113417	thyroid hormone receptor beta isoform 1	Thrb	NM_001167748	EGF-like and EMI domain-containing protein 1 isoform b precursor	Egfem1	NM_023304	fibroblast growth factor 22 precursor	Fgf22	NM_001164250	tropomyosin alpha-1 chain isoform 4	Tpm1
	NM_001113418	peroxisome proliferator-activated receptor alpha	Ppara	NM_001167777	putative Polycomb group protein ASXL3	Asxl3	NM_023348	synaptosomal-associated protein 29	Snap29	NM_001164251	tropomyosin alpha-1 chain isoform 5	Tpm1
	NM_001113515	collagen alpha-1(II) chain isoform 2 precursor	Col2a1	NM_001167879	GRB2-associated and regulator of MAPK protein-like	Gareml	NM_023372	60S ribosomal protein L38	Rpl38	NM_001164255	tropomyosin alpha-1 chain isoform 9	Tpm1
	NM_001113517	rho guanine nucleotide exchange factor 7 isoform a	Arhgef7	NM_001167920	solute carrier family 8 (sodium/calcium exchanger), member 3 isoform 1 precursor	Slc8a3	NM_023438	transmembrane protein 132E precursor	Tmem132e	NM_001164311	lysyl oxidase homolog 4 isoform 1 precursor	Loxl4
	NM_001113529	macrophage colony-stimulating factor 1 isoform 2 precursor	Csf1	NM_001167936	protein zyg-11 homolog A	Zyg11a	NM_023465	beta-catenin-interacting protein 1	Ctnnbip1	NM_001164352	EGF-containing fibulin-like extracellular matrix protein 2 isoform 2 precursor	Efemp2
	NM_001113530	macrophage colony-stimulating factor 1 isoform 1 precursor	Csf1	NM_001167996	uncharacterized membrane protein C3orf80 homolog precursor	1110032F04Rik	NM_023475	serine hydrolase-like protein	Serhl	NM_001164363	cytosolic purine 5'-nucleotidase isoform 1	Nt5c2
	NM_001113549	latent-transforming growth factor beta-binding protein 4 isoform b precursor	Ltbp4	NM_001168281	WW domain-containing transcription regulator protein 1 isoform 1	Wwtr1	NM_023485	syncoilin	Sync	NM_001164426	potassium channel subfamily K member 13	Kcnk13
	NM_001113573	bromodomain-containing protein 3 isoform 2	Brd3	NM_001168296	ephrin type-B receptor 1 isoform 2 precursor	Ephb1	NM_023508	phosducin-like protein 2	Pdcl2	NM_001164427	potassium channel subfamily K member 13	Kcnk13
	NM_001113574	bromodomain-containing protein 3 isoform 1	Brd3	NM_001168321	BCL-6 corepressor isoform d	Bcor	NM_023543	beta-chimaerin isoform 1	Chn2	NM_001164493	kelch-like protein 29	Klhl29
	NM_001114079	polyadenylate-binding protein 1-like	Pabpc1l	NM_001168500	noncompact myelin-associated protein isoform 1	Ncmap	NM_023557	choline transporter-like protein 4	Slc44a4	NM_001164504	RING finger protein 165	Rnf165
	NM_001114087	PDZ and LIM domain protein 7 isoform b	Pdlim7	NM_001168564	potassium voltage-gated channel subfamily S member 3	Kcns3	NM_023631	aldehyde oxidase 4	Aox4	NM_001164518	igLON family member 5 precursor	Iglon5
	NM_001114088	PDZ and LIM domain protein 7 isoform a	Pdlim7	NM_001168588	vertnin	Vrtn	NM_023719	thioredoxin-interacting protein isoform 2	Txnip	NM_001164563	amphoterin-induced protein 2 precursor	Amigo2
	NM_001114125	disabled homolog 2-interacting protein isoform 1	Dab2ip	NM_001168624	C2 calcium-dependent domain-containing protein 4C	C2cd4c	NM_023755	transcription factor CP2-like protein 1	Tfcp2l1	NM_001164602	amphoterin-induced protein 2 precursor	Amigo2
	NM_001114174	protein FAM189A2	Fam189a2	NM_001168655	suppressor of cytokine signaling 2	Socs2	NM_023815	TP53-regulating kinase	Trp53rk	NM_001164627	rho GTPase-activating protein 8	Arhgap8
	NM_001114311	storkhead-box protein 2 isoform 1	Stox2	NM_001168656	suppressor of cytokine signaling 2	Socs2	NM_023860	keratin-associated protein 5-3	Krtap5-3	NM_001164628	rho GTPase-activating protein 8	Arhgap8
	NM_001114312	shootin-1 isoform 1	4930506M07Rik	NM_001168657	suppressor of cytokine signaling 2	Socs2	NM_024217	CKLF-like MARVEL transmembrane domain-containing protein 3	Cmtm3	NM_001164659	TPR and ankyrin repeat-containing protein 1	Trank1
	NM_001114322	cadherin-related family member 5 isoform 1 precursor	Cdhr5	NM_001170454	transcriptional adaptor 2B	Tada2b	NM_024237	fibulin-7 precursor	Fbln7	NM_001164705	APC membrane recruitment protein 2 isoform 2	Amer2
	NM_001114385	chordin-like protein 1 isoform 1 precursor	Chrdl1	NM_001170669	high affinity cAMP-specific and IBMX-insensitive 3',5'-cyclic phosphodiesterase 8B isoform 1	Pde8b	NM_024263	matrix-remodeling-associated protein 8 precursor	Mxra8	NM_001164767	roundabout homolog 3	Robo3
	NM_001114545	kinase suppressor of Ras 2	Ksr2	NM_001170711	ankyrin repeat and SOCS box protein 8	Asb8	NM_024264	sterol 26-hydroxylase, mitochondrial	Cyp27a1	NM_001164785	A disintegrin and metalloproteinase with thrombospondin motifs 20 isoform 2 precursor	Adamts20
	NM_001114662	major facilitator superfamily domain-containing protein 4 isoform b	Mfsd4	NM_001170788	leucine-rich repeat-containing protein 36 isoform 1	Lrrc36	NM_024290	tumor necrosis factor receptor superfamily member 23 precursor	Tnfrsf23	NM_001164786	A disintegrin and metalloproteinase with thrombospondin motifs 20 isoform 3 precursor	Adamts20
	NM_001114663	inactive phospholipase C-like protein 1	Plcl1	NM_001170847	RNA-binding protein 20	Rbm20	NM_024441	heat shock protein beta-2 isoform 1	Hspb2	NM_001164789	eomesodermin homolog isoform 2	Eomes
	NM_001115010	protein lin-54 homolog	Lin54	NM_001170954	lactosylceramide 4-alpha-galactosyltransferase	A4galt	NM_024497	large neutral amino acids transporter small subunit 3 isoform 2	Slc43a1	NM_001164792	trophoblast glycoprotein precursor	Tpbg
	NM_001122683	D-beta-hydroxybutyrate dehydrogenase, mitochondrial precursor	Bdh1	NM_001170975	dysbindin domain-containing protein 1 isoform 2	Dbndd1	NM_025341	monoacylglycerol lipase ABHD6	Abhd6	NM_001164833	P2X purinoceptor 2 isoform b	P2rx2
	NM_001122736	insulin-like growth factor II isoform 2 preproprotein	Igf2	NM_001170976	dysbindin domain-containing protein 1 isoform 3	Dbndd1	NM_025427	regulator of cell cycle RGCC	Rgcc	NM_001164834	P2X purinoceptor 2 isoform e	P2rx2
	NM_001122737	insulin-like growth factor II isoform 2 preproprotein	Igf2	NM_001170978	4-aminobutyrate aminotransferase, mitochondrial isoform 2 precursor	Abat	NM_025469	colipase precursor	Clps	NM_001165951	vang-like protein 1 isoform 2	Vangl1
	NM_001122738	KAT8 regulatory NSL complex subunit 1-like protein isoform 1	Kansl1l	NM_001170985	kin of IRRE-like protein 1 precursor	Kirrel	NM_025481	E3 ubiquitin-protein ligase SMURF2	Smurf2	NM_001165999	leucine-rich repeat and immunoglobulin-like domain-containing nogo receptor-interacting protein 2 precursor	Lingo2
	NM_001122739	phosphatidylinositol 3,4,5-trisphosphate 5-phosphatase 2	Inppl1	NM_001171002	sphingolipid delta(4)-desaturase/C4-hydroxylase DES2 isoform 2	Degs2	NM_025506	RIIa domain-containing protein 1	Riiad1	NM_001166249	monoglyceride lipase isoform c	Mgll
	NM_001122822	Werner syndrome ATP-dependent helicase homolog	Wrn	NM_001171147	yorkie homolog isoform 1	Yap1	NM_025580	probable hydrolase PNKD isoform 2	Pnkd	NM_001166250	monoglyceride lipase isoform d	Mgll
	NM_001122850	partitioning defective 3 homolog isoform 4	Pard3	NM_001171187	myelin and lymphocyte protein isoform 2	Mal	NM_025582	prostamide/prostaglandin F synthase	Fam213b	NM_001166251	monoglyceride lipase isoform a	Mgll
	NM_001122851	fas apoptotic inhibitory molecule 1 Faim-L	Faim	NM_001171512	obscurin isoform 1	Obscn	NM_025600	DET1- and DDB1-associated protein 1 isoform 1	Dda1	NM_001166361	fibroblast growth factor 8 isoform 2 precursor	Fgf8
	NM_001122889	ephrin type-A receptor 7 isoform 2 precursor	Epha7	NM_001171615	myelin transcription factor 1 isoform 3	Myt1	NM_025664	sorting nexin-9	Snx9	NM_001166362	fibroblast growth factor 8 isoform 3 precursor	Fgf8
	NM_001122899	leptin receptor isoform 3 precursor	Lepr	NM_001171616	myelin transcription factor 1 isoform 2	Myt1	NM_025734	potassium voltage-gated channel subfamily G member 4	Kcng4	NM_001166363	fibroblast growth factor 8 isoform 4 precursor	Fgf8
	NM_001122948	transcription factor AP-2-alpha isoform 3	Tfap2a	NM_001172472	sphingosine kinase 1 isoform 2	Sphk1	NM_025831	PX domain-containing protein 1	Pxdc1	NM_001166584	transcriptional enhancer factor TEF-1 isoform 1	Tead1
	NM_001122950	homeobox protein Hox-A10 isoform b	Hoxa10	NM_001172473	sphingosine kinase 1 isoform 2	Sphk1	NM_025891	SWI/SNF-related matrix-associated actin-dependent regulator of chromatin subfamily D member 3	Smarcd3	NM_001166629	dynein light chain Tctex-type 1A	Dynlt1a
	NM_001122953	nuclear factor 1 A-type isoform 3	Nfia	NM_001172475	sphingosine kinase 1 isoform 3	Sphk1	NM_025960	trafficking protein particle complex subunit 6A	Trappc6a	NM_001166644	zinc finger protein 651	Zfp651
	NM_001122998	T-lymphoma invasion and metastasis-inducing protein 2 isoform 1	Tiam2	NM_001173506	microtubule-associated protein 1A isoform 2	Map1a	NM_025961	glycine amidinotransferase, mitochondrial precursor	Gatm	NM_001166661	coiled-coil domain-containing protein 85A isoform 2	Ccdc85a
	NM_001123362	PR domain zinc finger protein 12	Prdm12	NM_001174047	voltage-dependent calcium channel subunit alpha-2/delta-2 isoform 1 precursor	Cacna2d2	NM_026021	zinc finger MYND domain-containing protein 19	Zmynd19	NM_001167748	EGF-like and EMI domain-containing protein 1 isoform b precursor	Egfem1
	NM_001126047	semaphorin-4C precursor	Sema4c	NM_001174048	voltage-dependent calcium channel subunit alpha-2/delta-2 isoform 3 precursor	Cacna2d2	NM_026192	calcium-binding and coiled-coil domain-containing protein 1	Calcoco1	NM_001167879	GRB2-associated and regulator of MAPK protein-like	Gareml
	NM_001126487	maestro heat-like repeat-containing protein family member 7	Mroh7	NM_001174049	voltage-dependent calcium channel subunit alpha-2/delta-2 isoform 4 precursor	Cacna2d2	NM_026263	uncharacterized protein LOC67593	4930519G04Rik	NM_001167898	FRAS1-related extracellular matrix protein 3 precursor	Frem3
	NM_001127169	transcription elongation factor A protein-like 7	Tceal7	NM_001174050	voltage-dependent calcium channel subunit alpha-2/delta-2 isoform 5 precursor	Cacna2d2	NM_026281	transmembrane 7 superfamily member 3 precursor	Tm7sf3	NM_001167920	solute carrier family 8 (sodium/calcium exchanger), member 3 isoform 1 precursor	Slc8a3
	NM_001127330	peroxisome proliferator-activated receptor gamma isoform 1	Pparg	NM_001174053	calcium/calmodulin-dependent protein kinase type II subunit beta isoform 1	Camk2b	NM_026376	plexin-D1 precursor	Plxnd1	NM_001167936	protein zyg-11 homolog A	Zyg11a
	NM_001127382	RNA-binding protein 47 isoform a	Rbm47	NM_001174054	calcium/calmodulin-dependent protein kinase type II subunit beta isoform 3	Camk2b	NM_026448	kelch-like protein 7 isoform 1	Klhl7	NM_001167996	uncharacterized membrane protein C3orf80 homolog precursor	1110032F04Rik
	NM_001127725	SEC14-like protein 5	Sec14l5	NM_001174074	CUGBP Elav-like family member 4 isoform F	Celf4	NM_026511	apoptogenic protein 1, mitochondrial isoform 2	Apopt1	NM_001168253	protein FAM83H	Fam83h
	NM_001128086	ankyrin repeat and sterile alpha motif domain-containing protein 1B isoform 1	Anks1b	NM_001174086	protein shisa-9 isoform 2 precursor	Shisa9	NM_026516	transmembrane protein 178A precursor	Tmem178	NM_001168281	WW domain-containing transcription regulator protein 1 isoform 1	Wwtr1
	NM_001128093	seven in absentia homolog 3	Siah3	NM_001177371	drebrin isoform 1	Dbn1	NM_026566	autophagy-related protein 101	Atg101	NM_001168296	ephrin type-B receptor 1 isoform 2 precursor	Ephb1
	NM_001128151	cat eye syndrome critical region protein 2	Cecr2	NM_001177372	drebrin isoform 2	Dbn1	NM_026572	glycine cleavage system H protein, mitochondrial precursor	Gcsh	NM_001168346	nuclear factor of activated T-cells, cytoplasmic 4 isoform 2	Nfatc4
	NM_001128307	dedicator of cytokinesis protein 9 isoform 3	Dock9	NM_001177412	ubiquitin specific peptidase 35	Usp35	NM_026676	ribosome biogenesis protein TSR3 homolog isoform 1	Tsr3	NM_001168500	noncompact myelin-associated protein isoform 1	Ncmap
	NM_001128308	dedicator of cytokinesis protein 9 isoform 4	Dock9	NM_001177417	epididymis-specific protein isoform 2	Gm6792	NM_026732	39S ribosomal protein L14, mitochondrial precursor	Mrpl14	NM_001168539	tsukushin precursor	Tsku
	NM_001128606	protein 4.1 isoform 2	Epb4.1	NM_001177503	pleckstrin homology domain-containing family D member 1	Plekhd1	NM_026735	MOB kinase activator 1B	Mob1b	NM_001168540	tsukushin precursor	Tsku
	NM_001130030	cation channel sperm-associated protein 4 isoform 2	Catsper4	NM_001177504	uncharacterized protein LOC625464	Gm6588	NM_026815	uroplakin-1a	Upk1a	NM_001168541	tsukushin precursor	Tsku
	NM_001130163	oxidation resistance protein 1 isoform B	Oxr1	NM_001177511	neuropeptide FF receptor 1	Npffr1	NM_026823	ADP-ribosylation factor-like protein 8A	Arl8a	NM_001168564	potassium voltage-gated channel subfamily S member 3	Kcns3
	NM_001130165	oxidation resistance protein 1 isoform D	Oxr1	NM_001177600	disintegrin and metalloproteinase domain-containing protein 23 isoform 1 preproprotein	Adam23	NM_026949	CCR4-NOT transcription complex subunit 8	Cnot8	NM_001168588	vertnin	Vrtn
	NM_001130194	bestrophin-2	Best2	NM_001177628	solute carrier family 45 member 3	Slc45a3	NM_026955	V-set and transmembrane domain-containing protein 5 precursor	Vstm5	NM_001168624	C2 calcium-dependent domain-containing protein 4C	C2cd4c
	NM_001130409	focal adhesion kinase 1 isoform 2	Ptk2	NM_001177630	sickle tail protein isoform d	Etl4	NM_027162	MIF4G domain-containing protein isoform 1	Mif4gd	NM_001168655	suppressor of cytokine signaling 2	Socs2
	NM_001130412	phosphatidate phosphatase LPIN1 isoform a	Lpin1	NM_001177631	sickle tail protein isoform e	Etl4	NM_027194	TM2 domain-containing protein 2 precursor	Tm2d2	NM_001168656	suppressor of cytokine signaling 2	Socs2
	NM_001130419	neuron-specific calcium-binding protein hippocalcin	Hpca	NM_001177715	alpha6-takusan-like	Gm2897	NM_027221	keratinocyte-associated protein 3	Krtcap3	NM_001168657	suppressor of cytokine signaling 2	Socs2
	NM_001130456	semaphorin-6B precursor	Sema6b	NM_001177731	melanocortin-2 receptor aCCessory protein 2	Mrap2	NM_027395	brain acid soluble protein 1	Basp1	NM_001170419	prokineticin-2 isoform 3 precursor	Prok2
	NM_001130479	nucleobindin-2 precursor	Nucb2	NM_001177775	histocompatibility 60b precursor	H60b	NM_027404	BAG family molecular chaperone regulator 5	Bag5	NM_001170454	transcriptional adaptor 2B	Tada2b
	NM_001131020	glial fibrillary acidic protein isoform 1	Gfap	NM_001177778	disks large homolog 3 isoform 2	Dlg3	NM_027481	SURP and G-patch domain-containing protein 1	Sugp1	NM_001170669	high affinity cAMP-specific and IBMX-insensitive 3',5'-cyclic phosphodiesterase 8B isoform 1	Pde8b
	NM_001134300	nucleolar protein 4-like isoform 2	Nol4l	NM_001177789	phosphatase and actin regulator 3 isoform 3	Phactr3	NM_027533	tetraspanin-2 isoform 1	Tspan2	NM_001170745	membrane-associated guanylate kinase, WW and PDZ domain-containing protein 2 isoform 3	Magi2
	NM_001134384	IQ motif and SEC7 domain-containing protein 1 isoform b	Iqsec1	NM_001177790	phosphatase and actin regulator 3 isoform 4	Phactr3	NM_027539	serine/threonine-protein kinase DCLK2 isoform 2	Dclk2	NM_001170746	membrane-associated guanylate kinase, WW and PDZ domain-containing protein 2 isoform 1	Magi2
	NM_001134399	multiple epidermal growth factor-like domains protein 11 isoform 1 precursor	Megf11	NM_001177791	phosphatase and actin regulator 3 isoform 5	Phactr3	NM_027558	membrane-associated progesterone receptor component 2	Pgrmc2	NM_001170847	RNA-binding protein 20	Rbm20
	NM_001134474	versican core protein isoform 3 precursor	Vcan	NM_001177794	SERTA domain-containing protein 4	Sertad4	NM_027587	MICAL C-terminal-like protein	Micalcl	NM_001170866	neurocalcin-delta	Ncald
	NM_001134475	versican core protein isoform 4 precursor	Vcan	NM_001177796	actin filament-associated protein 1-like 2 isoform 1	Afap1l2	NM_027652	ethanolaminephosphotransferase 1	Ept1	NM_001170985	kin of IRRE-like protein 1 precursor	Kirrel
	NM_001134741	tudor domain-containing protein 5 isoform 1	Tdrd5	NM_001177797	actin filament-associated protein 1-like 2 isoform 2	Afap1l2	NM_027865	transmembrane protein 25 precursor	Tmem25	NM_001171147	yorkie homolog isoform 1	Yap1
	NM_001134829	acyl-CoA:lysophosphatidylglycerol acyltransferase 1 isoform 1	Lpgat1	NM_001177872	tripartite motif-containing 15 isoform 1	Trim15	NM_027874	casein kinase I isoform delta isoform 2	Csnk1d	NM_001171187	myelin and lymphocyte protein isoform 2	Mal
	NM_001135093	Krueppel-like factor 14	Klf14	NM_001177883	ELAV-like protein 2 isoform 4	Elavl2	NM_027896	bifunctional coenzyme A synthase precursor	Coasy	NM_001171512	obscurin isoform 1	Obscn
	NM_001135611	modulator of retrovirus infection homolog	3110062M04Rik	NM_001177888	calcium channel, voltage-dependent, T type, alpha 1G subunit isoform c	Cacna1g	NM_027976	long-chain-fatty-acid--CoA ligase 5	Acsl5	NM_001171640	actin-like protein 10	Actl10
	NM_001135688	lymphocyte antigen 6H isoform b precursor	Ly6h	NM_001177890	calcium channel, voltage-dependent, T type, alpha 1G subunit isoform d	Cacna1g	NM_027987	CMRF35-like molecule 9 isoform 4 precursor	Cd300lg	NM_001172122	RNA-binding motif, single-stranded-interacting protein 3 isoform 2	Rbms3
	NM_001135689	lymphocyte antigen 6H isoform b precursor	Ly6h	NM_001177898	src kinase-associated phosphoprotein 1 isoform 2	Skap1	NM_028010	apolipoprotein L6 isoform 1	Apol6	NM_001172123	RNA-binding motif, single-stranded-interacting protein 3 isoform 1	Rbms3
	NM_001136056	ciliary neurotrophic factor receptor subunit alpha isoform 1 precursor	Cntfr	NM_001177899	src kinase-associated phosphoprotein 1 isoform 3	Skap1	NM_028026	WD repeat-containing protein 73	Wdr73	NM_001172124	RNA-binding motif, single-stranded-interacting protein 3 isoform 5	Rbms3
	NM_001136057	copine-6 isoform a	Cpne6	NM_001177961	neuronal membrane glycoprotein M6-b isoform 6	Gpm6b	NM_028101	jmjC domain-containing protein 8 precursor	Jmjd8	NM_001172126	RNA-binding motif, single-stranded-interacting protein 3 isoform 6	Rbms3
	NM_001136059	cytochrome P450 1A1	Cyp1a1	NM_001177962	neuronal membrane glycoprotein M6-b isoform 6	Gpm6b	NM_028183	uncharacterized protein LOC72282	1810062G17Rik	NM_001172207	leucine-rich repeat and transmembrane domain-containing protein 2 precursor	Lrtm2
	NM_001136062	beta-enolase	Eno3	NM_001184969	reproductive homeobox 3E	Rhox3e	NM_028199	plexin domain-containing protein 1 isoform 2 precursor	Plxdc1	NM_001172472	sphingosine kinase 1 isoform 2	Sphk1
	NM_001136063	GDNF family receptor alpha-4 isoform 1 precursor	Gfra4	NM_001190187	pro-neuregulin-3, membrane-bound isoform isoform 2	Nrg3	NM_028224	protein lifeguard 2 isoform 1	Faim2	NM_001172473	sphingosine kinase 1 isoform 2	Sphk1
	NM_001136072	homeobox protein Meis2 isoform 1	Meis2	NM_001190188	pro-neuregulin-3, membrane-bound isoform isoform 3	Nrg3	NM_028245	zinc finger protein 131	Zfp131	NM_001172475	sphingosine kinase 1 isoform 3	Sphk1
	NM_001136074	neural retina-specific leucine zipper protein	Nrl	NM_001190352	transmembrane protein 132B precursor	Tmem132b	NM_028509	uncharacterized protein C12orf71 homolog isoform 1	1700034J05Rik	NM_001173506	microtubule-associated protein 1A isoform 2	Map1a
	NM_001136076	prolyl 4-hydroxylase subunit alpha-2 isoform 1 precursor	P4ha2	NM_001190373	potassium voltage-gated channel subfamily G member 2	Kcng2	NM_028518	collagen alpha-1(XX) chain precursor	Col20a1	NM_001174047	voltage-dependent calcium channel subunit alpha-2/delta-2 isoform 1 precursor	Cacna2d2
	NM_001136084	tryptophan 5-hydroxylase 1 isoform 1	Tph1	NM_001190385	neuron-specific vesicular protein calcyon	Caly	NM_028544	ras-interacting protein 1	Rasip1	NM_001174048	voltage-dependent calcium channel subunit alpha-2/delta-2 isoform 3 precursor	Cacna2d2
	NM_001136222	long-chain-fatty-acid--CoA ligase 3 isoform b	Acsl3	NM_001190386	neuron-specific vesicular protein calcyon	Caly	NM_028607	biogenesis of lysosome-related organelles complex 1 subunit 2	Bloc1s2	NM_001174049	voltage-dependent calcium channel subunit alpha-2/delta-2 isoform 4 precursor	Cacna2d2
	NM_001136226	U3 small nucleolar RNA-associated protein 14 homolog B	Utp14b	NM_001190466	dapper homolog 1 isoform 1	Dact1	NM_028623	cystatin-M precursor	Cst6	NM_001174050	voltage-dependent calcium channel subunit alpha-2/delta-2 isoform 5 precursor	Cacna2d2
	NM_001136227	rhotekin isoform a	Rtkn	NM_001190483	proprotein convertase subtilisin/kexin type 5 isoform 1 preproprotein	Pcsk5	NM_028657	major facilitator superfamily domain-containing protein 12	Mfsd12	NM_001174053	calcium/calmodulin-dependent protein kinase type II subunit beta isoform 1	Camk2b
	NM_001136260	electrogenic sodium bicarbonate cotransporter 1 isoform b	Slc4a4	NM_001190703	protein delta homolog 1 isoform 2 precursor	Dlk1	NM_028769	E3 ubiquitin-protein ligase synoviolin precursor	Syvn1	NM_001174054	calcium/calmodulin-dependent protein kinase type II subunit beta isoform 3	Camk2b
	NM_001136556	fer-1-like protein 4	Fer1l4	NM_001190704	protein delta homolog 1 isoform 3 precursor	Dlk1	NM_028804	coiled-coil domain-containing protein 3 precursor	Ccdc3	NM_001174074	CUGBP Elav-like family member 4 isoform F	Celf4
	NM_001137547	ubiquitin specific protease 51	Usp51	NM_001190705	protein delta homolog 1 isoform 4 precursor	Dlk1	NM_028817	long-chain-fatty-acid--CoA ligase 3 isoform a	Acsl3	NM_001174086	protein shisa-9 isoform 2 precursor	Shisa9
	NM_001139503	DNL-type zinc finger protein isoform 2	Dnlz	NM_001190885	Kv channel-interacting protein 1 isoform A	Kcnip1	NM_028894	LON peptidase N-terminal domain and RING finger protein 3	Lonrf3	NM_001176528	retinoic acid receptor alpha isoform 2	Rara
	NM_001139504	DNL-type zinc finger protein isoform 3	Dnlz	NM_001190911	kin of IRRE-like protein 3 isoform A precursor	Kirrel3	NM_028897	meiosis inhibitor protein 1	Mei1	NM_001177371	drebrin isoform 1	Dbn1
	NM_001141933	sodium/potassium-transporting ATPase subunit beta-1-interacting protein 4 isoform 2 precursor	Nkain4	NM_001190912	kin of IRRE-like protein 3 isoform C precursor	Kirrel3	NM_028966	protein Smaug homolog 1 isoform 2	Samd4	NM_001177372	drebrin isoform 2	Dbn1
	NM_001141983	Golgin subfamily A member 7B	Golga7b	NM_001190913	kin of IRRE-like protein 3 isoform D precursor	Kirrel3	NM_028974	kelch repeat and BTB domain-containing protein 13	Kbtbd13	NM_001177427	EP300 interacting inhibitor of differentiation 2B	Eid2b
	NM_001142357	dol-P-Man:Man(7)GlcNAc(2)-PP-Dol alpha-1,6-mannosyltransferase isoform 1	Alg12	NM_001190914	kin of IRRE-like protein 3 isoform E	Kirrel3	NM_028993	MAU2 chromatid cohesion factor homolog isoform 2	Mau2	NM_001177503	pleckstrin homology domain-containing family D member 1	Plekhd1
	NM_001142631	speedy protein A isoform 2	Spdya	NM_001191012	G6b protein isoform 1 precursor	G6b	NM_028994	phosphoenolpyruvate carboxykinase [GTP], mitochondrial	Pck2	NM_001177527	zinc finger-like protein	Zfp964
	NM_001142642	fibrosin-like 1 isoform 1	Fbrsl1	NM_001191044	probable ATP-dependent RNA helicase DDX43	Ddx43	NM_029008	aminopeptidase Q	4833403I15Rik	NM_001177580	C-C motif chemokine 27-like	Gm13308
	NM_001142731	BTB/POZ domain-containing protein KCTD1 isoform 1	Kctd1	NM_001193266	MAM domain-containing glycosylphosphatidylinositol anchor protein 2 isoform A precursor	Mdga2	NM_029064	probable tubulin polyglutamylase TTLL9 isoform 2	Ttll9	NM_001177600	disintegrin and metalloproteinase domain-containing protein 23 isoform 1 preproprotein	Adam23
	NM_001142809	sodium- and chloride-dependent creatine transporter 1 isoform 2	Slc6a8	NM_001193274	uncharacterized protein LOC210321 isoform 1	BC048679	NM_029203	reproductive homeobox 2A	Rhox2a	NM_001177619	cAMP-regulated phosphoprotein 21 isoform 6	Arpp21
	NM_001142810	sodium- and chloride-dependent creatine transporter 1 isoform 3	Slc6a8	NM_001193619	claudin-7 precursor	Cldn7	NM_029307	heat shock protein beta-9	Hspb9	NM_001177628	solute carrier family 45 member 3	Slc45a3
	NM_001142948	pogo transposable element with KRAB domain isoform 2	Pogk	NM_001193667	predicted gene 1987 precursor	Gm1987	NM_029357	protocadherin-1 precursor	Pcdh1	NM_001177630	sickle tail protein isoform d	Etl4
	NM_001142950	asparagine--tRNA ligase, cytoplasmic isoform 1	Nars	NM_001193667	predicted gene 1987 precursor	Gm1987	NM_029370	spermatogenesis-associated protein 25	Spata25	NM_001177631	sickle tail protein isoform e	Etl4
	NM_001142952	protein FAM46C	Fam46c	NM_001194941	rho GTPase-activating protein 7 isoform 3	Dlc1	NM_029409	mitochondrial fission factor	Mff	NM_001177703	galactosylceramide sulfotransferase	Gal3st1
	NM_001142965	DOMON domain-containing protein FRRS1L precursor	Frrs1l	NM_001195255	golgi-associated olfactory signaling regulator precursor	Gfy	NM_029426	serine/threonine-protein kinase BRSK2 isoform alpha	Brsk2	NM_001177715	alpha6-takusan-like	Gm2897
	NM_001143683	metallophosphoesterase MPPED2	Mpped2	NM_001195529	trophoblast glycoprotein-like precursor	Gm4980	NM_029497	nucleolar pre-ribosomal-associated protein 1	Urb1	NM_001177731	melanocortin-2 receptor aCCessory protein 2	Mrap2
	NM_001144953	von Willebrand factor A domain-containing protein 5B2 isoform 1	Vwa5b2	NM_001195538	serine/threonine-protein kinase DCLK1 isoform 5	Dclk1	NM_029585	DET1 homolog	Det1	NM_001177775	histocompatibility 60b precursor	H60b
	NM_001144992	uncharacterized protein C2orf72 homolog isoform 1	2810459M11Rik	NM_001195617	doublecortin domain-containing protein 2 isoform 2	Dcdc2a	NM_029594	interleukin-31 precursor	Il31	NM_001177883	ELAV-like protein 2 isoform 4	Elavl2
	NM_001144993	uncharacterized protein C2orf72 homolog isoform 2	2810459M11Rik	NM_001195732	uncharacterized protein LOC620393 precursor	Fam150a	NM_029620	procollagen C-endopeptidase enhancer 2 precursor	Pcolce2	NM_001177888	calcium channel, voltage-dependent, T type, alpha 1G subunit isoform c	Cacna1g
	NM_001145013	ret finger protein-like 4A	Rfpl4	NM_001195748	regulator of G-protein signaling 22	Rgs22	NM_029629	fumarylacetoacetate hydrolase domain-containing protein 2A	Fahd2a	NM_001177890	calcium channel, voltage-dependent, T type, alpha 1G subunit isoform d	Cacna1g
	NM_001145034	uncharacterized protein C11orf96 homolog	Gm13889	NM_001197147	electrogenic sodium bicarbonate cotransporter 1 isoform c	Slc4a4	NM_029631	alpha/beta hydrolase domain-containing protein 14B	Abhd14b	NM_001177995	PR domain zinc finger protein 16 isoform 2	Prdm16
	NM_001145192	uncharacterized protein LOC320722	A330050F15Rik	NM_001198565	extracellular sulfatase Sulf-1 precursor	Sulf1	NM_029660	RNA-binding motif protein, X-linked-like-2	Rbmxl2	NM_001190187	pro-neuregulin-3, membrane-bound isoform isoform 2	Nrg3
	NM_001145198	overexpressed in colon carcinoma 1 protein homolog	1500009L16Rik	NM_001198566	extracellular sulfatase Sulf-1 precursor	Sulf1	NM_029720	cysteine-rich with EGF-like domain protein 2 precursor	Creld2	NM_001190188	pro-neuregulin-3, membrane-bound isoform isoform 3	Nrg3
	NM_001145802	serine/threonine-protein kinase MAK isoform 3	Mak	NM_001198785	serine/threonine-protein kinase LMTK1 isoform 2 precursor	Aatk	NM_029727	gasdermin-A2	Gsdma2	NM_001190297	integral membrane protein GPR155 isoform 1	Gpr155
	NM_001145803	serine/threonine-protein kinase MAK isoform 1	Mak	NM_001198808	scm-like with four MBT domains protein 2 isoform 2	Sfmbt2	NM_029779	coiled-coil domain-containing protein 116	Ccdc116	NM_001190352	transmembrane protein 132B precursor	Tmem132b
	NM_001145831	kinesin-like protein KIFC3 isoform b	Kifc3	NM_001198809	scm-like with four MBT domains protein 2 isoform 3	Sfmbt2	NM_029894	protein FAM162B	Fam162b	NM_001190374	ADAMTS-like protein 3	Adamtsl3
	NM_001145835	ral guanine nucleotide dissociation stimulator isoform 1	Ralgds	NM_001198831	epithelial discoidin domain-containing receptor 1 isoform 1 precursor	Ddr1	NM_029984	membrane protein FAM159B	Fam159b	NM_001190406	GAS2-like protein 1 isoform gamma	Gas2l1
	NM_001145836	ral guanine nucleotide dissociation stimulator isoform 2	Ralgds	NM_001198833	epithelial discoidin domain-containing receptor 1 isoform 1 precursor	Ddr1	NM_030210	acetoacetyl-CoA synthetase	Aacs	NM_001190408	GAS2-like protein 1 isoform beta	Gas2l1
	NM_001145854	serine/threonine-protein kinase PAK 6	Pak6	NM_001198835	cochlin precursor	Coch	NM_030228	GAS2-like protein 1 isoform alpha	Gas2l1	NM_001190466	dapper homolog 1 isoform 1	Dact1
	NM_001145857	low-density lipoprotein receptor-related protein 4 isoform 2 precursor	Lrp4	NM_001198839	breast cancer anti-estrogen resistance protein 1 isoform A	Bcar1	NM_030229	DNA-directed RNA polymerase III subunit RPC8	Polr3h	NM_001190483	proprotein convertase subtilisin/kexin type 5 isoform 1 preproprotein	Pcsk5
	NM_001145858	SH3 domain-binding protein 2 isoform c	Sh3bp2	NM_001199003	regulator of G-protein signaling 7 isoform 2	Rgs7	NM_030678	glycogen [starch] synthase, muscle	Gys1	NM_001190703	protein delta homolog 1 isoform 2 precursor	Dlk1
	NM_001145897	genetic suppressor element 1 isoform 3	Gse1	NM_001199210	protein eva-1 homolog C isoform 1 precursor	Eva1c	NM_030690	ankycorbin	Rai14	NM_001190704	protein delta homolog 1 isoform 3 precursor	Dlk1
	NM_001145920	runt-related transcription factor 2 isoform 2	Runx2	NM_001199212	acetylserotonin O-methyltransferase	Asmt	NM_030704	heat shock protein beta-8	Hspb8	NM_001190705	protein delta homolog 1 isoform 4 precursor	Dlk1
	NM_001145926	PILR alpha-associated neural protein precursor	Pianp	NM_001199234	spectrin beta 4 isoform sigma6	Sptbn4	NM_030716	Kv channel-interacting protein 2 isoform b	Kcnip2	NM_001190885	Kv channel-interacting protein 1 isoform A	Kcnip1
	NM_001145927	PILR alpha-associated neural protein precursor	Pianp	NM_001199235	spectrin beta 4 isoform sigma6	Sptbn4	NM_031176	tenascin-X precursor	Tnxb	NM_001190911	kin of IRRE-like protein 3 isoform A precursor	Kirrel3
	NM_001145929	THAP domain-containing protein 3 isoform 2	Thap3	NM_001199236	spectrin beta 4 isoform sigma6	Sptbn4	NM_031192	renin-1 precursor	Ren1	NM_001190912	kin of IRRE-like protein 3 isoform C precursor	Kirrel3
	NM_001145935	zinc finger protein 691	Zfp691	NM_001199301	voltage-dependent calcium channel gamma-5 subunit	Cacng5	NM_031193	renin-2	Ren2	NM_001190913	kin of IRRE-like protein 3 isoform D precursor	Kirrel3
	NM_001145936	zinc finger protein 691	Zfp691	NM_001199556	BCSC-1	AW551984	NM_031199	protransforming growth factor alpha preproprotein	Tgfa	NM_001190914	kin of IRRE-like protein 3 isoform E	Kirrel3
	NM_001145965	disks large-associated protein 2 isoform 2	Dlgap2	NM_001199696	brain-specific angiogenesis inhibitor 2 isoform 2 precursor	Bai2	NM_031201	GDP-L-fucose synthase	Tsta3	NM_001191012	G6b protein isoform 1 precursor	G6b
	NM_001145972	probable G-protein coupled receptor 114 isoform 1 precursor	Gpr114	NM_001199959	chemokine (C-C motif) ligand 27b isoform 2 precursor	Ccl27b	NM_031381	testis expressed 13B	Tex13	NM_001191044	probable ATP-dependent RNA helicase DDX43	Ddx43
	NM_001146005	C5a anaphylatoxin chemotactic receptor 2 isoform 2	C5ar2	NM_001199965	chemokine (C-C motif) ligand 27b isoform 2 precursor	Gm2506	NM_031384	testis-expressed sequence 11 protein isoform 1	Tex11	NM_001193266	MAM domain-containing glycosylphosphatidylinositol anchor protein 2 isoform A precursor	Mdga2
	NM_001146013	sodium- and chloride-dependent glycine transporter 2 isoform a	Slc6a5	NM_001201367	transmembrane protein 200B	Tmem200b	NM_031397	protein bicaudal C homolog 1	Bicc1	NM_001193619	claudin-7 precursor	Cldn7
	NM_001146031	neuronal cell adhesion molecule isoform 2 precursor	Nrcam	NM_001201413	amyloid beta A4 precursor protein-binding family B member 2 isoform 2	Apbb2	NM_031493	X-linked lymphocyte-regulated 5C	Xlr5c	NM_001195006	protein NDRG4 isoform A	Ndrg4
	NM_001146048	leucine-rich repeat-containing protein 1 isoform 1	Lrrc1	NM_001201414	amyloid beta A4 precursor protein-binding family B member 2 isoform 3	Apbb2	NM_031872	taste receptor type 1 member 3 precursor	Tas1r3	NM_001195128	forkhead box L1-like	Gm5294
	NM_001146049	oxidoreductase HTATIP2 isoform b	Htatip2	NM_001201415	amyloid beta A4 precursor protein-binding family B member 2 isoform 4	Apbb2	NM_032008	sarcolemmal membrane-associated protein	Slmap	NM_001195265	PDZ domain-containing protein 7	Pdzd7
	NM_001146050	oxidoreductase HTATIP2 isoform b	Htatip2	NM_001204129	complement C1q tumor necrosis factor-related protein 1 precursor	C1qtnf1	NM_033079	meiosis 1 arrest protein	M1ap	NM_001195496	serine/threonine-protein kinase DCLK2 isoform 1	Dclk2
	NM_001146053	oxidoreductase HTATIP2 isoform b	Htatip2	NM_001205032	uncharacterized protein LOC100502831	Gm19402	NM_033475	ras-related protein Rab-34	Rab34	NM_001195497	serine/threonine-protein kinase DCLK2 isoform 3	Dclk2
	NM_001146059	ALS2 C-terminal-like protein	Als2cl	NM_001205033	uncharacterized protein LOC100502953	Gm10100	NM_033525	nephronectin isoform a precursor	Npnt	NM_001195498	serine/threonine-protein kinase DCLK2 isoform 4	Dclk2
	NM_001146060	ALS2 C-terminal-like protein	Als2cl	NM_001205036	uncharacterized protein LOC100504608	LOC100504608	NM_033581	protocadherin gamma subfamily C, 3 precursor	Pcdhgc3	NM_001195499	serine/threonine-protein kinase DCLK2 isoform 5	Dclk2
	NM_001146080	ciliary neurotrophic factor receptor subunit alpha isoform 2 precursor	Cntfr	NM_001205075	prepronociceptin isoform 2 preproprotein	Pnoc	NM_052991	phospholemman isoform b precursor	Fxyd1	NM_001195500	serine/threonine-protein kinase DCLK2 isoform 6	Dclk2
	NM_001146119	protein FAM49A	Fam49a	NM_001205085	T-box transcription factor TBX20 isoform c	Tbx20	NM_052992	phospholemman isoform b precursor	Fxyd1	NM_001195529	trophoblast glycoprotein-like precursor	Gm4980
	NM_001146153	homer protein homolog 3 isoform 1	Homer3	NM_001205099	neuropeptide Y receptor type 2 isoform 2	Npy2r	NM_053084	E3 ubiquitin-protein ligase TRIM32	Trim32	NM_001195617	doublecortin domain-containing protein 2 isoform 2	Dcdc2a
	NM_001146161	natural resistance-associated macrophage protein 2 isoform 1	Slc11a2	NM_001205204	astrotactin-1 isoform 1 precursor	Astn1	NM_053099	SET-binding protein	Setbp1	NM_001195774	G-protein coupled receptor family C group 5 member B isoform 1 precursor	Gprc5b
	NM_001146180	metastasis suppressor protein 1 isoform 2	Mtss1	NM_001205270	fibroblast growth factor receptor 3 isoform 4 precursor	Fgfr3	NM_053117	partitioning defective 6 homolog gamma	Pard6g	NM_001197147	electrogenic sodium bicarbonate cotransporter 1 isoform c	Slc4a4
	NM_001146183	copine-6 isoform b	Cpne6	NM_001205286	transmembrane protein 39A isoform 1	Tmem39a	NM_053167	E3 ubiquitin-protein ligase TRIM9 isoform a	Trim9	NM_001198565	extracellular sulfatase Sulf-1 precursor	Sulf1
	NM_001146198	homeobox protein Nkx-2.1	Nkx2-1	NM_001205341	liprin-alpha-2 isoform 1	Ppfia2	NM_053207	egl nine homolog 1	Egln1	NM_001198566	extracellular sulfatase Sulf-1 precursor	Sulf1
	NM_001146199	tyrosine-protein phosphatase non-receptor type 21	Ptpn21	NM_001205343	papilin isoform 1 precursor	Papln	NM_053245	aryl-hydrocarbon-interacting protein-like 1	Aipl1	NM_001198785	serine/threonine-protein kinase LMTK1 isoform 2 precursor	Aatk
	NM_001146329	serine/threonine-protein kinase SBK2	Sbk2	NM_001205345	SUN domain-containing protein 2 isoform 1	Sun2	NM_053262	estradiol 17-beta-dehydrogenase 11 precursor	Hsd17b11	NM_001198808	scm-like with four MBT domains protein 2 isoform 2	Sfmbt2
	NM_001146347	protein FAM57B isoform 3	Fam57b	NM_001205346	SUN domain-containing protein 2 isoform 2	Sun2	NM_054087	thiamine transporter 1 isoform a	Slc19a2	NM_001198809	scm-like with four MBT domains protein 2 isoform 3	Sfmbt2
	NM_001146710	phostensin	Ppp1r18	NM_001206661	transmembrane protein 200C	Tmem200c	NM_054096	toll/interleukin-1 receptor domain-containing adapter protein	Tirap	NM_001198811	FRAS1-related extracellular matrix protein 1 isoform 2 precursor	Frem1
	NM_001146711	phostensin	Ppp1r18	NM_001214911	putative fidgetin-like protein 2	Fignl2	NM_054099	UPF0488 protein C8orf33 homolog	1110038F14Rik	NM_001198831	epithelial discoidin domain-containing receptor 1 isoform 1 precursor	Ddr1
	NM_001159320	voltage-dependent L-type calcium channel subunit beta-1 isoform D	Cacnb1	NM_001242349	anoctamin-1 isoform 2	Ano1	NM_058214	ATP-dependent DNA helicase Q4	Recql4	NM_001198833	epithelial discoidin domain-containing receptor 1 isoform 1 precursor	Ddr1
	NM_001159344	zinc finger protein castor homolog 1 isoform 1	Casz1	NM_001242940	uncharacterized protein LOC320354	Grin1os	NM_080444	ankyrin repeat and SOCS box protein 10	Asb10	NM_001198835	cochlin precursor	Coch
	NM_001159354	membrane-associated guanylate kinase, WW and PDZ domain-containing protein 3 isoform 1	Magi3	NM_001243008	collagen alpha-3(VI) chain isoform 1 precursor	Col6a3	NM_080457	mucin-4 precursor	Muc4	NM_001198839	breast cancer anti-estrogen resistance protein 1 isoform A	Bcar1
	NM_001159376	dual specificity protein phosphatase 15 isoform 1	Dusp15	NM_001243009	collagen alpha-3(VI) chain isoform 2 precursor	Col6a3	NM_080563	probable E3 ubiquitin-protein ligase RNF144A	Rnf144a	NM_001198886	dipeptidyl aminopeptidase-like protein 6 isoform 4	Dpp6
	NM_001159382	gap junction gamma-1 protein	Gjc1	NM_001243018	uncharacterized protein LOC212124	E030019B06Rik	NM_080641	class E basic helix-loop-helix protein 23	Bhlhe23	NM_001199003	regulator of G-protein signaling 7 isoform 2	Rgs7
	NM_001159383	gap junction gamma-1 protein	Gjc1	NM_001243043	AP-1 complex subunit beta-1 isoform 1	Ap1b1	NM_080795	ligand of Numb protein X 2	Lnx2	NM_001199151	synphilin-1 isoform 1	Sncaip
	NM_001159389	DNA-binding protein RFX6 isoform 1	Rfx6	NM_001243114	predicted gene 3415	Gm3415	NM_133184	low affinity sodium-glucose cotransporter	Slc5a4a	NM_001199153	synphilin-1 isoform 1	Sncaip
	NM_001159482	ras-related protein Rab-34	Rab34	NM_001243306	noncompact myelin-associated protein isoform 2	Ncmap	NM_133193	interleukin-1 receptor-like 2 precursor	Il1rl2	NM_001199154	synphilin-1 isoform 2	Sncaip
	NM_001159485	guanine nucleotide exchange factor DBS isoform 3	Mcf2l	NM_001243792	estrogen-related receptor gamma isoform 2	Esrrg	NM_133208	zinc finger protein 287	Zfp287	NM_001199210	protein eva-1 homolog C isoform 1 precursor	Eva1c
	NM_001159486	guanine nucleotide exchange factor DBS isoform 2	Mcf2l	NM_001243857	uncharacterized protein LOC629059	Fam124a	NM_133247	ubiquitin carboxyl-terminal hydrolase 33 isoform 1	Usp33	NM_001199217	sodium-coupled neutral amino acid transporter 3	Slc38a3
	NM_001159500	steroid hormone receptor ERR2 isoform 2	Esrrb	NM_001244198	paired box protein Pax-6 isoform 1	Pax6	NM_133355	delphilin isoform 2	Grid2ip	NM_001199337	apolipoprotein O isoform 2	Apoo
	NM_001159503	tumor necrosis factor (ligand) superfamily, member 12-member 13 isoform c	Tnfsf12Tnfsf13	NM_001244200	paired box protein Pax-6 isoform 1	Pax6	NM_133658	TFIIH basal transcription factor complex helicase XPB subunit	Ercc3	NM_001199338	apolipoprotein O isoform 3	Apoo
	NM_001159507	glutamate receptor interacting protein 2	Grip2	NM_001244201	paired box protein Pax-6 isoform 2	Pax6	NM_133663	integrin beta-4 isoform 2 precursor	Itgb4	NM_001199339	apolipoprotein O isoform 3	Apoo
	NM_001159520	paired box protein Pax-3 isoform b	Pax3	NM_001244202	paired box protein Pax-6 isoform 2	Pax6	NM_133781	calcium-binding protein 39	Cab39	NM_001199677	vacuolar protein sorting-associated protein 37D isoform 1	Vps37d
	NM_001159521	plexin-B2 precursor	Plxnb2	NM_001244952	collagen alpha-1(XXV) chain isoform 3	Col25a1	NM_133789	striatin-4 isoform 1	Strn4	NM_001199696	brain-specific angiogenesis inhibitor 2 isoform 2 precursor	Bai2
	NM_001159523	SH2 domain-containing adapter protein D isoform 1	Shd	NM_001252059	voltage-dependent P/Q-type calcium channel subunit alpha-1A isoform 2	Cacna1a	NM_133924	sorting nexin-21	Snx21	NM_001199843	intraflagellar transport protein 43 homolog isoform 1	Ift43
	NM_001159533	voltage-dependent L-type calcium channel subunit alpha-1C isoform 2	Cacna1c	NM_001252060	voltage-dependent P/Q-type calcium channel subunit alpha-1A isoform 3	Cacna1a	NM_133926	calcium/calmodulin-dependent protein kinase type 1	Camk1	NM_001199960	chemokine (C-C motif) ligand 27b isoform 3	Ccl27b
	NM_001159534	voltage-dependent L-type calcium channel subunit alpha-1C isoform 3	Cacna1c	NM_001252061	voltage-dependent P/Q-type calcium channel subunit alpha-1A isoform 4	Cacna1a	NM_134065	mammalian ependymin-related protein 1 precursor	Epdr1	NM_001199961	chemokine (C-C motif) ligand 27b isoform 1	Ccl27b
	NM_001159535	voltage-dependent L-type calcium channel subunit alpha-1C isoform 4	Cacna1c	NM_001252072	heparan sulfate glucosamine 3-O-sulfotransferase 4	Hs3st4	NM_134087	protein FAM83H	Fam83h	NM_001199962	chemokine (C-C motif) ligand 27b isoform 1	Gm13306
	NM_001159567	homeobox protein Meis2 isoform 3	Meis2	NM_001252074	neurexin 3 isoform 3 precursor	Nrxn3	NM_134089	protein scribble homolog	Scrib	NM_001199963	chemokine (C-C motif) ligand 27b isoform 3	Gm13306
	NM_001159568	homeobox protein Meis2 isoform 4	Meis2	NM_001252188	epsin-2 isoform 1	Epn2	NM_134096	protein FAM19A5 isoform 2 precursor	Fam19a5	NM_001199966	chemokine (C-C motif) ligand 27b isoform 3	Gm2506
	NM_001159569	homeobox protein Meis2 isoform 5	Meis2	NM_001252189	epsin-2 isoform 3	Epn2	NM_134148	carnosine synthase 1	Carns1	NM_001201367	transmembrane protein 200B	Tmem200b
	NM_001159570	homeobox protein Meis2 isoform 6	Meis2	NM_001252292	mesoderm-specific transcript protein isoform 1	Mest	NM_134156	alpha-actinin-1	Actn1	NM_001201413	amyloid beta A4 precursor protein-binding family B member 2 isoform 2	Apbb2
	NM_001159571	ephrin type-B receptor 4 isoform a precursor	Ephb4	NM_001252310	protein FAM19A5 isoform 1	Fam19a5	NM_138313	bcl-2-modifying factor	Bmf	NM_001201414	amyloid beta A4 precursor protein-binding family B member 2 isoform 3	Apbb2
	NM_001159633	choline transporter-like protein 1 isoform B	Slc44a1	NM_001252341	synaptotagmin-1 isoform 1	Syt1	NM_138603	coiled-coil domain-containing protein 22	Ccdc22	NM_001201415	amyloid beta A4 precursor protein-binding family B member 2 isoform 4	Apbb2
	NM_001159652	probable G-protein coupled receptor 62	Gpr62	NM_001252342	synaptotagmin-1 isoform 2	Syt1	NM_138657	suppressor of cytokine signaling 7	Socs7	NM_001201416	amyloid beta A4 precursor protein-binding family B member 2 isoform 5	Apbb2
	NM_001159657	proline and serine-rich protein 2	Proser2	NM_001252387	protein FAM19A2 isoform 2 precursor	Fam19a2	NM_138952	receptor-interacting serine/threonine-protein kinase 2	Ripk2	NM_001201470	bifunctional 3'-phosphoadenosine 5'-phosphosulfate synthase 2 isoform 2	Papss2
	NM_001159662	protein phosphatase 1 regulatory inhibitor subunit 16B	Ppp1r16b	NM_001252403	glutamate receptor 1 isoform 3	Gria1	NM_139059	casein kinase I isoform delta isoform 1	Csnk1d	NM_001202445	C-Jun-amino-terminal kinase-interacting protein 1 isoform 2	Mapk8ip1
	NM_001159696	transcription factor AP-2 gamma isoform 2	Tfap2c	NM_001252452	POU domain, class 5, transcription factor 1 isoform 2	Pou5f1	NM_139292	receptor expression-enhancing protein 6 isoform 1	Reep6	NM_001202446	C-Jun-amino-terminal kinase-interacting protein 1 isoform 3	Mapk8ip1
	NM_001159697	EF-hand and coiled-coil domain-containing protein 1	Efcc1	NM_001252508	uncharacterized protein LOC268595	D430019H16Rik	NM_139294	serine/threonine-protein kinase B-raf	Braf	NM_001204156	transcriptional enhancer factor TEF-5 isoform 2	Tead3
	NM_001159724	nectin-2 isoform 2 precursor	Pvrl2	NM_001252525	cytoplasmic polyadenylation element-binding protein 1 isoform 1	Cpeb1	NM_139301	cation channel sperm-associated protein 1	Catsper1	NM_001205036	uncharacterized protein LOC100504608	LOC100504608
	NM_001159743	protein FAM150B precursor	Fam150b	NM_001252526	cytoplasmic polyadenylation element-binding protein 1 isoform 3	Cpeb1	NM_144521	synaptosomal-associated protein 47	Snap47	NM_001205085	T-box transcription factor TBX20 isoform c	Tbx20
	NM_001159769	nuclear receptor subfamily 5 group A member 2 isoform 2	Nr5a2	NM_001252578	extracellular sulfatase Sulf-2 isoform 1 precursor	Sulf2	NM_144551	tribbles homolog 2	Trib2	NM_001205099	neuropeptide Y receptor type 2 isoform 2	Npy2r
	NM_001159910	coiled-coil domain-containing protein 85C	Ccdc85c	NM_001252622	AT-rich interactive domain-containing protein 3C isoform 2	Arid3c	NM_144560	GAS2-like protein 1 isoform beta	Gas2l1	NM_001205270	fibroblast growth factor receptor 3 isoform 4 precursor	Fgfr3
	NM_001160012	gap junction beta-3 protein	Gjb3	NM_001253355	heparan sulfate glucosamine 3-O-sulfotransferase 5	Hs3st5	NM_144797	meteorin-like protein precursor	Metrnl	NM_001205334	rho GTPase-activating protein 8	Arhgap8
	NM_001160112	forkhead box protein G1	Foxg1	NM_001253356	heparan sulfate glucosamine 3-O-sulfotransferase 5	Hs3st5	NM_144810	kelch domain-containing protein 8A	Klhdc8a	NM_001205355	FH2 domain-containing protein 1	Fhdc1
	NM_001160149	cell growth regulator with EF hand domain protein 1 isoform 2 precursor	Cgref1	NM_001253358	calcium-activated potassium channel subunit alpha-1 isoform 1	Kcnma1	NM_144827	spermatogenesis-associated protein 20	Spata20	NM_001205369	protein CASC4 isoform 3	Casc4
	NM_001160178	kelch domain containing 7B	Klhdc7b	NM_001253359	calcium-activated potassium channel subunit alpha-1 isoform 2	Kcnma1	NM_144841	homeobox protein OTX2 isoform b	Otx2	NM_001205370	protein CASC4 isoform 4	Casc4
	NM_001160211	protein cornichon homolog 3 isoform 2	Cnih3	NM_001253360	calcium-activated potassium channel subunit alpha-1 isoform 3	Kcnma1	NM_144848	epiplakin	Eppk1	NM_001205371	protein CASC4 isoform 5	Casc4
	NM_001160212	protein cornichon homolog 3 isoform 3	Cnih3	NM_001253361	calcium-activated potassium channel subunit alpha-1 isoform 4	Kcnma1	NM_144862	LIM and senescent cell antigen-like-containing domain protein 2	Lims2	NM_001207021	expressed sequence AI848285 precursor	AI848285
	NM_001160253	calcium-binding protein 2 isoform 3	Cabp2	NM_001253362	calcium-activated potassium channel subunit alpha-1 isoform 5	Kcnma1	NM_144916	transmembrane protein 150A precursor	Tmem150a	NM_001214911	putative fidgetin-like protein 2	Fignl2
	NM_001160326	stress-associated endoplasmic reticulum protein 2	Serp2	NM_001253363	calcium-activated potassium channel subunit alpha-1 isoform 6	Kcnma1	NM_144953	small membrane A-kinase anchor protein	1700019D03Rik	NM_001242345	spexin precursor	B230216G23Rik
	NM_001160363	uncharacterized protein LOC108832	Tmem74b	NM_001253364	calcium-activated potassium channel subunit alpha-1 isoform 7	Kcnma1	NM_145066	probable G-protein coupled receptor 85	Gpr85	NM_001242411	SLIT-ROBO Rho GTPase-activating protein 1 isoform 2	Srgap1
	NM_001160366	scavenger receptor cysteine-rich domain-containing group B protein precursor	Ssc4d	NM_001253365	calcium-activated potassium channel subunit alpha-1 isoform 9	Kcnma1	NM_145134	SPRY domain-containing SOCS box protein 4	Spsb4	NM_001242940	uncharacterized protein LOC320354	Grin1os
	NM_001160368	E3 ubiquitin-protein ligase RNF152	Rnf152	NM_001253366	calcium-activated potassium channel subunit alpha-1 isoform 10	Kcnma1	NM_145140	multidrug resistance-associated protein 7 isoform mrp7A	Abcc10	NM_001243043	AP-1 complex subunit beta-1 isoform 1	Ap1b1
	NM_001160400	multiple epidermal growth factor-like domains protein 8 precursor	Megf8	NM_001253367	calcium-activated potassium channel subunit alpha-1 isoform 11	Kcnma1	NM_145217	GTP-binding protein Di-Ras1	Diras1	NM_001243048	aryl hydrocarbon receptor nuclear translocator-like protein 1 isoform 2	Arntl
	NM_001160406	zinc finger protein Gfi-1b isoform 2	Gfi1b	NM_001253368	calcium-activated potassium channel subunit alpha-1 isoform 12	Kcnma1	NM_145391	tapasin-related protein precursor	Tapbpl	NM_001243064	caveolin-1 isoform 2	Cav1
	NM_001160711	CMRF35-like molecule 9 isoform 1 precursor	Cd300lg	NM_001253369	calcium-activated potassium channel subunit alpha-1 isoform 13	Kcnma1	NM_145401	5'-AMP-activated protein kinase subunit gamma-2 isoform 1	Prkag2	NM_001243073	semaphorin-3A precursor	Sema3a
	NM_001160712	CMRF35-like molecule 9 isoform 3 precursor	Cd300lg	NM_001253370	calcium-activated potassium channel subunit alpha-1 isoform 14	Kcnma1	NM_145402	transmembrane protein 51	Tmem51	NM_001243161	GDP-Man:Man(3)GlcNAc(2)-PP-Dol alpha-1,2-mannosyltransferase isoform 1	Alg11
	NM_001160713	CMRF35-like molecule 9 isoform 2 precursor	Cd300lg	NM_001253371	calcium-activated potassium channel subunit alpha-1 isoform 15	Kcnma1	NM_145459	zinc finger protein 503	Zfp503	NM_001243306	noncompact myelin-associated protein isoform 2	Ncmap
	NM_001161362	protein phosphatase 2, regulatory subunit B'', alpha isoform 1	Ppp2r3a	NM_001253372	calcium-activated potassium channel subunit alpha-1 isoform 16	Kcnma1	NM_145463	protein shisa-2 homolog precursor	Shisa2	NM_001243757	cGMP-dependent 3',5'-cyclic phosphodiesterase isoform PDE2A1	Pde2a
	NM_001161366	tudor domain-containing protein 6 isoform 1	Tdrd6	NM_001253373	calcium-activated potassium channel subunit alpha-1 isoform 17	Kcnma1	NM_145471	leucine-rich repeat-containing protein 14	Lrrc14	NM_001243792	estrogen-related receptor gamma isoform 2	Esrrg
	NM_001161367	tudor domain-containing protein 6 isoform 3	Tdrd6	NM_001253374	calcium-activated potassium channel subunit alpha-1 isoform 18	Kcnma1	NM_145477	dol-P-Man:Man(7)GlcNAc(2)-PP-Dol alpha-1,6-mannosyltransferase isoform 2	Alg12	NM_001243857	uncharacterized protein LOC629059	Fam124a
	NM_001161406	grainyhead-like protein 1 homolog isoform 1	Grhl1	NM_001253375	calcium-activated potassium channel subunit alpha-1 isoform 19	Kcnma1	NM_145479	kelch-like protein 22	Klhl22	NM_001244198	paired box protein Pax-6 isoform 1	Pax6
	NM_001161420	very low-density lipoprotein receptor isoform b precursor	Vldlr	NM_001253376	calcium-activated potassium channel subunit alpha-1 isoform 20	Kcnma1	NM_145555	noncompact myelin-associated protein isoform 1	Ncmap	NM_001244200	paired box protein Pax-6 isoform 1	Pax6
	NM_001161432	tumor necrosis factor receptor superfamily member 27	Eda2r	NM_001253377	calcium-activated potassium channel subunit alpha-1 isoform 21	Kcnma1	NM_145579	myb-related transcription factor, partner of profilin	Mypop	NM_001244201	paired box protein Pax-6 isoform 2	Pax6
	NM_001161433	tumor necrosis factor receptor superfamily member 27	Eda2r	NM_001253378	calcium-activated potassium channel subunit alpha-1 isoform 22	Kcnma1	NM_145582	cytoplasmic tRNA 2-thiolation protein 1	Ctu1	NM_001244202	paired box protein Pax-6 isoform 2	Pax6
	NM_001161456	core-binding factor subunit beta isoform 2	Cbfb	NM_001253386	serine incorporator 2 isoform 2	Serinc2	NM_145605	kelch domain-containing protein 4	Klhdc4	NM_001244952	collagen alpha-1(XXV) chain isoform 3	Col25a1
	NM_001161457	core-binding factor subunit beta isoform 3	Cbfb	NM_001253759	ecto-NOX disulfide-thiol exchanger 1 isoform 1	Enox1	NM_145606	charged multivesicular body protein 1a	Chmp1a	NM_001252059	voltage-dependent P/Q-type calcium channel subunit alpha-1A isoform 2	Cacna1a
	NM_001161458	core-binding factor subunit beta isoform 4	Cbfb	NM_001253778	spermatid-specific manchette-related protein 1 isoform 4	1110017D15Rik	NM_145703	Kv channel-interacting protein 2 isoform a	Kcnip2	NM_001252060	voltage-dependent P/Q-type calcium channel subunit alpha-1A isoform 3	Cacna1a
	NM_001161516	deoxycytidylate deaminase	Dctd	NM_001253780	spermatid-specific manchette-related protein 1 isoform 5	1110017D15Rik	NM_145704	Kv channel-interacting protein 2 isoform c	Kcnip2	NM_001252061	voltage-dependent P/Q-type calcium channel subunit alpha-1A isoform 4	Cacna1a
	NM_001161535	immunoglobulin superfamily containing leucine-rich repeat protein 2 isoform a	Islr2	NM_001253822	iroquois-class homeodomain protein IRX-3 isoform 1	Irx3	NM_145963	ATP-sensitive inward rectifier potassium channel 14	Kcnj14	NM_001252072	heparan sulfate glucosamine 3-O-sulfotransferase 4	Hs3st4
	NM_001161536	immunoglobulin superfamily containing leucine-rich repeat protein 2 isoform b precursor	Islr2	NM_001253890	cAMP-dependent protein kinase type I-beta regulatory subunit	Prkar1b	NM_145987	transmembrane protein 82	Tmem82	NM_001252074	neurexin 3 isoform 3 precursor	Nrxn3
	NM_001161537	immunoglobulin superfamily containing leucine-rich repeat protein 2 isoform b precursor	Islr2	NM_001253916	seizure 6-like protein isoform 1 precursor	Sez6l	NM_145999	mitochondrial Rho GTPase 2	Rhot2	NM_001252105	calcium-dependent secretion activator 2 isoform 2	Cadps2
	NM_001161538	immunoglobulin superfamily containing leucine-rich repeat protein 2 isoform b precursor	Islr2	NM_001253917	seizure 6-like protein isoform 3 precursor	Sez6l	NM_146020	glycolipid transfer protein domain-containing protein 2	Gltpd2	NM_001252106	calcium-dependent secretion activator 2 isoform 3	Cadps2
	NM_001161539	immunoglobulin superfamily containing leucine-rich repeat protein 2 isoform b precursor	Islr2	NM_001254744	uncharacterized protein LOC319887 isoform 1	E030030I06Rik	NM_146075	LEM domain-containing protein 2	Lemd2	NM_001252107	calcium-dependent secretion activator 2 isoform 4	Cadps2
	NM_001161540	immunoglobulin superfamily containing leucine-rich repeat protein 2 isoform b precursor	Islr2	NM_001254745	uncharacterized protein LOC319887 isoform 2	E030030I06Rik	NM_146110	angio-associated migratory cell protein isoform 2	Aamp	NM_001252108	calcium-dependent secretion activator 2 isoform 5	Cadps2
	NM_001161541	immunoglobulin superfamily containing leucine-rich repeat protein 2 isoform b precursor	Islr2	NM_001256000	voltage-dependent L-type calcium channel subunit alpha-1C isoform 8	Cacna1c	NM_146168	vesicular, overexpressed in cancer, prosurvival protein 1 precursor	Vopp1	NM_001252109	calcium-dependent secretion activator 2 isoform 6	Cadps2
	NM_001161609	interferon zeta-like precursor	Gm13285	NM_001256001	voltage-dependent L-type calcium channel subunit alpha-1C isoform 9	Cacna1c	NM_146176	CCR4-NOT transcription complex subunit 3	Cnot3	NM_001252110	calcium-dependent secretion activator 2 isoform 7	Cadps2
	NM_001161609	interferon zeta-like precursor	Gm13285	NM_001256002	voltage-dependent L-type calcium channel subunit alpha-1C isoform 10	Cacna1c	NM_146182	kinesin light chain 3	Klc3	NM_001252188	epsin-2 isoform 1	Epn2
	NM_001161609	interferon zeta-like precursor	Gm13285	NM_001256057	keratin-associated protein 16-1	Gm11570	NM_146234	membrane magnesium transporter 1 precursor	Mmgt1	NM_001252189	epsin-2 isoform 3	Epn2
	NM_001161624	cyclin-dependent kinase inhibitor 1C isoform 1	Cdkn1c	NM_001256180	uncharacterized protein LOC329716 isoform 1	BC107364	NM_146242	leucine-rich repeat-containing protein 10	Lrrc10	NM_001252292	mesoderm-specific transcript protein isoform 1	Mest
	NM_001161665	kinesin-like protein KIF26B	Kif26b	NM_001256181	uncharacterized protein LOC329716 isoform 2	BC107364	NM_147778	COMM domain-containing protein 3	Commd3	NM_001252310	protein FAM19A5 isoform 1	Fam19a5
	NM_001161712	2-amino-3-ketobutyrate coenzyme A ligase, mitochondrial isoform b	Gcat	NM_001256218	rap1 GTPase-activating protein 1 isoform 2	Rap1gap	NM_148933	solute carrier organic anion transporter family member 4A1	Slco4a1	NM_001252347	RUN domain-containing protein 3A isoform 2	Rundc3a
	NM_001161746	tumor necrosis factor receptor superfamily member 12A isoform 2 precursor	Tnfrsf12a	NM_001256224	protein Wnt-5a isoform 2 precursor	Wnt5a	NM_148946	sodium/calcium exchanger 2 precursor	Slc8a2	NM_001252387	protein FAM19A2 isoform 2 precursor	Fam19a2
	NM_001161782	E3 ubiquitin-protein ligase TRIM32	Trim32	NM_001256263	uncharacterized protein LOC433868	3110082J24Rik	NM_148947	lymphocyte antigen 6 complex locus protein G5c precursor	Ly6g5c	NM_001252453	receptor-type tyrosine-protein phosphatase S isoform 2 precursor	Ptprs
	NM_001161796	guanylate cyclase soluble subunit beta-1 isoform 2	Gucy1b3	NM_001256382	regulating synaptic membrane exocytosis protein 2 isoform a	Rims2	NM_152220	syntaxin-3 isoform A	Stx3	NM_001252455	receptor-type tyrosine-protein phosphatase S isoform 3 precursor	Ptprs
	NM_001161798	methylenetetrahydrofolate reductase isoform a	Mthfr	NM_001256383	regulating synaptic membrane exocytosis protein 2 isoform b	Rims2	NM_153124	alpha-2,8-sialyltransferase 8E isoform middle	St8sia5	NM_001252501	VPS10 domain-containing receptor SorCS1 isoform 2 precursor	Sorcs1
	NM_001161799	microfibrillar-associated protein 2 precursor	Mfap2	NM_001256432	ephrin type-A receptor 10 isoform 1 precursor	Epha10	NM_153150	solute carrier family 25, member 1	Slc25a1	NM_001252505	beta-galactoside alpha-2,6-sialyltransferase 1	St6gal1
	NM_001161800	kelch-like protein 7 isoform 2	Klhl7	NM_001267583	zinc finger protein 811 isoform 2	Zfp811	NM_153151	acetyl-Coenzyme A acetyltransferase 3	Acat3	NM_001252516	HFM1 protein isoform 2	Hfm1
	NM_001161807	cystin-1	Cys1	NM_001267593	ATP-sensitive inward rectifier potassium channel 12 isoform 2	Kcnj12	NM_153163	calcium-dependent secretion activator 2 isoform 1	Cadps2	NM_001252525	cytoplasmic polyadenylation element-binding protein 1 isoform 1	Cpeb1
	NM_001161817	unconventional myosin-Ib isoform 1	Myo1b	NM_001267625	zinc finger protein DPF3 isoform 1	Dpf3	NM_153402	protein argonaute-3	Ago3	NM_001252526	cytoplasmic polyadenylation element-binding protein 1 isoform 3	Cpeb1
	NM_001161838	receptor-type tyrosine-protein phosphatase R isoform c	Ptprr	NM_001267626	zinc finger protein DPF3 isoform 2	Dpf3	NM_153416	aladin	Aaas	NM_001252563	matrilin-4 precursor	Matn4
	NM_001161839	receptor-type tyrosine-protein phosphatase R isoform c	Ptprr	NM_001267704	c-C motif chemokine 27-like isoform 3 precursor	LOC100861978	NM_153502	ankyrin repeat domain-containing protein 23	Ankrd23	NM_001252566	seizure 6-like protein 2 isoform 2 precursor	Sez6l2
	NM_001161840	receptor-type tyrosine-protein phosphatase R isoform c	Ptprr	NM_001267846	fidgetin isoform 2	Fign	NM_153537	pleckstrin homology-like domain family B member 1	Phldb1	NM_001252567	seizure 6-like protein 2 isoform 3 precursor	Sez6l2
	NM_001161845	serine/threonine-protein kinase Sgk1 isoform a	Sgk1	NM_001267847	fidgetin isoform 2	Fign	NM_153798	DNA-directed RNA polymerase II subunit RPB2	Polr2b	NM_001253355	heparan sulfate glucosamine 3-O-sulfotransferase 5	Hs3st5
	NM_001161849	serine/threonine-protein kinase Sgk1 isoform c	Sgk1	NM_001267872	DBF4-type zinc finger-containing protein 2 homolog isoform 1	Zdbf2	NM_153807	acyl-CoA synthetase family member 2, mitochondrial precursor	Acsf2	NM_001253356	heparan sulfate glucosamine 3-O-sulfotransferase 5	Hs3st5
	NM_001161851	F-box only protein 44 isoform 1	Fbxo44	NM_001270475	protein-methionine sulfoxide oxidase MICAL3 isoform 1	Mical3	NM_170759	zinc finger protein 628	Zfp628	NM_001253358	calcium-activated potassium channel subunit alpha-1 isoform 1	Kcnma1
	NM_001161852	F-box only protein 44 isoform 2	Fbxo44	NM_001270503	predicted gene 10393 precursor	Plac9b	NM_172145	protein eva-1 homolog B	Eva1b	NM_001253359	calcium-activated potassium channel subunit alpha-1 isoform 2	Kcnma1
	NM_001162417	myelin expression factor 2 isoform 1	Myef2	NM_001270503	predicted gene 10393 precursor	Plac9b	NM_172271	sodium-dependent neutral amino acid transporter SLC6A17 isoform2	Slc6a17	NM_001253360	calcium-activated potassium channel subunit alpha-1 isoform 3	Kcnma1
	NM_001162418	myelin expression factor 2 isoform 3	Myef2	NM_001271002	GDNF family receptor alpha-4 isoform 4	Gfra4	NM_172295	protein mab-21-like 3	Mab21l3	NM_001253361	calcium-activated potassium channel subunit alpha-1 isoform 4	Kcnma1
	NM_001162425	ephrin-A1 isoform 2	Efna1	NM_001271472	signal peptide, CUB and EGF-like domain-containing protein 1 isoform a precursor	Scube1	NM_172424	mediator of RNA polymerase II transcription subunit 13-like	Med13l	NM_001253362	calcium-activated potassium channel subunit alpha-1 isoform 5	Kcnma1
	NM_001162475	stimulated by retinoic acid gene 6 protein	Stra6	NM_001271473	signal peptide, CUB and EGF-like domain-containing protein 1 isoform c precursor	Scube1	NM_172443	TBC1 domain family, member 16	Tbc1d16	NM_001253363	calcium-activated potassium channel subunit alpha-1 isoform 6	Kcnma1
	NM_001162476	stimulated by retinoic acid gene 6 protein	Stra6	NM_001271483	CAP-Gly domain-containing linker protein 4 isoform 3	Clip4	NM_172477	DENN domain-containing protein 2A	Dennd2a	NM_001253364	calcium-activated potassium channel subunit alpha-1 isoform 7	Kcnma1
	NM_001162479	stimulated by retinoic acid gene 6 protein	Stra6	NM_001271580	uncharacterized protein LOC74644	4930426D05Rik	NM_172493	protein diaphanous homolog 2	Diap2	NM_001253365	calcium-activated potassium channel subunit alpha-1 isoform 9	Kcnma1
	NM_001162532	membrane protein FAM174B precursor	Fam174b	NM_001271607	atypical chemokine receptor 3	Ackr3	NM_172529	N-acetylglucosamine-1-phosphotransferase subunit gamma precursor	Gnptg	NM_001253366	calcium-activated potassium channel subunit alpha-1 isoform 10	Kcnma1
	NM_001162855	non-SMC element 4 homolog A	Nsmce4a	NM_001271623	gap junction alpha-3 protein precursor	Gja3	NM_172537	semaphorin-6D isoform Sema6D-1 precursor	Sema6d	NM_001253367	calcium-activated potassium channel subunit alpha-1 isoform 11	Kcnma1
	NM_001162864	tau-tubulin kinase 1	Ttbk1	NM_001271663	gap junction beta-6 protein	Gjb6	NM_172546	connector enhancer of kinase suppressor of ras 3	Cnksr3	NM_001253368	calcium-activated potassium channel subunit alpha-1 isoform 12	Kcnma1
	NM_001162868	rab11 family-interacting protein 3 isoform b	Rab11fip3	NM_001271704	potassium voltage-gated channel subfamily S member 2	Kcns2	NM_172562	transcriptional adapter 2-alpha	Tada2a	NM_001253369	calcium-activated potassium channel subunit alpha-1 isoform 13	Kcnma1
	NM_001162869	rab11 family-interacting protein 3 isoform a	Rab11fip3	NM_001271726	tripartite motif-containing protein 2 isoform 2	Trim2	NM_172628	SH3 domain and tetratricopeptide repeat-containing protein 2	Sh3tc2	NM_001253370	calcium-activated potassium channel subunit alpha-1 isoform 14	Kcnma1
	NM_001162924	plakophilin-3 isoform 2	Pkp3	NM_001271759	alpha-1A adrenergic receptor isoform 2	Adra1a	NM_172676	sterile alpha motif domain-containing protein 10	Samd10	NM_001253371	calcium-activated potassium channel subunit alpha-1 isoform 15	Kcnma1
	NM_001162928	POM121-like protein 2 isoform 1	Pom121l2	NM_001271760	alpha-1A adrenergic receptor isoform 1	Adra1a	NM_172702	serine incorporator 2 isoform 1 precursor	Serinc2	NM_001253372	calcium-activated potassium channel subunit alpha-1 isoform 16	Kcnma1
	NM_001162929	POM121-like protein 2 isoform 2	Pom121l2	NM_001271761	alpha-1A adrenergic receptor isoform 3	Adra1a	NM_172705	PHD finger protein 13	Phf13	NM_001253373	calcium-activated potassium channel subunit alpha-1 isoform 17	Kcnma1
	NM_001162934	cortexin-2	Ctxn2	NM_001271768	class E basic helix-loop-helix protein 41 isoform 2	Bhlhe41	NM_172743	pleckstrin homology domain-containing family A member 7	Plekha7	NM_001253374	calcium-activated potassium channel subunit alpha-1 isoform 18	Kcnma1
	NM_001162939	apoptosis-enhancing nuclease isoform 2	Aen	NM_001271798	protocadherin-9 isoform b precursor	Pcdh9	NM_172805	potassium voltage-gated channel subfamily H member 5	Kcnh5	NM_001253375	calcium-activated potassium channel subunit alpha-1 isoform 19	Kcnma1
	NM_001162943	protocadherin-16 precursor	Dchs1	NM_001271799	protocadherin-9 isoform c	Pcdh9	NM_172822	GPI mannosyltransferase 4 precursor	Pigz	NM_001253376	calcium-activated potassium channel subunit alpha-1 isoform 20	Kcnma1
	NM_001162946	pyruvate carboxylase, mitochondrial isoform 1	Pcx	NM_001271800	protocadherin-9 isoform d precursor	Pcdh9	NM_172830	anion exchange protein 4 isoform 3	Slc4a9	NM_001253377	calcium-activated potassium channel subunit alpha-1 isoform 21	Kcnma1
	NM_001162977	multiple epidermal growth factor-like domains protein 6 precursor	Megf6	NM_001271809	protocadherin 11 X-linked isoform a precursor	Pcdh11x	NM_172872	KN motif and ankyrin repeat domain-containing protein 4	Kank4	NM_001253378	calcium-activated potassium channel subunit alpha-1 isoform 22	Kcnma1
	NM_001162996	echinoderm microtubule-associated protein-like 2 isoform 2	Eml2	NM_001271810	protocadherin 11 X-linked isoform b precursor	Pcdh11x	NM_172903	alpha-mannosidase 2x	Man2a2	NM_001253381	beta-1,4-galactosyltransferase 2	B4galt2
	NM_001162998	uncharacterized protein LOC68528	Smim6	NM_001271857	beta-adducin isoform 1	Add2	NM_172904	fibronectin type III and SPRY domain-containing protein 2	Fsd2	NM_001253386	serine incorporator 2 isoform 2	Serinc2
	NM_001163015	G-protein coupled receptor-associated sorting protein 2	Gprasp2	NM_001271858	beta-adducin isoform 1	Add2	NM_172950	phosphatidate phosphatase LPIN1 isoform a	Lpin1	NM_001253759	ecto-NOX disulfide-thiol exchanger 1 isoform 1	Enox1
	NM_001163016	G-protein coupled receptor-associated sorting protein 2	Gprasp2	NM_001271860	beta-adducin isoform 2	Add2	NM_172962	epithelial discoidin domain-containing receptor 1 isoform 2 precursor	Ddr1	NM_001253778	spermatid-specific manchette-related protein 1 isoform 4	1110017D15Rik
	NM_001163017	G-protein coupled receptor-associated sorting protein 2	Gprasp2	NM_001271993	galactoside 2-alpha-L-fucosyltransferase 2	Fut2	NM_173008	soluble scavenger receptor cysteine-rich domain-containing protein SSC5D precursor	Ssc5d	NM_001253780	spermatid-specific manchette-related protein 1 isoform 5	1110017D15Rik
	NM_001163027	orexin receptor type 1	Hcrtr1	NM_001272041	actin, alpha skeletal muscle	Acta1	NM_173011	isocitrate dehydrogenase [NADP], mitochondrial precursor	Idh2	NM_001253804	solute carrier family 12 member 4 isoform 1	Slc12a4
	NM_001163029	CD97 antigen isoform 2 precursor	Cd97	NM_001276257	epididymal-specific lipocalin-5 isoform c precursor	Lcn5	NM_173769	zinc finger protein 641	Zfp641	NM_001253808	rac GTPase-activating protein 1	Racgap1
	NM_001163030	CD97 antigen isoform 3 precursor	Cd97	NM_001276263	coxsackievirus and adenovirus receptor homolog isoform c precursor	Cxadr	NM_173770	protein FAM69C	Fam69c	NM_001253809	rac GTPase-activating protein 1	Racgap1
	NM_001163031	CD97 antigen isoform 4 precursor	Cd97	NM_001276355	glutamate [NMDA] receptor subunit 3A isoform 1 precursor	Grin3a	NM_173789	hairy and enhancer of split-related protein HELT	Helt	NM_001253822	iroquois-class homeodomain protein IRX-3 isoform 1	Irx3
	NM_001163073	ligand-dependent nuclear receptor corepressor-like protein isoform 1	Lcorl	NM_001276372	tryptophan 5-hydroxylase 1 isoform 2	Tph1	NM_174847	C2 calcium-dependent domain containing 2	C2cd2	NM_001254744	uncharacterized protein LOC319887 isoform 1	E030030I06Rik
	NM_001163098	trichohyalin	Tchh	NM_001276387	transcription factor COE2	Ebf2	NM_174992	small cell adhesion glycoprotein isoform 1	Smagp	NM_001254745	uncharacterized protein LOC319887 isoform 2	E030030I06Rik
	NM_001163102	probable crossover junction endonuclease EME2	Eme2	NM_001276400	double-strand-break repair protein rad21-like protein 1	Rad21l	NM_175149	uncharacterized protein C1orf198 homolog	2310022B05Rik	NM_001254754	enoyl-CoA hydratase domain-containing protein 2, mitochondrial isoform 2	Echdc2
	NM_001163143	family with sequence similarity 148, member A	C2cd4a	NM_001276402	lymphoid enhancer-binding factor 1 isoform b	Lef1	NM_175152	THAP domain-containing protein 3 isoform 1	Thap3	NM_001256000	voltage-dependent L-type calcium channel subunit alpha-1C isoform 8	Cacna1c
	NM_001163144	proprotein convertase subtilisin/kexin type 5 isoform 2 preproprotein	Pcsk5	NM_001276403	lymphoid enhancer-binding factor 1 isoform c	Lef1	NM_175168	inactive tyrosine-protein kinase 7 precursor	Ptk7	NM_001256001	voltage-dependent L-type calcium channel subunit alpha-1C isoform 9	Cacna1c
	NM_001163145	uncharacterized protein KIAA1644 precursor	1810041L15Rik	NM_001276419	fibroblast growth factor 12 isoform c	Fgf12	NM_175211	ras-specific guanine nucleotide-releasing factor RalGPS1 isoform a	Ralgps1	NM_001256002	voltage-dependent L-type calcium channel subunit alpha-1C isoform 10	Cacna1c
	NM_001163155	collagen, type IV, alpha 5 precursor	Col4a5	NM_001276420	fibroblast growth factor 12 isoform d	Fgf12	NM_175212	transmembrane protein 65	Tmem65	NM_001256019	bone morphogenetic protein 8A isoform 1 precursor	Bmp8a
	NM_001163170	LIX1-like protein	Lix1l	NM_001276466	cbp/p300-interacting transactivator 1 isoform a	Cited1	NM_175217	monocyte to macrophage differentiation factor 2	Mmd2	NM_001256042	heat shock factor protein 4 isoform 1	Hsf4
	NM_001163175	brain-enriched guanylate kinase-associated protein	Begain	NM_001276473	cbp/p300-interacting transactivator 1 isoform a	Cited1	NM_175229	serine/arginine repetitive matrix protein 2	Srrm2	NM_001256044	heat shock factor protein 4 isoform 3	Hsf4
	NM_001163182	pleckstrin homology domain-containing family B member 1 isoform b	Plekhb1	NM_001276474	cbp/p300-interacting transactivator 1 isoform b	Cited1	NM_175249	proactivator polypeptide-like 1 precursor	Psapl1	NM_001256048	mastermind-like domain-containing protein 1 isoform 2	Mamld1
	NM_001163215	fibroblast growth factor receptor 3 isoform 1 precursor	Fgfr3	NM_001276489	isthmin-1 precursor	Ism1	NM_175286	taperin	Tprn	NM_001256180	uncharacterized protein LOC329716 isoform 1	BC107364
	NM_001163216	fibroblast growth factor receptor 3 isoform 2 precursor	Fgfr3	NM_001276676	synaptotagmin-6 isoform 2	Syt6	NM_175319	iron/zinc purple acid phosphatase-like protein	Papl	NM_001256181	uncharacterized protein LOC329716 isoform 2	BC107364
	NM_001163217	fibroblast growth factor receptor 3 isoform 3 precursor	Fgfr3	NM_001276677	synaptotagmin-6 isoform 3	Syt6	NM_175340	E3 ubiquitin-protein ligase NHLRC1	Nhlrc1	NM_001256224	protein Wnt-5a isoform 2 precursor	Wnt5a
	NM_001163256	filamin-binding LIM protein 1	Fblim1	NM_001276679	synaptotagmin-6 isoform 3	Syt6	NM_175347	sarcalumenin precursor	Srl	NM_001256382	regulating synaptic membrane exocytosis protein 2 isoform a	Rims2
	NM_001163262	C-Maf-inducing protein isoform 1	Cmip	NM_001276680	synaptotagmin-6 isoform 4	Syt6	NM_175368	uncharacterized protein C17orf74 homolog	4933402P03Rik	NM_001256383	regulating synaptic membrane exocytosis protein 2 isoform b	Rims2
	NM_001163270	BAI1-associated protein 3	Baiap3	NM_001276681	synaptotagmin-6 isoform 3	Syt6	NM_175427	protein FAM163B	Fam163b	NM_001256432	ephrin type-A receptor 10 isoform 1 precursor	Epha10
	NM_001163282	embryonic growth/differentiation factor 1 precursor	Gdf1	NM_001276763	serine/threonine-protein kinase BRSK2 isoform delta	Brsk2	NM_175473	extracellular matrix protein FRAS1 precursor	Fras1	NM_001256493	uncharacterized protein LOC70081	2210404O09Rik
	NM_001163308	polycomb group RING finger protein 2	Pcgf2	NM_001277186	disks large-associated protein 4 isoform d	Dlgap4	NM_175493	ovarian cancer G-protein coupled receptor 1	Gpr68	NM_001267593	ATP-sensitive inward rectifier potassium channel 12 isoform 2	Kcnj12
	NM_001163314	GPI inositol-deacylase	Pgap1	NM_001277187	disks large-associated protein 4 isoform e	Dlgap4	NM_175498	paraneoplastic antigen Ma2 homolog	Pnma2	NM_001267625	zinc finger protein DPF3 isoform 1	Dpf3
	NM_001163317	clarin 2	Clrn2	NM_001277188	anoctamin-4	Ano4	NM_175540	tumor necrosis factor receptor superfamily member 27	Eda2r	NM_001267626	zinc finger protein DPF3 isoform 2	Dpf3
	NM_001163332	CTTNBP2 N-terminal-like protein	Cttnbp2nl	NM_001277216	bone morphogenetic protein receptor type-1B isoform a precursor	Bmpr1b	NM_175668	G-protein coupled receptor 4	Gpr4	NM_001267702	c-C motif chemokine 27-like isoform 1	LOC100861978
	NM_001163333	CTTNBP2 N-terminal-like protein	Cttnbp2nl	NM_001277217	bone morphogenetic protein receptor type-1B isoform a precursor	Bmpr1b	NM_175750	plexin-A4 precursor	Plxna4	NM_001267703	c-C motif chemokine 27-like isoform 2	LOC100861978
	NM_001163336	sarcoplasmic/endoplasmic reticulum calcium ATPase 3 isoform a	Atp2a3	NM_001277239	zinc finger matrin-type protein 4 isoform 2	Zmat4	NM_175938	butyrophilin subfamily 2 member A2 isoform 1 precursor	Btn2a2	NM_001267717	neuronal regeneration-related protein	Nrep
	NM_001163337	sarcoplasmic/endoplasmic reticulum calcium ATPase 3 isoform c	Atp2a3	NM_001277255	serine/threonine-protein kinase receptor R3 isoform b	Acvrl1	NM_176834	RING finger protein 208	Rnf208	NM_001267846	fidgetin isoform 2	Fign
	NM_001163348	netrin-G1 isoform b precursor	Ntng1	NM_001277257	serine/threonine-protein kinase receptor R3 isoform a precursor	Acvrl1	NM_176847	Usher syndrome type-1G protein homolog	Ush1g	NM_001267847	fidgetin isoform 2	Fign
	NM_001163349	netrin-G1 isoform c precursor	Ntng1	NM_001277258	serine/threonine-protein kinase receptor R3 isoform a precursor	Acvrl1	NM_177013	transmembrane protein 229A	Tmem229a	NM_001267872	DBF4-type zinc finger-containing protein 2 homolog isoform 1	Zdbf2
	NM_001163350	netrin-G1 isoform d precursor	Ntng1	NM_001277259	serine/threonine-protein kinase receptor R3 isoform a precursor	Acvrl1	NM_177049	junctophilin-4	Jph4	NM_001270431	C-C motif chemokine 27-like	Gm20878
	NM_001163351	netrin-G1 isoform f precursor	Ntng1	NM_001277268	fibroblast growth factor 5 isoform 2 precursor	Fgf5	NM_177078	beta-adrenergic receptor kinase 2 isoform 1	Adrbk2	NM_001270432	C-C motif chemokine 27-like	Gm21586
	NM_001163356	protein FAM212B isoform 2	Fam212b	NM_001277280	ankyrin-1 isoform 3	Ank1	NM_177086	zinc finger matrin-type protein 4 isoform 1	Zmat4	NM_001270475	protein-methionine sulfoxide oxidase MICAL3 isoform 1	Mical3
	NM_001163388	apoptogenic protein 1, mitochondrial isoform 1	Apopt1	NM_001277292	glutamate receptor-interacting protein 1 isoform 4	Grip1	NM_177167	protein phosphatase 1E	Ppm1e	NM_001270503	predicted gene 10393 precursor	Plac9b
	NM_001163394	ena/VASP-like protein isoform 1	Evl	NM_001277293	glutamate receptor-interacting protein 1 isoform 5	Grip1	NM_177259	disabled homolog 1 isoform 2	Dab1	NM_001270609	achaete-scute complex homolog 5 (Drosophila), pseudogene	Ascl5
	NM_001163397	ELAV-like protein 4 isoform c	Elavl4	NM_001277294	glutamate receptor-interacting protein 1 isoform 6	Grip1	NM_177260	transmembrane protein 154 precursor	Tmem154	NM_001270646	uncharacterized protein C5orf65	Prob1
	NM_001163416	pentraxin-4 isoform 2 precursor	Ptx4	NM_001277305	A disintegrin and metalloproteinase with thrombospondin motifs 2 isoform 2 preproprotein	Adamts2	NM_177279	spermatogenesis-associated protein 33	Spata33	NM_001270812	alpha takusan-like	LOC100861615
	NM_001163425	myeloma-overexpressed gene 2 protein homolog	Myeov2	NM_001277340	fructose-bisphosphate aldolase A-like	Aldoart2	NM_177392	transmembrane protein 220 isoform 1 precursor	Tmem220	NM_001270842	alpha19-takusan	Gm3558
	NM_001163473	UPF0450 protein C17orf58 homolog	1810010H24Rik	NM_001277925	endothelin-converting enzyme-like 1	Ecel1	NM_177630	protein LDOC1L	Ldoc1l	NM_001271001	GDNF family receptor alpha-4 isoform 3 precursor	Gfra4
	NM_001163481	peptidyl-prolyl cis-trans isomerase FKBP10 isoform 2 precursor	Fkbp10	NM_001277982	clathrin coat assembly protein AP180 isoform 3	Snap91	NM_177645	KAT8 regulatory NSL complex subunit 1-like protein isoform 2	Kansl1l	NM_001271002	GDNF family receptor alpha-4 isoform 4	Gfra4
	NM_001163487	ATP-dependent 6-phosphofructokinase, muscle type	Pfkm	NM_001277983	clathrin coat assembly protein AP180 isoform 4	Snap91	NM_177673	centrosomal protein of 104 kDa	Cep104	NM_001271407	vinexin isoform b	Sorbs3
	NM_001163510	intermediate conductance calcium-activated potassium channel protein 4	Kcnn4	NM_001277985	clathrin coat assembly protein AP180 isoform 5	Snap91	NM_177717	uncharacterized protein LOC239673	4732456N10Rik	NM_001271408	vinexin isoform b	Sorbs3
	NM_001163513	discs large homolog 5 isoform 1	Dlg5	NM_001277986	clathrin coat assembly protein AP180 isoform 2	Snap91	NM_177763	lipoma HMGIC fusion partner-like 4 protein	Lhfpl4	NM_001271472	signal peptide, CUB and EGF-like domain-containing protein 1 isoform a precursor	Scube1
	NM_001163518	coiled-coil domain containing 121-like isoform 2	Ccdc166	NM_001277988	homeobox protein Meis3 isoform b	Meis3	NM_177774	serine/arginine-rich splicing factor 12	Srsf12	NM_001271473	signal peptide, CUB and EGF-like domain-containing protein 1 isoform c precursor	Scube1
	NM_001163529	disintegrin and metalloproteinase domain-containing protein 33 isoform 2 precursor	Adam33	NM_001277989	homeobox protein Meis3 isoform b	Meis3	NM_178017	HMG domain-containing protein 4	Hmgxb4	NM_001271483	CAP-Gly domain-containing linker protein 4 isoform 3	Clip4
	NM_001163540	plectin isoform 12alpha	Plec	NM_001278041	chordin isoform 2 precursor	Chrd	NM_178076	guanine nucleotide exchange factor DBS isoform 1	Mcf2l	NM_001271533	sperm-associated antigen 16 protein isoform 3	Spag16
	NM_001163565	tyrosine-protein phosphatase non-receptor type 5	Ptpn5	NM_001281487	cell division cycle protein 20 homolog B	Cdc20b	NM_178142	ligand-dependent nuclear receptor corepressor-like protein isoform 3	Lcorl	NM_001271548	uncharacterized protein LOC279618	Gm715
	NM_001163577	prominin-1 isoform s2 precursor	Prom1	NM_001281847	potassium channel subfamily K member 2 isoform 3	Kcnk2	NM_178260	metastasis-suppressor KiSS-1 precursor	Kiss1	NM_001271580	uncharacterized protein LOC74644	4930426D05Rik
	NM_001163588	peripherin isoform 2	Prph	NM_001281955	CUB and sushi domain-containing protein 2	Csmd2	NM_178267	zinc finger protein 827 isoform 1	Zfp827	NM_001271726	tripartite motif-containing protein 2 isoform 2	Trim2
	NM_001163589	peripherin isoform 3	Prph	NM_001281969	glycine receptor subunit beta isoform 2	Glrb	NM_178446	RNA-binding protein 47 isoform a	Rbm47	NM_001271759	alpha-1A adrenergic receptor isoform 2	Adra1a
	NM_001163608	plexin domain-containing protein 1 isoform 1 precursor	Plxdc1	NM_001282044	schwannomin-interacting protein 1 isoform e	Schip1	NM_178596	gap junction delta-3 protein	Gjd3	NM_001271760	alpha-1A adrenergic receptor isoform 1	Adra1a
	NM_001163610	NHS-like protein 2	Nhsl2	NM_001282061	regulator of G-protein signaling 6	Rgs6	NM_178644	out at first protein homolog precursor	Oaf	NM_001271761	alpha-1A adrenergic receptor isoform 3	Adra1a
	NM_001163614	achaete-scute complex homolog 4	Ascl4	NM_001282993	protein cordon-bleu isoform 2	Cobl	NM_178659	jmjC domain-containing protein 4 isoform 1	Jmjd4	NM_001271768	class E basic helix-loop-helix protein 41 isoform 2	Bhlhe41
	NM_001163621	apolipoprotein L6 isoform 2	Apol6	NM_001284191	artemin isoform 1 precursor	Artn	NM_178703	sodium- and chloride-dependent GABA transporter 1	Slc6a1	NM_001271798	protocadherin-9 isoform b precursor	Pcdh9
	NM_001163633	protein Wnt-7b isoform 3	Wnt7b	NM_001284192	artemin isoform 2 precursor	Artn	NM_178739	DDB1- and CUL4-associated factor 12-like protein 1	Dcaf12l1	NM_001271799	protocadherin-9 isoform c	Pcdh9
	NM_001163634	protein Wnt-7b isoform 2	Wnt7b	NM_001284193	artemin isoform 1 precursor	Artn	NM_178750	calcium-responsive transactivator	Ss18l1	NM_001271800	protocadherin-9 isoform d precursor	Pcdh9
	NM_001163645	oxysterol-binding protein-related protein 3 isoform 2	Osbpl3	NM_001284258	tyrosine-protein kinase RYK isoform 3	Ryk	NM_178795	inositol hexakisphosphate and diphosphoinositol-pentakisphosphate kinase 1	Ppip5k1	NM_001271857	beta-adducin isoform 1	Add2
	NM_001163691	voltage-dependent T-type calcium channel subunit alpha-1H isoform 2	Cacna1h	NM_001284329	protein lin-7 homolog A isoform 2	Lin7a	NM_178879	UDP-GlcNAc:betaGal beta-1,3-N-acetylglucosaminyltransferase 9 precursor	B3gnt9	NM_001271858	beta-adducin isoform 1	Add2
	NM_001163702	F-box only protein 27 isoform 1	Fbxo27	NM_001284507	cellular retinoic acid-binding protein 1 isoform 2	Crabp1	NM_178900	serine/threonine-protein kinase D2	Prkd2	NM_001271860	beta-adducin isoform 2	Add2
	NM_001163709	brain protein I3 isoform 2	Bri3	NM_001284508	cholecystokinin isoform 2 precursor	Cck	NM_178936	transmembrane protein 56	Tmem56	NM_001271963	eyes absent homolog 2	Eya2
	NM_001163718	ribosome biogenesis protein TSR3 homolog isoform 2	Tsr3	NM_001285413	small cell adhesion glycoprotein isoform 2	Smagp	NM_178939	p53 and DNA damage-regulated protein 1	Pdrg1	NM_001272024	semaphorin-6C isoform 1 precursor	Sema6c
	NM_001163721	small integral membrane protein 1	Smim1	NM_001285414	small cell adhesion glycoprotein isoform 2	Smagp	NM_181072	unconventional myosin-Ie	Myo1e	NM_001272041	actin, alpha skeletal muscle	Acta1
	NM_001163722	small integral membrane protein 1	Smim1	NM_001285416	brain-derived neurotrophic factor isoform 2 precursor	Bdnf	NM_181413	ankyrin repeat and SAM domain-containing protein 1A isoform 3	Anks1	NM_001276263	coxsackievirus and adenovirus receptor homolog isoform c precursor	Cxadr
	NM_001163746	phosphoacetylglucosamine mutase isoform 2	Pgm3	NM_001285417	brain-derived neurotrophic factor isoform 2 precursor	Bdnf	NM_181549	C-type lectin domain family 18 member A precursor	Clec18a	NM_001276296	endothelin B receptor precursor	Ednrb
	NM_001163748	high affinity cGMP-specific 3',5'-cyclic phosphodiesterase 9A	Pde9a	NM_001285418	brain-derived neurotrophic factor isoform 2 precursor	Bdnf	NM_181730	DNA-directed RNA polymerases I and III subunit RPAC2 isoform 2	Polr1d	NM_001276315	cyclin-dependent kinase-like 2 isoform 2	Cdkl2
	NM_001163749	calmodulin-regulated spectrin-associated protein 3 isoform 1	Camsap3	NM_001285419	brain-derived neurotrophic factor isoform 2 precursor	Bdnf	NM_181749	probable G-protein coupled receptor 142	Gpr142	NM_001276355	glutamate [NMDA] receptor subunit 3A isoform 1 precursor	Grin3a
	NM_001163755	SKI family transcriptional corepressor 1 isoform 2	Skor1	NM_001285420	brain-derived neurotrophic factor isoform 2 precursor	Bdnf	NM_181820	transmembrane channel-like protein 4	Tmc4	NM_001276372	tryptophan 5-hydroxylase 1 isoform 2	Tph1
	NM_001163757	SKI family transcriptional corepressor 1 isoform 3	Skor1	NM_001285425	predicted gene, 100039596	Tcf24	NM_183097	UPF0575 protein C19orf67 homolog	1700067K01Rik	NM_001276387	transcription factor COE2	Ebf2
	NM_001163758	SKI family transcriptional corepressor 1 isoform 4	Skor1	NM_001285426	voltage-dependent L-type calcium channel subunit beta-4 isoform c	Cacnb4	NM_183140	zinc finger protein 691	Zfp691	NM_001276402	lymphoid enhancer-binding factor 1 isoform b	Lef1
	NM_001163760	uncharacterized protein KIAA0513 isoform a	6430548M08Rik	NM_001285428	voltage-dependent L-type calcium channel subunit beta-4 isoform e	Cacnb4	NM_183175	complement C1q and tumor necrosis factor-related protein 9 precursor	C1qtnf9	NM_001276403	lymphoid enhancer-binding factor 1 isoform c	Lef1
	NM_001163761	uncharacterized protein KIAA0513 isoform b	6430548M08Rik	NM_001285435	ADAMTS-like protein 5 precursor	Adamtsl5	NM_183248	NK6 transcription factor related, locus 2	Nkx6-2	NM_001276408	fibronectin isoform b precursor	Fn1
	NM_001163762	uncharacterized protein KIAA0513 isoform c	6430548M08Rik	NM_001285454	microtubule-associated protein tau isoform c	Mapt	NM_183276	neurobeachin-like protein 2	Nbeal2	NM_001276409	fibronectin isoform c precursor	Fn1
	NM_001163763	transcription factor 19-like protein	Tcf19	NM_001285455	microtubule-associated protein tau isoform d	Mapt	NM_183284	serine protease inhibitor Kazal-type 2 isoform 2 precursor	Spink2	NM_001276410	fibronectin isoform d precursor	Fn1
	NM_001163764	transcription factor 19-like protein	Tcf19	NM_001285456	microtubule-associated protein tau isoform e	Mapt	NM_194321	phospholemman isoform b precursor	Fxyd1	NM_001276411	fibronectin isoform e precursor	Fn1
	NM_001163847	TBC1 domain family member 24 isoform a	Tbc1d24	NM_001285457	GDNF family receptor alpha-1 isoform 2 precursor	Gfra1	NM_194333	solute carrier family 23 member 3	Slc23a3	NM_001276412	fibronectin isoform f precursor	Fn1
	NM_001163848	TBC1 domain family member 24 isoform a	Tbc1d24	NM_001285458	formin-1 isoform 3	Fmn1	NM_194342	SUN domain-containing protein 2 isoform 3	Sun2	NM_001276413	fibronectin isoform g precursor	Fn1
	NM_001163849	TBC1 domain family member 24 isoform a	Tbc1d24	NM_001285469	metalloreductase STEAP2 isoform 1	Steap2	NM_198026	IQ domain-containing protein C	Iqcc	NM_001276419	fibroblast growth factor 12 isoform c	Fgf12
	NM_001163850	TBC1 domain family member 24 isoform b	Tbc1d24	NM_001285470	metalloreductase STEAP2 isoform 1	Steap2	NM_198037	VWFA and cache domain-containing protein 1 precursor	Cachd1	NM_001276420	fibroblast growth factor 12 isoform d	Fgf12
	NM_001163851	TBC1 domain family member 24 isoform b	Tbc1d24	NM_001285471	metalloreductase STEAP2 isoform 2	Steap2	NM_198100	TANK-binding kinase 1-binding protein 1	Tbkbp1	NM_001276443	integral membrane protein GPR155 isoform 3	Gpr155
	NM_001164035	neurotrophin-3 isoform a	Ntf3	NM_001285472	T-box transcription factor TBX1 isoform 2	Tbx1	NM_198167	CSC1-like protein 2	Tmem63b	NM_001276444	integral membrane protein GPR155 isoform 4	Gpr155
	NM_001164086	homer protein homolog 2 isoform 2	Homer2	NM_001285476	T-box transcription factor TBX1 isoform 3	Tbx1	NM_198171	carboxyesterase 2B precursor	Ces2b	NM_001276461	arf-GAP with SH3 domain, ANK repeat and PH domain-containing protein 1 isoform b	Asap1
	NM_001164099	gamma-adducin isoform a	Add3	NM_001285482	5-hydroxytryptamine receptor 1D	Htr1d	NM_198306	polypeptide N-acetylgalactosaminyltransferase 9 isoform A	Galnt9	NM_001276466	cbp/p300-interacting transactivator 1 isoform a	Cited1
	NM_001164101	gamma-adducin isoform b	Add3	NM_001285483	5-hydroxytryptamine receptor 1D	Htr1d	NM_198632	tripartite motif-containing protein 67	Trim67	NM_001276467	arf-GAP with SH3 domain, ANK repeat and PH domain-containing protein 1 isoform e	Asap1
	NM_001164109	nuclear factor of activated T-cells, cytoplasmic 1 isoform 3	Nfatc1	NM_001285484	5-hydroxytryptamine receptor 1D	Htr1d	NM_198858	cardiotrophin-2 precursor	Ctf2	NM_001276473	cbp/p300-interacting transactivator 1 isoform a	Cited1
	NM_001164110	nuclear factor of activated T-cells, cytoplasmic 1 isoform 4	Nfatc1	NM_001285777	glutaminase liver isoform, mitochondrial isoform 2	Gls2	NM_198959	orexin receptor type 1	Hcrtr1	NM_001276474	cbp/p300-interacting transactivator 1 isoform b	Cited1
	NM_001164155	tumor necrosis factor receptor superfamily member 19 precursor	Tnfrsf19	NM_001285779	glutaminase liver isoform, mitochondrial isoform 3	Gls2	NM_198967	transmembrane and TPR repeat-containing protein 1	Tmtc1	NM_001276489	isthmin-1 precursor	Ism1
	NM_001164186	barH-like 1 homeobox protein	Barhl1	NM_001285792	protein Wnt-11 isoform a precursor	Wnt11	NM_199238	semaphorin-6D isoform Sema6D-2 precursor	Sema6d	NM_001276676	synaptotagmin-6 isoform 2	Syt6
	NM_001164225	F-box/LRR-repeat protein 16	Fbxl16	NM_001285794	protein Wnt-11 isoform b	Wnt11	NM_199449	zinc fingers and homeoboxes protein 2	Zhx2	NM_001276677	synaptotagmin-6 isoform 3	Syt6
	NM_001164236	uncharacterized protein C12orf71 homolog isoform 2	1700034J05Rik	NM_001285795	protein Wnt-11 isoform c	Wnt11	NM_201371	protein arginine N-methyltransferase 8	Prmt8	NM_001276679	synaptotagmin-6 isoform 3	Syt6
	NM_001164248	tropomyosin alpha-1 chain isoform 1	Tpm1	NM_001285813	dystrobrevin alpha isoform c	Dtna	NM_201411	fibronectin leucine rich transmembrane protein 1	Flrt1	NM_001276680	synaptotagmin-6 isoform 4	Syt6
	NM_001164249	tropomyosin alpha-1 chain isoform 2	Tpm1	NM_001285855	megakaryocyte-associated tyrosine-protein kinase isoform 4	Matk	NM_207131	CCAAT/enhancer-binding protein epsilon	Cebpe	NM_001276681	synaptotagmin-6 isoform 3	Syt6
	NM_001164250	tropomyosin alpha-1 chain isoform 4	Tpm1	NM_001285928	UBX domain-containing protein 10	Ubxn10	NM_207161	2'-deoxynucleoside 5'-phosphate N-hydrolase 1	Dnph1	NM_001276763	serine/threonine-protein kinase BRSK2 isoform delta	Brsk2
	NM_001164251	tropomyosin alpha-1 chain isoform 5	Tpm1	NM_001285930	UBX domain-containing protein 10	Ubxn10	NM_207238	F-box only protein 27 isoform 2	Fbxo27	NM_001276764	dystonin isoform 1	Dst
	NM_001164255	tropomyosin alpha-1 chain isoform 9	Tpm1	NM_001285956	podocan precursor	Podn	NM_207652	TSC22 domain family protein 1 isoform 1	Tsc22d1	NM_001277149	chromodomain-helicase-DNA-binding protein 7	Chd7
	NM_001164311	lysyl oxidase homolog 4 isoform 1 precursor	Loxl4	NM_001285958	podocan precursor	Podn	NM_207687	espin isoform 1	Espn	NM_001277186	disks large-associated protein 4 isoform d	Dlgap4
	NM_001164352	EGF-containing fibulin-like extracellular matrix protein 2 isoform 2 precursor	Efemp2	NM_001286005	ATP-binding cassette sub-family G member 8 isoform 2	Abcg8	NM_207693	olfactory receptor 179	Olfr322	NM_001277187	disks large-associated protein 4 isoform e	Dlgap4
	NM_001164361	pleckstrin homology domain-containing family A member 8 isoform 1	Plekha8	NM_001286013	protein delta homolog 2 precursor	Dlk2	NM_212444	glycerol kinase isoform 2	Gyk	NM_001277188	anoctamin-4	Ano4
	NM_001164363	cytosolic purine 5'-nucleotidase isoform 1	Nt5c2	NM_001286028	protein delta homolog 2 precursor	Dlk2	NM_212484	CCR4-NOT transcription complex subunit 6 isoform 2	Cnot6	NM_001277216	bone morphogenetic protein receptor type-1B isoform a precursor	Bmpr1b
	NM_001164366	probable cation-transporting ATPase 13A2 isoform 2	Atp13a2	NM_001286081	neuron-specific calcium-binding protein hippocalcin	Hpca				NM_001277217	bone morphogenetic protein receptor type-1B isoform a precursor	Bmpr1b
	NM_001164426	potassium channel subfamily K member 13	Kcnk13	NM_001286083	neuron-specific calcium-binding protein hippocalcin	Hpca				NM_001277255	serine/threonine-protein kinase receptor R3 isoform b	Acvrl1
	NM_001164427	potassium channel subfamily K member 13	Kcnk13	NM_001286127	nuclear factor 1 B-type isoform 4	Nfib				NM_001277257	serine/threonine-protein kinase receptor R3 isoform a precursor	Acvrl1
	NM_001164441	ankyrin repeat domain-containing protein 33B isoform 3	Ankrd33b	NM_001286131	nuclear factor 1 B-type isoform 5	Nfib				NM_001277258	serine/threonine-protein kinase receptor R3 isoform a precursor	Acvrl1
	NM_001164491	actin-binding LIM protein 3	Ablim3	NM_001286178	eukaryotic translation initiation factor 4E type 1B isoform 3	Eif4e1b				NM_001277259	serine/threonine-protein kinase receptor R3 isoform a precursor	Acvrl1
	NM_001164493	kelch-like protein 29	Klhl29	NM_001286179	eukaryotic translation initiation factor 4E type 1B isoform 4	Eif4e1b				NM_001277268	fibroblast growth factor 5 isoform 2 precursor	Fgf5
	NM_001164518	igLON family member 5 precursor	Iglon5	NM_001286180	eukaryotic translation initiation factor 4E type 1B isoform 5	Eif4e1b				NM_001277292	glutamate receptor-interacting protein 1 isoform 4	Grip1
	NM_001164528	immunoglobulin-like domain-containing receptor 2 precursor	Ildr2	NM_001286181	protein-lysine 6-oxidase preproprotein	Lox				NM_001277293	glutamate receptor-interacting protein 1 isoform 5	Grip1
	NM_001164563	amphoterin-induced protein 2 precursor	Amigo2	NM_001286182	protein-lysine 6-oxidase preproprotein	Lox				NM_001277305	A disintegrin and metalloproteinase with thrombospondin motifs 2 isoform 2 preproprotein	Adamts2
	NM_001164602	amphoterin-induced protein 2 precursor	Amigo2	NM_001286226	voltage-dependent L-type calcium channel subunit beta-3 isoform 3	Cacnb3				NM_001277925	endothelin-converting enzyme-like 1	Ecel1
	NM_001164606	coiled-coil domain-containing protein 116	Ccdc116	NM_001286340	transcription factor AP-2-beta isoform 3	Tfap2b				NM_001277988	homeobox protein Meis3 isoform b	Meis3
	NM_001164627	rho GTPase-activating protein 8	Arhgap8	NM_001286343	B-cell lymphoma/leukemia 11B isoform c	Bcl11b				NM_001277989	homeobox protein Meis3 isoform b	Meis3
	NM_001164628	rho GTPase-activating protein 8	Arhgap8	NM_001286346	echinoderm microtubule-associated protein-like 1 isoform 3	Eml1				NM_001278041	chordin isoform 2 precursor	Chrd
	NM_001164631	PWWP domain-containing protein MUM1L1	Mum1l1	NM_001286347	echinoderm microtubule-associated protein-like 1 isoform 4	Eml1				NM_001281487	cell division cycle protein 20 homolog B	Cdc20b
	NM_001164632	PWWP domain-containing protein MUM1L1	Mum1l1	NM_001286376	storkhead-box protein 2 isoform 3	Stox2				NM_001281818	cytospin-B isoform 1	Specc1
	NM_001164633	PWWP domain-containing protein MUM1L1	Mum1l1	NM_001286395	atrial natriuretic peptide receptor 3 isoform c	Npr3				NM_001281955	CUB and sushi domain-containing protein 2	Csmd2
	NM_001164659	TPR and ankyrin repeat-containing protein 1	Trank1	NM_001286421	otoferlin isoform 1	Otof				NM_001281969	glycine receptor subunit beta isoform 2	Glrb
	NM_001164663	protein SOGA1	Soga1	NM_001286448	reticulon-1 isoform A2	Rtn1				NM_001282044	schwannomin-interacting protein 1 isoform e	Schip1
	NM_001164708	heat shock protein beta-2 isoform 2	Hspb2	NM_001286481	homeobox protein OTX2 isoform a	Otx2				NM_001282061	regulator of G-protein signaling 6	Rgs6
	NM_001164709	E3 ubiquitin-protein ligase synoviolin precursor	Syvn1	NM_001286482	homeobox protein OTX2 isoform b	Otx2				NM_001282148	uncharacterized protein LOC101056408	Gm15816
	NM_001164717	SH3 and PX domain-containing protein 2A isoform 2	Sh3pxd2a	NM_001286483	homeobox protein OTX2 isoform b	Otx2				NM_001282945	adenosine receptor A1 isoform a	Adora1
	NM_001164763	retinoic acid receptor responder (tazarotene induced) 1 precursor	Rarres1	NM_001286502	proenkephalin-B preproprotein	Pdyn				NM_001282961	BDNF/NT-3 growth factors receptor isoform a precursor	Ntrk2
	NM_001164767	roundabout homolog 3	Robo3	NM_001286607	forkhead box protein P2 isoform 2	Foxp2				NM_001282993	protein cordon-bleu isoform 2	Cobl
	NM_001164789	eomesodermin homolog isoform 2	Eomes	NM_001286641	uncharacterized protein C11orf87 homolog precursor	AI593442				NM_001284191	artemin isoform 1 precursor	Artn
	NM_001164792	trophoblast glycoprotein precursor	Tpbg	NM_001286784	membrane-associated guanylate kinase, WW and PDZ domain-containing protein 1 isoform e	Magi1				NM_001284192	artemin isoform 2 precursor	Artn
	NM_001164805	thrombospondin type-1 domain-containing protein 7A precursor	Thsd7a	NM_001286785	membrane-associated guanylate kinase, WW and PDZ domain-containing protein 1 isoform f	Magi1				NM_001284193	artemin isoform 1 precursor	Artn
	NM_001164833	P2X purinoceptor 2 isoform b	P2rx2	NM_001286786	membrane-associated guanylate kinase, WW and PDZ domain-containing protein 1 isoform g	Magi1				NM_001284329	protein lin-7 homolog A isoform 2	Lin7a
	NM_001164834	P2X purinoceptor 2 isoform e	P2rx2	NM_001286788	membrane-associated guanylate kinase, WW and PDZ domain-containing protein 1 isoform h	Magi1				NM_001284383	uncharacterized protein C3orf14 homolog isoform 2	3830406C13Rik
	NM_001165934	regulator of G-protein signaling 9 isoform 2	Rgs9	NM_001286942	pituitary homeobox 2 isoform d	Pitx2				NM_001284384	uncharacterized protein C3orf14 homolog isoform 2	3830406C13Rik
	NM_001165957	thioredoxin domain-containing protein 6	Nme9	NM_001287048	pituitary homeobox 2 isoform e	Pitx2				NM_001284385	uncharacterized protein C3orf14 homolog isoform 2	3830406C13Rik
	NM_001166064	synapse defective 1, Rho GTPase, homolog 2	Syde2	NM_001287074	thrombospondin-type laminin G domain and EAR repeat-containing protein precursor	Tspear				NM_001284386	uncharacterized protein C3orf14 homolog isoform 3	3830406C13Rik
	NM_001166065	beta-1,3-galactosyl-O-glycosyl-glycoprotein beta-1,6-N-acetylglucosaminyltransferase 4	Gcnt4	NM_001287101	nephronectin isoform c precursor	Npnt				NM_001284387	uncharacterized protein C3orf14 homolog isoform 4	3830406C13Rik
	NM_001166164	coiled-coil domain-containing protein 74B	Ccdc74a	NM_001287102	nephronectin isoform d precursor	Npnt				NM_001284507	cellular retinoic acid-binding protein 1 isoform 2	Crabp1
	NM_001166249	monoglyceride lipase isoform c	Mgll	NM_001287103	nephronectin isoform e	Npnt				NM_001284508	cholecystokinin isoform 2 precursor	Cck
	NM_001166250	monoglyceride lipase isoform d	Mgll	NM_001288619	corticotropin-releasing factor receptor 2 isoform 3 precursor	Crhr2				NM_001285413	small cell adhesion glycoprotein isoform 2	Smagp
	NM_001166251	monoglyceride lipase isoform a	Mgll	NM_001288620	corticotropin-releasing factor receptor 2 isoform 4	Crhr2				NM_001285414	small cell adhesion glycoprotein isoform 2	Smagp
	NM_001166273	chondroitin sulfate proteoglycan 5 isoform b precursor	Cspg5	NM_001289462	neprilysin	Mme				NM_001285416	brain-derived neurotrophic factor isoform 2 precursor	Bdnf
	NM_001166361	fibroblast growth factor 8 isoform 2 precursor	Fgf8	NM_001289468	T-cell leukemia/lymphoma protein 1A isoform 2	Tcl1				NM_001285418	brain-derived neurotrophic factor isoform 2 precursor	Bdnf
	NM_001166362	fibroblast growth factor 8 isoform 3 precursor	Fgf8	NM_001289496	pikachurin isoform 1 precursor	Egflam				NM_001285419	brain-derived neurotrophic factor isoform 2 precursor	Bdnf
	NM_001166363	fibroblast growth factor 8 isoform 4 precursor	Fgf8	NM_001289498	pikachurin isoform 3	Egflam				NM_001285425	predicted gene, 100039596	Tcf24
	NM_001166389	protein tyrosine phosphatase type IVA 3 isoform 1	Ptp4a3	NM_001289530	double-stranded RNA-specific editase B2 isoform 2	Adarb2				NM_001285426	voltage-dependent L-type calcium channel subunit beta-4 isoform c	Cacnb4
	NM_001166390	protein tyrosine phosphatase type IVA 3 isoform 2	Ptp4a3	NM_001289546	amphiphysin isoform 2	Amph				NM_001285428	voltage-dependent L-type calcium channel subunit beta-4 isoform e	Cacnb4
	NM_001166408	ankycorbin	Rai14	NM_001289561	mpv17-like protein isoform 2	Mpv17l				NM_001285435	ADAMTS-like protein 5 precursor	Adamtsl5
	NM_001166413	rho guanine nucleotide exchange factor 25 isoform 2	Arhgef25	NM_001289563	mpv17-like protein isoform 4	Mpv17l				NM_001285436	RNA binding protein fox-1 homolog 3 isoform 4	Rbfox3
	NM_001166584	transcriptional enhancer factor TEF-1 isoform 1	Tead1	NM_001289565	mpv17-like protein isoform 4	Mpv17l				NM_001285437	RNA binding protein fox-1 homolog 3 isoform 5	Rbfox3
	NM_001166585	transcriptional enhancer factor TEF-1 isoform 3	Tead1	NM_001289567	mpv17-like protein isoform 4	Mpv17l				NM_001285454	microtubule-associated protein tau isoform c	Mapt
	NM_001166597	diacylglycerol kinase zeta isoform 1	Dgkz	NM_001289588	ras-associating and dilute domain-containing protein isoform 1	Radil				NM_001285455	microtubule-associated protein tau isoform d	Mapt
	NM_001166603	N-chimaerin isoform 4	Chn1	NM_001289602	PH and SEC7 domain-containing protein 2 isoform 2	Psd2				NM_001285456	microtubule-associated protein tau isoform e	Mapt
	NM_001166633	glycosyltransferase-like protein LARGE2 isoform 2 precursor	Gyltl1b	NM_001289653	protein kinase C-binding protein NELL2 precursor	Nell2				NM_001285457	GDNF family receptor alpha-1 isoform 2 precursor	Gfra1
	NM_001166644	zinc finger protein 651	Zfp651	NM_001289654	FH1/FH2 domain-containing protein 3 isoform 2	Fhod3				NM_001285458	formin-1 isoform 3	Fmn1
	NM_001166651	kelch-like protein 33	Klhl33	NM_001289655	FH1/FH2 domain-containing protein 3 isoform 3	Fhod3				NM_001285469	metalloreductase STEAP2 isoform 1	Steap2
	NM_001167593	uncharacterized protein LOC238662	Spata31d1b	NM_001289674	F-box only protein 41	Fbxo41				NM_001285470	metalloreductase STEAP2 isoform 1	Steap2
	NM_001167777	putative Polycomb group protein ASXL3	Asxl3	NM_001289675	F-box only protein 41	Fbxo41				NM_001285471	metalloreductase STEAP2 isoform 2	Steap2
	NM_001167879	GRB2-associated and regulator of MAPK protein-like	Gareml	NM_001289685	IQ motif and SEC7 domain-containing protein 3 isoform 2	Iqsec3				NM_001285472	T-box transcription factor TBX1 isoform 2	Tbx1
	NM_001167891	pro-neuregulin-2, membrane-bound isoform	Nrg2	NM_001289701	myomegalin isoform 5	Pde4dip				NM_001285476	T-box transcription factor TBX1 isoform 3	Tbx1
	NM_001167908	protein phosphatase 1 regulatory subunit 3E	Ppp1r3e	NM_001289702	myomegalin isoform 6	Pde4dip				NM_001285482	5-hydroxytryptamine receptor 1D	Htr1d
	NM_001167918	uncharacterized protein KIAA0754	D830031N03Rik	NM_001289782	alpha-crystallin B chain	Cryab				NM_001285483	5-hydroxytryptamine receptor 1D	Htr1d
	NM_001167920	solute carrier family 8 (sodium/calcium exchanger), member 3 isoform 1 precursor	Slc8a3	NM_001289784	alpha-crystallin B chain	Cryab				NM_001285484	5-hydroxytryptamine receptor 1D	Htr1d
	NM_001167936	protein zyg-11 homolog A	Zyg11a	NM_001289785	alpha-crystallin B chain	Cryab				NM_001285529	transducin-like enhancer protein 1 isoform b	Tle1
	NM_001167939	MAU2 chromatid cohesion factor homolog isoform 1	Mau2	NM_001289791	acid-sensing ion channel 1 isoform 2	Asic1				NM_001285530	transducin-like enhancer protein 1 isoform c	Tle1
	NM_001167946	zinc finger protein 821 isoform a	Zfp821	NM_001289917	nuclear receptor ROR-alpha isoform 3	Rora				NM_001285531	transducin-like enhancer protein 1 isoform d	Tle1
	NM_001167996	uncharacterized membrane protein C3orf80 homolog precursor	1110032F04Rik	NM_001289925	early growth response protein 3 isoform 2	Egr3				NM_001285532	transducin-like enhancer protein 1 isoform e	Tle1
	NM_001167997	testis-expressed sequence 11 protein isoform 2	Tex11	NM_001289927	early growth response protein 3 isoform 3	Egr3				NM_001285776	serpin H1 precursor	Serpinh1
	NM_001168253	protein FAM83H	Fam83h	NM_001290010	acetylcholinesterase precursor	Ache				NM_001285777	glutaminase liver isoform, mitochondrial isoform 2	Gls2
	NM_001168260	FAD-dependent oxidoreductase domain-containing protein 2 precursor	Foxred2	NM_001290291	protein shisa-7 isoform 2 precursor	Shisa7				NM_001285779	glutaminase liver isoform, mitochondrial isoform 3	Gls2
	NM_001168281	WW domain-containing transcription regulator protein 1 isoform 1	Wwtr1	NM_001290302	isthmin-2 precursor	Ism2				NM_001285792	protein Wnt-11 isoform a precursor	Wnt11
	NM_001168296	ephrin type-B receptor 1 isoform 2 precursor	Ephb1	NM_001290308	collagen alpha-1(XII) chain precursor	Col12a1				NM_001285794	protein Wnt-11 isoform b	Wnt11
	NM_001168321	BCL-6 corepressor isoform d	Bcor	NM_001290311	serine/threonine-protein kinase WNK2 isoform a	Wnk2				NM_001285795	protein Wnt-11 isoform c	Wnt11
	NM_001168346	nuclear factor of activated T-cells, cytoplasmic 4 isoform 2	Nfatc4	NM_001290313	serine/threonine-protein kinase WNK2 isoform b	Wnk2				NM_001285852	SH3-containing GRB2-like protein 3-interacting protein 1 isoform a	Sgip1
	NM_001168500	noncompact myelin-associated protein isoform 1	Ncmap	NM_001290372	regulator of G-protein signaling 20 isoform 3	Rgs20				NM_001285855	megakaryocyte-associated tyrosine-protein kinase isoform 4	Matk
	NM_001168509	free fatty acid receptor 2	Ffar2	NM_001290383	epithelial splicing regulatory protein 1 isoform 2	Esrp1				NM_001285859	SH3-containing GRB2-like protein 3-interacting protein 1 isoform c	Sgip1
	NM_001168516	probable palmitoyltransferase ZDHHC24 isoform b	Zdhhc24	NM_001290390	gamma-1-syntrophin isoform 2	Sntg1				NM_001285860	SH3-containing GRB2-like protein 3-interacting protein 1 isoform d	Sgip1
	NM_001168517	probable palmitoyltransferase ZDHHC24 isoform b	Zdhhc24	NM_001290392	gamma-1-syntrophin isoform 3	Sntg1				NM_001285862	SH3-containing GRB2-like protein 3-interacting protein 1 isoform e	Sgip1
	NM_001168588	vertnin	Vrtn	NM_001290393	gamma-1-syntrophin isoform 1	Sntg1				NM_001285870	tripartite motif-containing protein 3 isoform a	Trim3
	NM_001168589	vertnin	Vrtn	NM_001290402	disks large homolog 3 isoform 5	Dlg3				NM_001285871	tripartite motif-containing protein 3 isoform a	Trim3
	NM_001168615	TRAF-interacting protein with FHA domain-containing protein B	Tifab	NM_001290410	sodium/potassium-transporting ATPase subunit beta-1-interacting protein 3 isoform 1 precursor	Nkain3				NM_001285873	tripartite motif-containing protein 3 isoform b	Trim3
	NM_001168624	C2 calcium-dependent domain-containing protein 4C	C2cd4c	NM_001290427	FERM and PDZ domain-containing protein 4 isoform a	Frmpd4				NM_001285956	podocan precursor	Podn
	NM_001168655	suppressor of cytokine signaling 2	Socs2	NM_001290429	coiled-coil domain-containing protein 106 isoform a	Ccdc106				NM_001285958	podocan precursor	Podn
	NM_001168656	suppressor of cytokine signaling 2	Socs2	NM_001290432	coiled-coil domain-containing protein 106 isoform b	Ccdc106				NM_001285994	ectonucleotide pyrophosphatase/phosphodiesterase family member 2 isoform 3 preproprotein	Enpp2
	NM_001168657	suppressor of cytokine signaling 2	Socs2	NM_001290467	heparan-sulfate 6-O-sulfotransferase 2 isoform 3	Hs6st2				NM_001285995	ectonucleotide pyrophosphatase/phosphodiesterase family member 2 isoform 4 preproprotein	Enpp2
	NM_001169131	non-canonical poly(A) RNA polymerase PAPD7 isoform 2	Papd7	NM_001290526	Nance-Horan syndrome protein isoform 1	Nhs				NM_001286013	protein delta homolog 2 precursor	Dlk2
	NM_001170419	prokineticin-2 isoform 3 precursor	Prok2	NM_001290535	UDP-N-acetylglucosamine--peptide N-acetylglucosaminyltransferase 110 kDa subunit isoform 2	Ogt				NM_001286028	protein delta homolog 2 precursor	Dlk2
	NM_001170454	transcriptional adaptor 2B	Tada2b	NM_001290539	V-set and transmembrane domain-containing protein 2A isoform 1 precursor	Vstm2a				NM_001286038	kinesin light chain 3	Klc3
	NM_001170669	high affinity cAMP-specific and IBMX-insensitive 3',5'-cyclic phosphodiesterase 8B isoform 1	Pde8b	NM_001290555	E3 ubiquitin-protein ligase Praja-1 isoform 3	Pja1				NM_001286039	kinesin light chain 3	Klc3
	NM_001170711	ankyrin repeat and SOCS box protein 8	Asb8	NM_001290556	E3 ubiquitin-protein ligase Praja-1 isoform 4	Pja1				NM_001286081	neuron-specific calcium-binding protein hippocalcin	Hpca
	NM_001170788	leucine-rich repeat-containing protein 36 isoform 1	Lrrc36	NM_001290637	disabled homolog 2-interacting protein isoform 4	Dab2ip				NM_001286083	neuron-specific calcium-binding protein hippocalcin	Hpca
	NM_001170847	RNA-binding protein 20	Rbm20	NM_001290646	LIM/homeobox protein Lhx2 isoform b	Lhx2				NM_001286127	nuclear factor 1 B-type isoform 4	Nfib
	NM_001170866	neurocalcin-delta	Ncald	NM_001290674	sodium channel protein type 9 subunit alpha isoform a	Scn9a				NM_001286131	nuclear factor 1 B-type isoform 5	Nfib
	NM_001170954	lactosylceramide 4-alpha-galactosyltransferase	A4galt	NM_001290675	sodium channel protein type 9 subunit alpha isoform b	Scn9a				NM_001286181	protein-lysine 6-oxidase preproprotein	Lox
	NM_001170975	dysbindin domain-containing protein 1 isoform 2	Dbndd1	NM_001290682	potassium voltage-gated channel subfamily C member 3 isoform 2	Kcnc3				NM_001286182	protein-lysine 6-oxidase preproprotein	Lox
	NM_001170976	dysbindin domain-containing protein 1 isoform 3	Dbndd1	NM_001290684	protein Shroom2 isoform 2	Shroom2				NM_001286226	voltage-dependent L-type calcium channel subunit beta-3 isoform 3	Cacnb3
	NM_001170978	4-aminobutyrate aminotransferase, mitochondrial isoform 2 precursor	Abat	NM_001290690	Kv channel-interacting protein 1 isoform D	Kcnip1				NM_001286340	transcription factor AP-2-beta isoform 3	Tfap2b
	NM_001170985	kin of IRRE-like protein 1 precursor	Kirrel	NM_001290706	transmembrane protein 54 isoform 3	Tmem54				NM_001286343	B-cell lymphoma/leukemia 11B isoform c	Bcl11b
	NM_001171002	sphingolipid delta(4)-desaturase/C4-hydroxylase DES2 isoform 2	Degs2	NM_001290707	cAMP and cAMP-inhibited cGMP 3',5'-cyclic phosphodiesterase 10A isoform 1	Pde10a				NM_001286346	echinoderm microtubule-associated protein-like 1 isoform 3	Eml1
	NM_001171007	nucleotide-binding oligomerization domain-containing protein 1	Nod1	NM_001290709	transcription factor COE1 isoform 1	Ebf1				NM_001286376	storkhead-box protein 2 isoform 3	Stox2
	NM_001171010	urea transporter 1 isoform a	Slc14a1	NM_001290710	transcription factor COE1 isoform 3	Ebf1				NM_001286386	E3 ubiquitin-protein ligase TRIM9 isoform d	Trim9
	NM_001171147	yorkie homolog isoform 1	Yap1	NM_001290711	transcription factor COE1 isoform 4	Ebf1				NM_001286387	E3 ubiquitin-protein ligase TRIM9 isoform e	Trim9
	NM_001171187	myelin and lymphocyte protein isoform 2	Mal	NM_001290714	brain-specific angiogenesis inhibitor 2 isoform 4 precursor	Bai2				NM_001286388	E3 ubiquitin-protein ligase TRIM9 isoform f	Trim9
	NM_001171512	obscurin isoform 1	Obscn	NM_001290730	homeobox protein Hox-D8 isoform b	Hoxd8				NM_001286395	atrial natriuretic peptide receptor 3 isoform c	Npr3
	NM_001171640	actin-like protein 10	Actl10	NM_001290731	homeobox protein Hox-D8 isoform c	Hoxd8				NM_001286448	reticulon-1 isoform A2	Rtn1
	NM_001172472	sphingosine kinase 1 isoform 2	Sphk1	NM_001290733	oxysterol-binding protein-related protein 6 isoform b	Osbpl6				NM_001286481	homeobox protein OTX2 isoform a	Otx2
	NM_001172473	sphingosine kinase 1 isoform 2	Sphk1	NM_001290734	oxysterol-binding protein-related protein 6 isoform c	Osbpl6				NM_001286482	homeobox protein OTX2 isoform b	Otx2
	NM_001172475	sphingosine kinase 1 isoform 3	Sphk1	NM_001290745	nck-associated protein 1 isoform a	Nckap1				NM_001286483	homeobox protein OTX2 isoform b	Otx2
	NM_001173477	striated muscle-specific serine/threonine-protein kinase isoform 4	Speg	NM_001290747	T-box transcription factor TBX22 isoform 3	Tbx22				NM_001286584	protein FAM131B isoform c	Fam131b
	NM_001173506	microtubule-associated protein 1A isoform 2	Map1a	NM_001290800	tyrosine-protein kinase receptor TYRO3 isoform B	Tyro3				NM_001286614	sodium channel subunit beta-3 isoform b	Scn3b
	NM_001174047	voltage-dependent calcium channel subunit alpha-2/delta-2 isoform 1 precursor	Cacna2d2	NM_001290821	glycine receptor subunit alpha-1 isoform 1 precursor	Glra1				NM_001286641	uncharacterized protein C11orf87 homolog precursor	AI593442
	NM_001174048	voltage-dependent calcium channel subunit alpha-2/delta-2 isoform 3 precursor	Cacna2d2	NM_001290822	podoplanin isoform 2 precursor	Pdpn				NM_001286743	protein kinase C and casein kinase substrate in neurons protein 1	Pacsin1
	NM_001174049	voltage-dependent calcium channel subunit alpha-2/delta-2 isoform 4 precursor	Cacna2d2	NM_001290990	serine/threonine-protein kinase LMTK3 precursor	Lmtk3				NM_001286744	protein kinase C and casein kinase substrate in neurons protein 1	Pacsin1
	NM_001174050	voltage-dependent calcium channel subunit alpha-2/delta-2 isoform 5 precursor	Cacna2d2	NM_001290994	ubiquitin carboxyl-terminal hydrolase 29	Usp29				NM_001286784	membrane-associated guanylate kinase, WW and PDZ domain-containing protein 1 isoform e	Magi1
	NM_001174053	calcium/calmodulin-dependent protein kinase type II subunit beta isoform 1	Camk2b	NM_001290997	semaphorin-6D isoform Sema6D-2 precursor	Sema6d				NM_001286785	membrane-associated guanylate kinase, WW and PDZ domain-containing protein 1 isoform f	Magi1
	NM_001174054	calcium/calmodulin-dependent protein kinase type II subunit beta isoform 3	Camk2b	NM_001291000	semaphorin-6D isoform 3 precursor	Sema6d				NM_001286786	membrane-associated guanylate kinase, WW and PDZ domain-containing protein 1 isoform g	Magi1
	NM_001174086	protein shisa-9 isoform 2 precursor	Shisa9	NM_001291010	tumor necrosis factor receptor superfamily member 25 isoform 1 precursor	Tnfrsf25				NM_001286788	membrane-associated guanylate kinase, WW and PDZ domain-containing protein 1 isoform h	Magi1
	NM_001174107	mitogen-activated protein kinase kinase kinase 9 isoform 1	Map3k9	NM_001291056	synaptosomal-associated protein 25 isoform b	Snap25				NM_001286942	pituitary homeobox 2 isoform d	Pitx2
	NM_001176528	retinoic acid receptor alpha isoform 2	Rara	NM_001291065	hepatocyte nuclear factor 3-beta isoform a	Foxa2				NM_001286959	serine palmitoyltransferase small subunit B isoform b	Sptssb
	NM_001177371	drebrin isoform 1	Dbn1	NM_001291067	hepatocyte nuclear factor 3-beta isoform c	Foxa2				NM_001287048	pituitary homeobox 2 isoform e	Pitx2
	NM_001177372	drebrin isoform 2	Dbn1	NM_001291076	syntaphilin isoform b	Snph				NM_001287103	nephronectin isoform e	Npnt
	NM_001177379	cytoplasmic polyadenylation element-binding protein 2 isoform 2	Cpeb2	NM_001291077	syntaphilin isoform c	Snph				NM_001287171	secretin isoform 1 preproprotein	Sct
	NM_001177412	ubiquitin specific peptidase 35	Usp35	NM_001291120	band 4.1-like protein 1 isoform a	Epb4.1l1				NM_001288619	corticotropin-releasing factor receptor 2 isoform 3 precursor	Crhr2
	NM_001177439	TLD domain-containing protein 2	Tldc2	NM_001291121	band 4.1-like protein 1 isoform c	Epb4.1l1				NM_001288620	corticotropin-releasing factor receptor 2 isoform 4	Crhr2
	NM_001177503	pleckstrin homology domain-containing family D member 1	Plekhd1	NM_001291122	band 4.1-like protein 1 isoform d	Epb4.1l1				NM_001289444	calcitonin gene-related peptide 1 isoform Cgrp preproprotein	Calca
	NM_001177504	uncharacterized protein LOC625464	Gm6588	NM_001291123	band 4.1-like protein 1 isoform e	Epb4.1l1				NM_001289446	probable phospholipid-transporting ATPase IIA isoform 3	Atp9a
	NM_001177511	neuropeptide FF receptor 1	Npffr1	NM_001291145	EMILIN-3 isoform b precursor	Emilin3				NM_001289462	neprilysin	Mme
	NM_001177576	mitochondrial glutamate carrier 1	Slc25a22	NM_001291149	receptor-type tyrosine-protein phosphatase T isoform a precursor	Ptprt				NM_001289463	neprilysin	Mme
	NM_001177580	C-C motif chemokine 27-like	Gm13308	NM_001291150	receptor-type tyrosine-protein phosphatase T isoform b precursor	Ptprt				NM_001289464	transcription factor SOX-17 isoform a	Sox17
	NM_001177600	disintegrin and metalloproteinase domain-containing protein 23 isoform 1 preproprotein	Adam23	NM_001291151	receptor-type tyrosine-protein phosphatase T isoform c precursor	Ptprt				NM_001289465	transcription factor SOX-17 isoform b	Sox17
	NM_001177628	solute carrier family 45 member 3	Slc45a3	NM_001291166	amyloid beta A4 precursor protein-binding family A member 2	Apba2				NM_001289466	transcription factor SOX-17 isoform b	Sox17
	NM_001177630	sickle tail protein isoform d	Etl4	NM_001291167	amyloid beta A4 precursor protein-binding family A member 2	Apba2				NM_001289467	transcription factor SOX-17 isoform c	Sox17
	NM_001177631	sickle tail protein isoform e	Etl4	NM_001291168	nuclear factor of activated T-cells, cytoplasmic 2 isoform e	Nfatc2				NM_001289480	SH3 domain-containing YSC84-like protein 1 isoform 2	Sh3yl1
	NM_001177648	formin-binding protein 1 isoform c	Fnbp1	NM_001291169	nuclear factor of activated T-cells, cytoplasmic 2 isoform f	Nfatc2				NM_001289546	amphiphysin isoform 2	Amph
	NM_001177649	formin-binding protein 1 isoform d	Fnbp1	NM_001291170	nuclear factor of activated T-cells, cytoplasmic 2 isoform g	Nfatc2				NM_001289561	mpv17-like protein isoform 2	Mpv17l
	NM_001177656	glutamate receptor ionotropic, NMDA 1 isoform 2	Grin1	NM_001291171	nuclear factor of activated T-cells, cytoplasmic 2 isoform h	Nfatc2				NM_001289563	mpv17-like protein isoform 4	Mpv17l
	NM_001177657	glutamate receptor ionotropic, NMDA 1 isoform 3 precursor	Grin1	NM_001291172	nuclear factor of activated T-cells, cytoplasmic 2 isoform i	Nfatc2				NM_001289565	mpv17-like protein isoform 4	Mpv17l
	NM_001177673	ovarian cancer G-protein coupled receptor 1	Gpr68	NM_001291173	nuclear factor of activated T-cells, cytoplasmic 2 isoform j	Nfatc2				NM_001289567	mpv17-like protein isoform 4	Mpv17l
	NM_001177674	ovarian cancer G-protein coupled receptor 1	Gpr68	NM_001291174	nuclear factor of activated T-cells, cytoplasmic 2 isoform k	Nfatc2				NM_001289583	synaptotagmin-like protein 2 isoform 6	Sytl2
	NM_001177696	actin-binding LIM protein 2 isoform 1	Ablim2	NM_001291184	paired basic amino acid cleaving system 4 isoform 2 precursor	Pcsk6				NM_001289584	synaptotagmin-like protein 2 isoform 7	Sytl2
	NM_001177697	actin-binding LIM protein 2 isoform 2	Ablim2	NM_001291225	seizure protein 6 isoform 2 precursor	Sez6				NM_001289602	PH and SEC7 domain-containing protein 2 isoform 2	Psd2
	NM_001177698	actin-binding LIM protein 2 isoform 4	Ablim2	NM_001291227	slit homolog 2 protein isoform a precursor	Slit2				NM_001289653	protein kinase C-binding protein NELL2 precursor	Nell2
	NM_001177699	actin-binding LIM protein 2 isoform 5	Ablim2	NM_001291228	slit homolog 2 protein isoform b precursor	Slit2				NM_001289654	FH1/FH2 domain-containing protein 3 isoform 2	Fhod3
	NM_001177700	actin-binding LIM protein 2 isoform 6	Ablim2	NM_001291268	hepatocyte nuclear factor 1-beta isoform 2	Hnf1b				NM_001289655	FH1/FH2 domain-containing protein 3 isoform 3	Fhod3
	NM_001177703	galactosylceramide sulfotransferase	Gal3st1	NM_001291269	hepatocyte nuclear factor 1-beta isoform 3	Hnf1b				NM_001289674	F-box only protein 41	Fbxo41
	NM_001177730	oxysterols receptor LXR-alpha	Nr1h3	NM_001291292	uncharacterized protein LOC70134	2210011C24Rik				NM_001289675	F-box only protein 41	Fbxo41
	NM_001177775	histocompatibility 60b precursor	H60b	NM_001291320	chordin-like protein 2 isoform 1	Chrdl2				NM_001289677	protein kinase C and casein kinase II substrate protein 3	Pacsin3
	NM_001177779	disks large homolog 3 isoform 3	Dlg3	NM_001291434	protein kinase C gamma type isoform 2	Prkcg				NM_001289678	protein kinase C and casein kinase II substrate protein 3	Pacsin3
	NM_001177780	disks large homolog 3 isoform 4	Dlg3	NM_001291801	D(1A) dopamine receptor	Drd1a				NM_001289685	IQ motif and SEC7 domain-containing protein 3 isoform 2	Iqsec3
	NM_001177789	phosphatase and actin regulator 3 isoform 3	Phactr3	NM_001291809	desmocollin-3 isoform 2 precursor	Dsc3				NM_001289727	transmembrane protein 255A isoform 2	Tmem255a
	NM_001177790	phosphatase and actin regulator 3 isoform 4	Phactr3	NM_001291818	inactive rhomboid protein 1 isoform 2	Rhbdf1				NM_001289728	transmembrane protein 255A isoform 3	Tmem255a
	NM_001177794	SERTA domain-containing protein 4	Sertad4	NM_001291890	disintegrin and metalloproteinase domain-containing protein 19 isoform 2	Adam19				NM_001289744	leucine-rich repeat-containing protein 4C precursor	Lrrc4c
	NM_001177810	rap guanine nucleotide exchange factor 3 isoform 1	Rapgef3	NM_001291891	disintegrin and metalloproteinase domain-containing protein 19 isoform 3	Adam19				NM_001289762	retinoic acid receptor beta isoform beta4	Rarb
	NM_001177811	rap guanine nucleotide exchange factor 3 isoform 3	Rapgef3	NM_001291903	adenylate cyclase type 8 isoform 2	Adcy8				NM_001289826	circadian locomoter output cycles protein kaput	Clock
	NM_001177843	FERM domain-containing protein 4A isoform 2	Frmd4a	NM_001293561	netrin receptor UNC5C isoform 1 precursor	Unc5c				NM_001289915	CD83 antigen isoform 2 precursor	Cd83
	NM_001177845	toll/interleukin-1 receptor domain-containing adapter protein	Tirap	NM_001293689	sodium-dependent neutral amino acid transporter SLC6A17 isoform 1	Slc6a17				NM_001289917	nuclear receptor ROR-alpha isoform 3	Rora
	NM_001177846	toll/interleukin-1 receptor domain-containing adapter protein	Tirap	NM_001293727	cingulin isoform 2	Cgn				NM_001289925	early growth response protein 3 isoform 2	Egr3
	NM_001177847	toll/interleukin-1 receptor domain-containing adapter protein	Tirap	NM_001294146	transmembrane protein 196 isoform 1	Tmem196				NM_001289927	early growth response protein 3 isoform 3	Egr3
	NM_001177848	WAP four-disulfide core domain protein 6A isoform 1 precursor	Wfdc6a	NM_001294149	kinesin-like protein KIF1A isoform c	Kif1a				NM_001290010	acetylcholinesterase precursor	Ache
	NM_001177874	COP9 signalosome complex subunit 1 isoform 2	Gps1	NM_001294154	transmembrane protein 196 isoform 3	Tmem196				NM_001290291	protein shisa-7 isoform 2 precursor	Shisa7
	NM_001177883	ELAV-like protein 2 isoform 4	Elavl2	NM_001294278	intestine-specific homeobox isoform 1	Isx				NM_001290302	isthmin-2 precursor	Ism2
	NM_001177888	calcium channel, voltage-dependent, T type, alpha 1G subunit isoform c	Cacna1g	NM_001294308	neuroglobin isoform 1	Ngb				NM_001290308	collagen alpha-1(XII) chain precursor	Col12a1
	NM_001177890	calcium channel, voltage-dependent, T type, alpha 1G subunit isoform d	Cacna1g	NM_001297554	apelin receptor early endogenous ligand precursor	Apela				NM_001290311	serine/threonine-protein kinase WNK2 isoform a	Wnk2
	NM_001177898	src kinase-associated phosphoprotein 1 isoform 2	Skap1	NM_001300957	transcription cofactor vestigial-like protein 2 isoform 2	Vgll2				NM_001290313	serine/threonine-protein kinase WNK2 isoform b	Wnk2
	NM_001177899	src kinase-associated phosphoprotein 1 isoform 3	Skap1	NM_001301137	iroquois-class homeodomain protein IRX-6 isoform 2	Irx6				NM_001290315	immunoglobulin superfamily DCC subclass member 4 isoform 1 precursor	Igdcc4
	NM_001177900	protein RD3 isoform 2	Rd3	NM_001301165	carbonic anhydrase 7 isoform b	Car7				NM_001290350	zinc finger protein 37 isoform 1	Zfp37
	NM_001177985	zinc finger MYM-type protein 3 isoform 2	Zmym3	NM_001301173	BTB/POZ domain-containing protein KCTD19 isoform 2	Kctd19				NM_001290351	zinc finger protein 37 isoform 3	Zfp37
	NM_001177986	zinc finger MYM-type protein 3 isoform 3	Zmym3	NM_001301332	glial cell line-derived neurotrophic factor isoform 2	Gdnf				NM_001290353	zinc finger protein 37 isoform 4	Zfp37
	NM_001177987	zinc finger MYM-type protein 3 isoform 4	Zmym3	NM_001301333	glial cell line-derived neurotrophic factor isoform 3	Gdnf				NM_001290356	VPS10 domain-containing receptor SorCS1 isoform 3 precursor	Sorcs1
	NM_001177988	zinc finger MYM-type protein 3 isoform 5	Zmym3	NM_001301357	glial cell line-derived neurotrophic factor isoform 4 precursor	Gdnf				NM_001290372	regulator of G-protein signaling 20 isoform 3	Rgs20
	NM_001177995	PR domain zinc finger protein 16 isoform 2	Prdm16	NM_001301370	synaptotagmin-14 isoform 1	Syt14				NM_001290383	epithelial splicing regulatory protein 1 isoform 2	Esrp1
	NM_001178012	sideroflexin-3 isoform 2	Sfxn3	NM_001301373	follistatin FST315 precursor	Fst				NM_001290410	sodium/potassium-transporting ATPase subunit beta-1-interacting protein 3 isoform 1 precursor	Nkain3
	NM_001178013	sideroflexin-3 isoform 3	Sfxn3	NM_001301375	follistatin FST288 precursor	Fst				NM_001290429	coiled-coil domain-containing protein 106 isoform a	Ccdc106
	NM_001190187	pro-neuregulin-3, membrane-bound isoform isoform 2	Nrg3	NM_001301427	visual system homeobox 2 isoform 1	Vsx2				NM_001290432	coiled-coil domain-containing protein 106 isoform b	Ccdc106
	NM_001190188	pro-neuregulin-3, membrane-bound isoform isoform 3	Nrg3	NM_001301674	transcription factor AP-2-alpha isoform 1	Tfap2a				NM_001290434	ephrin type-A receptor 7 isoform 3 precursor	Epha7
	NM_001190322	coiled-coil-helix-coiled-coil-helix domain-containing protein 7	Chchd7	NM_001301805	transcription factor HES-2	Hes2				NM_001290461	zinc finger protein 428 isoform a	Zfp428
	NM_001190323	coiled-coil-helix-coiled-coil-helix domain-containing protein 7	Chchd7	NM_007377	serine/threonine-protein kinase LMTK1 isoform 1	Aatk				NM_001290467	heparan-sulfate 6-O-sulfotransferase 2 isoform 3	Hs6st2
	NM_001190324	coiled-coil-helix-coiled-coil-helix domain-containing protein 7	Chchd7	NM_007384	acid-sensing ion channel 2 isoform MDEG2	Asic2				NM_001290468	heparan-sulfate 6-O-sulfotransferase 2 isoform 4 precursor	Hs6st2
	NM_001190352	transmembrane protein 132B precursor	Tmem132b	NM_007390	neuronal acetylcholine receptor subunit alpha-7 precursor	Chrna7				NM_001290469	sodium/potassium-transporting ATPase subunit alpha-3	Atp1a3
	NM_001190373	potassium voltage-gated channel subfamily G member 2	Kcng2	NM_007400	disintegrin and metalloproteinase domain-containing protein 12 precursor	Adam12				NM_001290497	transmembrane protein 91 isoform 2	Tmem91
	NM_001190400	BEN domain-containing protein 7 isoform 2	Bend7	NM_007407	pituitary adenylate cyclase-activating polypeptide type I receptor isoform 1 precursor	Adcyap1r1				NM_001290498	transmembrane protein 91 isoform 3	Tmem91
	NM_001190406	GAS2-like protein 1 isoform gamma	Gas2l1	NM_007416	alpha-1B adrenergic receptor	Adra1b				NM_001290526	Nance-Horan syndrome protein isoform 1	Nhs
	NM_001190408	GAS2-like protein 1 isoform beta	Gas2l1	NM_007417	alpha-2A adrenergic receptor	Adra2a				NM_001290539	V-set and transmembrane domain-containing protein 2A isoform 1 precursor	Vstm2a
	NM_001190444	angio-associated migratory cell protein isoform 1	Aamp	NM_007418	alpha-2C adrenergic receptor	Adra2c				NM_001290540	PDZ domain-containing protein 4 isoform 2	Pdzd4
	NM_001190466	dapper homolog 1 isoform 1	Dact1	NM_007419	beta-1 adrenergic receptor	Adrb1				NM_001290576	pre-B-cell leukemia transcription factor 3 isoform PBX3b	Pbx3
	NM_001190483	proprotein convertase subtilisin/kexin type 5 isoform 1 preproprotein	Pcsk5	NM_007424	aggrecan core protein precursor	Acan				NM_001290637	disabled homolog 2-interacting protein isoform 4	Dab2ip
	NM_001190490	myotonin-protein kinase isoform 2	Dmpk	NM_007431	alkaline phosphatase, tissue-nonspecific isozyme preproprotein	Alpl				NM_001290646	LIM/homeobox protein Lhx2 isoform b	Lhx2
	NM_001190491	myotonin-protein kinase isoform 3	Dmpk	NM_007441	homeobox protein aristaless-like 3	Alx3				NM_001290666	cysteine/serine-rich nuclear protein 3 isoform c	Csrnp3
	NM_001190703	protein delta homolog 1 isoform 2 precursor	Dlk1	NM_007442	homeobox protein aristaless-like 4	Alx4				NM_001290682	potassium voltage-gated channel subfamily C member 3 isoform 2	Kcnc3
	NM_001190704	protein delta homolog 1 isoform 3 precursor	Dlk1	NM_007461	amyloid beta A4 precursor protein-binding family A member 2	Apba2				NM_001290684	protein Shroom2 isoform 2	Shroom2
	NM_001190705	protein delta homolog 1 isoform 4 precursor	Dlk1	NM_007463	striated muscle-specific serine/threonine-protein kinase isoform 1	Speg				NM_001290690	Kv channel-interacting protein 1 isoform D	Kcnip1
	NM_001190718	DDB1- and CUL4-associated factor 12-like protein 1	Dcaf12l1	NM_007467	amyloid-like protein 1 precursor	Aplp1				NM_001290709	transcription factor COE1 isoform 1	Ebf1
	NM_001190870	potassium voltage-gated channel subfamily E member 3	Kcne3	NM_007488	aryl hydrocarbon receptor nuclear translocator 2	Arnt2				NM_001290710	transcription factor COE1 isoform 3	Ebf1
	NM_001190871	potassium voltage-gated channel subfamily E member 3	Kcne3	NM_007492	homeobox protein ARX	Arx				NM_001290711	transcription factor COE1 isoform 4	Ebf1
	NM_001190885	Kv channel-interacting protein 1 isoform A	Kcnip1	NM_007495	astrotactin-1 isoform 2 precursor	Astn1				NM_001290714	brain-specific angiogenesis inhibitor 2 isoform 4 precursor	Bai2
	NM_001190911	kin of IRRE-like protein 3 isoform A precursor	Kirrel3	NM_007498	cyclic AMP-dependent transcription factor ATF-3	Atf3				NM_001290730	homeobox protein Hox-D8 isoform b	Hoxd8
	NM_001190912	kin of IRRE-like protein 3 isoform C precursor	Kirrel3	NM_007500	protein atonal homolog 1	Atoh1				NM_001290733	oxysterol-binding protein-related protein 6 isoform b	Osbpl6
	NM_001190913	kin of IRRE-like protein 3 isoform D precursor	Kirrel3	NM_007514	low affinity cationic amino acid transporter 2 isoform 1	Slc7a2				NM_001290734	oxysterol-binding protein-related protein 6 isoform c	Osbpl6
	NM_001190914	kin of IRRE-like protein 3 isoform E	Kirrel3	NM_007524	homeobox protein Nkx-3.2	Nkx3-2				NM_001290745	nck-associated protein 1 isoform a	Nckap1
	NM_001190950	potassium voltage-gated channel subfamily E member 3	Kcne3	NM_007526	homeobox protein BarH-like 1	Barx1				NM_001290753	ephrin type-B receptor 2 isoform 1 precursor	Ephb2
	NM_001190974	tyrosine-protein kinase receptor UFO isoform 2 precursor	Axl	NM_007529	brevican core protein isoform 1 precursor	Bcan				NM_001290800	tyrosine-protein kinase receptor TYRO3 isoform B	Tyro3
	NM_001190975	tyrosine-protein kinase receptor UFO isoform 3 precursor	Axl	NM_007532	branched-chain-amino-acid aminotransferase, cytosolic isoform 2	Bcat1				NM_001290815	actin-binding LIM protein 1 isoform 5	Ablim1
	NM_001191008	somatostatin receptor type 5	Sstr5	NM_007540	brain-derived neurotrophic factor isoform 1 precursor	Bdnf				NM_001290816	actin-binding LIM protein 1 isoform 6	Ablim1
	NM_001191012	G6b protein isoform 1 precursor	G6b	NM_007545	activator of apoptosis harakiri	Hrk				NM_001290822	podoplanin isoform 2 precursor	Pdpn
	NM_001191044	probable ATP-dependent RNA helicase DDX43	Ddx43	NM_007553	bone morphogenetic protein 2 preproprotein	Bmp2				NM_001290826	cytoplasmic polyadenylation element-binding protein 3 isoform a	Cpeb3
	NM_001193305	protein-methionine sulfoxide oxidase MICAL2 isoform A	Mical2	NM_007554	bone morphogenetic protein 4 precursor	Bmp4				NM_001290982	unconventional myosin-Ib isoform 3	Myo1b
	NM_001193619	claudin-7 precursor	Cldn7	NM_007556	bone morphogenetic protein 6 precursor	Bmp6				NM_001290989	calsyntenin-1 isoform 2 precursor	Clstn1
	NM_001195006	protein NDRG4 isoform A	Ndrg4	NM_007557	bone morphogenetic protein 7 preproprotein	Bmp7				NM_001290990	serine/threonine-protein kinase LMTK3 precursor	Lmtk3
	NM_001195083	polyhomeotic-like protein 2 isoform B	Phc2	NM_007559	bone morphogenetic protein 8B precursor	Bmp8b				NM_001290994	ubiquitin carboxyl-terminal hydrolase 29	Usp29
	NM_001195091	uncharacterized protein LOC100504112 precursor	Gm6537	NM_007562	zinc finger protein basonuclin-1	Bnc1				NM_001290995	kinesin-like protein KIF1B isoform c	Kif1b
	NM_001195128	forkhead box L1-like	Gm5294	NM_007567	protein bassoon	Bsn				NM_001291000	semaphorin-6D isoform 3 precursor	Sema6d
	NM_001195255	golgi-associated olfactory signaling regulator precursor	Gfy	NM_007578	voltage-dependent P/Q-type calcium channel subunit alpha-1A isoform 1	Cacna1a				NM_001291010	tumor necrosis factor receptor superfamily member 25 isoform 1 precursor	Tnfrsf25
	NM_001195265	PDZ domain-containing protein 7	Pdzd7	NM_007579	voltage-dependent N-type calcium channel subunit alpha-1B isoform 2	Cacna1b				NM_001291016	bcl-2-like protein 11 isoform 5	Bcl2l11
	NM_001195496	serine/threonine-protein kinase DCLK2 isoform 1	Dclk2	NM_007581	voltage-dependent L-type calcium channel subunit beta-3 isoform 1	Cacnb3				NM_001291026	PR domain zinc finger protein 16 isoform 3	Prdm16
	NM_001195497	serine/threonine-protein kinase DCLK2 isoform 3	Dclk2	NM_007586	calretinin	Calb2				NM_001291029	PR domain zinc finger protein 16 isoform 4	Prdm16
	NM_001195498	serine/threonine-protein kinase DCLK2 isoform 4	Dclk2	NM_007588	calcitonin receptor isoform 1b precursor	Calcr				NM_001291049	ubiquitin carboxyl-terminal hydrolase 43 isoform 2	Usp43
	NM_001195499	serine/threonine-protein kinase DCLK2 isoform 5	Dclk2	NM_007595	calcium/calmodulin-dependent protein kinase type II subunit beta isoform 2	Camk2b				NM_001291065	hepatocyte nuclear factor 3-beta isoform a	Foxa2
	NM_001195500	serine/threonine-protein kinase DCLK2 isoform 6	Dclk2	NM_007607	carbonic anhydrase 4 precursor	Car4				NM_001291067	hepatocyte nuclear factor 3-beta isoform c	Foxa2
	NM_001195529	trophoblast glycoprotein-like precursor	Gm4980	NM_007623	chromobox protein homolog 2	Cbx2				NM_001291076	syntaphilin isoform b	Snph
	NM_001195617	doublecortin domain-containing protein 2 isoform 2	Dcdc2a	NM_007627	gastrin/cholecystokinin type B receptor	Cckbr				NM_001291077	syntaphilin isoform c	Snph
	NM_001195710	transmembrane protein 95 precursor	Tmem95	NM_007628	cyclin-A1	Ccna1				NM_001291104	fibroblast growth factor 11 isoform 2	Fgf11
	NM_001195732	uncharacterized protein LOC620393 precursor	Fam150a	NM_007664	cadherin-2 precursor	Cdh2				NM_001291120	band 4.1-like protein 1 isoform a	Epb4.1l1
	NM_001195748	regulator of G-protein signaling 22	Rgs22	NM_007665	cadherin-3 isoform b preproprotein	Cdh3				NM_001291121	band 4.1-like protein 1 isoform c	Epb4.1l1
	NM_001195774	G-protein coupled receptor family C group 5 member B isoform 1 precursor	Gprc5b	NM_007666	cadherin-6 precursor	Cdh6				NM_001291122	band 4.1-like protein 1 isoform d	Epb4.1l1
	NM_001197024	putative E3 ubiquitin-protein ligase UNKL isoform 1	Unkl	NM_007670	cyclin-dependent kinase 4 inhibitor B	Cdkn2b				NM_001291123	band 4.1-like protein 1 isoform e	Epb4.1l1
	NM_001197147	electrogenic sodium bicarbonate cotransporter 1 isoform c	Slc4a4	NM_007672	cerebellar degeneration-related protein 2	Cdr2				NM_001291145	EMILIN-3 isoform b precursor	Emilin3
	NM_001198560	H-2 class I histocompatibility antigen, Q7 alpha chain isoform 2 precursor	H2-Q7	NM_007673	homeobox protein CDX-2	Cdx2				NM_001291149	receptor-type tyrosine-protein phosphatase T isoform a precursor	Ptprt
	NM_001198561	H-2 class I histocompatibility antigen, Q7 alpha chain isoform 3 precursor	H2-Q7	NM_007674	homeobox protein CDX-4	Cdx4				NM_001291150	receptor-type tyrosine-protein phosphatase T isoform b precursor	Ptprt
	NM_001198785	serine/threonine-protein kinase LMTK1 isoform 2 precursor	Aatk	NM_007697	neural cell adhesion molecule L1-like protein precursor	Chl1				NM_001291151	receptor-type tyrosine-protein phosphatase T isoform c precursor	Ptprt
	NM_001198791	adenylate kinase isoenzyme 1 isoform 2	Ak1	NM_007699	muscarinic acetylcholine receptor M4	Chrm4				NM_001291166	amyloid beta A4 precursor protein-binding family A member 2	Apba2
	NM_001198808	scm-like with four MBT domains protein 2 isoform 2	Sfmbt2	NM_007701	visual system homeobox 2 isoform 2	Vsx2				NM_001291167	amyloid beta A4 precursor protein-binding family A member 2	Apba2
	NM_001198831	epithelial discoidin domain-containing receptor 1 isoform 1 precursor	Ddr1	NM_007706	suppressor of cytokine signaling 2	Socs2				NM_001291168	nuclear factor of activated T-cells, cytoplasmic 2 isoform e	Nfatc2
	NM_001198833	epithelial discoidin domain-containing receptor 1 isoform 1 precursor	Ddr1	NM_007709	cbp/p300-interacting transactivator 1 isoform a	Cited1				NM_001291169	nuclear factor of activated T-cells, cytoplasmic 2 isoform f	Nfatc2
	NM_001198835	cochlin precursor	Coch	NM_007721	C-C chemokine receptor type 10	Ccr10				NM_001291170	nuclear factor of activated T-cells, cytoplasmic 2 isoform g	Nfatc2
	NM_001198839	breast cancer anti-estrogen resistance protein 1 isoform A	Bcar1	NM_007722	atypical chemokine receptor 3	Ackr3				NM_001291171	nuclear factor of activated T-cells, cytoplasmic 2 isoform h	Nfatc2
	NM_001198894	G-protein coupled receptor 56 precursor	Gpr56	NM_007726	cannabinoid receptor 1	Cnr1				NM_001291172	nuclear factor of activated T-cells, cytoplasmic 2 isoform i	Nfatc2
	NM_001198911	rho guanine nucleotide exchange factor 2 isoform 2	Arhgef2	NM_007728	cochlin precursor	Coch				NM_001291173	nuclear factor of activated T-cells, cytoplasmic 2 isoform j	Nfatc2
	NM_001198985	tight junction protein ZO-2 isoform 1	Tjp2	NM_007729	collagen alpha-1(XI) chain precursor	Col11a1				NM_001291174	nuclear factor of activated T-cells, cytoplasmic 2 isoform k	Nfatc2
	NM_001199113	equilibrative nucleoside transporter 1 isoform 1	Slc29a1	NM_007733	collagen alpha-1(XIX) chain precursor	Col19a1				NM_001291184	paired basic amino acid cleaving system 4 isoform 2 precursor	Pcsk6
	NM_001199114	equilibrative nucleoside transporter 1 isoform 1	Slc29a1	NM_007734	collagen alpha-3(IV) chain precursor	Col4a3				NM_001291225	seizure protein 6 isoform 2 precursor	Sez6
	NM_001199116	equilibrative nucleoside transporter 1 isoform 2	Slc29a1	NM_007735	collagen alpha-4(IV) chain precursor	Col4a4				NM_001291227	slit homolog 2 protein isoform a precursor	Slit2
	NM_001199118	phosphatidate phosphatase LPIN3	Lpin3	NM_007736	collagen, type IV, alpha 5 precursor	Col4a5				NM_001291228	slit homolog 2 protein isoform b precursor	Slit2
	NM_001199136	microtubule-actin cross-linking factor 1 isoform 1	Macf1	NM_007738	collagen alpha-1(VII) chain precursor	Col7a1				NM_001291269	hepatocyte nuclear factor 1-beta isoform 3	Hnf1b
	NM_001199137	microtubule-actin cross-linking factor 1 isoform 2	Macf1	NM_007739	collagen alpha-1(VIII) chain precursor	Col8a1				NM_001291292	uncharacterized protein LOC70134	2210011C24Rik
	NM_001199146	G-protein-signaling modulator 1 isoform 2	Gpsm1	NM_007755	cytoplasmic polyadenylation element-binding protein 1 isoform 2	Cpeb1				NM_001291434	protein kinase C gamma type isoform 2	Prkcg
	NM_001199151	synphilin-1 isoform 1	Sncaip	NM_007756	complexin-1	Cplx1				NM_001291452	leucine-rich repeat-containing protein 7 isoform 2	Lrrc7
	NM_001199153	synphilin-1 isoform 1	Sncaip	NM_007759	cellular retinoic acid-binding protein 2	Crabp2				NM_001291453	leucine-rich repeat-containing protein 7 isoform 3	Lrrc7
	NM_001199154	synphilin-1 isoform 2	Sncaip	NM_007762	corticotropin-releasing factor receptor 1 precursor	Crhr1				NM_001291455	dihydropyrimidinase-related protein 3 CRMP4b	Dpysl3
	NM_001199210	protein eva-1 homolog C isoform 1 precursor	Eva1c	NM_007765	dihydropyrimidinase-related protein 1 isoform 2	Crmp1				NM_001291481	midkine isoform a precursor	Mdk
	NM_001199217	sodium-coupled neutral amino acid transporter 3	Slc38a3	NM_007804	homeobox protein cut-like 2	Cux2				NM_001291482	midkine isoform b	Mdk
	NM_001199227	oxysterol-binding protein-related protein 5 isoform 2	Osbpl5	NM_007811	cytochrome P450 26A1	Cyp26a1				NM_001291483	midkine isoform c precursor	Mdk
	NM_001199234	spectrin beta 4 isoform sigma6	Sptbn4	NM_007831	netrin receptor DCC precursor	Dcc				NM_001291818	inactive rhomboid protein 1 isoform 2	Rhbdf1
	NM_001199235	spectrin beta 4 isoform sigma6	Sptbn4	NM_007855	twist-related protein 2	Twist2				NM_001291857	adipocyte enhancer-binding protein 1 isoform 1 precursor	Aebp1
	NM_001199236	spectrin beta 4 isoform sigma6	Sptbn4	NM_007857	desert hedgehog protein precursor	Dhh				NM_001291891	disintegrin and metalloproteinase domain-containing protein 19 isoform 3	Adam19
	NM_001199246	melanoma-associated antigen D2	Maged2	NM_007865	delta-like protein 1 precursor	Dll1				NM_001291903	adenylate cyclase type 8 isoform 2	Adcy8
	NM_001199296	ATP-citrate synthase isoform 1	Acly	NM_007866	delta-like protein 3 precursor	Dll3				NM_001291928	adenosine receptor A1 isoform b	Adora1
	NM_001199337	apolipoprotein O isoform 2	Apoo	NM_007867	homeobox protein DLX-4	Dlx4				NM_001291930	adenosine receptor A1 isoform c	Adora1
	NM_001199338	apolipoprotein O isoform 3	Apoo	NM_007868	dystrophin	Dmd				NM_001293561	netrin receptor UNC5C isoform 1 precursor	Unc5c
	NM_001199339	apolipoprotein O isoform 3	Apoo	NM_007878	D(4) dopamine receptor	Drd4				NM_001293644	mitochondrial calcium uniporter regulatory subunit MCUb isoform 2	Ccdc109b
	NM_001199677	vacuolar protein sorting-associated protein 37D isoform 1	Vps37d	NM_007882	desmocollin-3 isoform 1 precursor	Dsc3				NM_001293667	probable phospholipid-transporting ATPase IH isoform 2	Atp11a
	NM_001199685	serine/threonine-protein kinase TAO3	Taok3	NM_007897	transcription factor COE1 isoform 2	Ebf1				NM_001293668	probable phospholipid-transporting ATPase IH isoform 3	Atp11a
	NM_001199695	alpha-taxilin	Txlna	NM_007906	elongation factor 1-alpha 2	Eef1a2				NM_001293701	DNA-directed RNA polymerase III subunit RPC7-like isoform 2	Polr3gl
	NM_001199696	brain-specific angiogenesis inhibitor 2 isoform 2 precursor	Bai2	NM_007909	ephrin-A2 precursor	Efna2				NM_001293727	cingulin isoform 2	Cgn
	NM_001201367	transmembrane protein 200B	Tmem200b	NM_007912	epidermal growth factor receptor isoform 2 precursor	Egfr				NM_001293773	palladin isoform 2	Palld
	NM_001201378	coiled-coil domain-containing protein 136 isoform 2	Ccdc136	NM_007927	emerin	Emd				NM_001294146	transmembrane protein 196 isoform 1	Tmem196
	NM_001201413	amyloid beta A4 precursor protein-binding family B member 2 isoform 2	Apbb2	NM_007936	ephrin type-A receptor 4 precursor	Epha4				NM_001294149	kinesin-like protein KIF1A isoform c	Kif1a
	NM_001201414	amyloid beta A4 precursor protein-binding family B member 2 isoform 3	Apbb2	NM_007937	ephrin type-A receptor 5 precursor	Epha5				NM_001294154	transmembrane protein 196 isoform 3	Tmem196
	NM_001201415	amyloid beta A4 precursor protein-binding family B member 2 isoform 4	Apbb2	NM_007939	ephrin type-A receptor 8 precursor	Epha8				NM_001294279	zinc finger protein 827 isoform 2	Zfp827
	NM_001201460	H-2 class I histocompatibility antigen, Q9 alpha chain precursor	H2-Q9	NM_007942	erythropoietin precursor	Epo				NM_001300957	transcription cofactor vestigial-like protein 2 isoform 2	Vgll2
	NM_001202445	C-Jun-amino-terminal kinase-interacting protein 1 isoform 2	Mapk8ip1	NM_007947	epididymal-specific lipocalin-5 isoform a precursor	Lcn5				NM_001301137	iroquois-class homeodomain protein IRX-6 isoform 2	Irx6
	NM_001202446	C-Jun-amino-terminal kinase-interacting protein 1 isoform 3	Mapk8ip1	NM_007950	proepiregulin preproprotein	Ereg				NM_001301165	carbonic anhydrase 7 isoform b	Car7
	NM_001204129	complement C1q tumor necrosis factor-related protein 1 precursor	C1qtnf1	NM_007957	extraembryonic, spermatogenesis, homeobox 1	Esx1				NM_001301332	glial cell line-derived neurotrophic factor isoform 2	Gdnf
	NM_001204130	complement C1q tumor necrosis factor-related protein 1 precursor	C1qtnf1	NM_007959	ETS translocation variant 2	Etv2				NM_001301333	glial cell line-derived neurotrophic factor isoform 3	Gdnf
	NM_001204281	histone deacetylase 7 isoform 8	Hdac7	NM_007962	myelin protein zero-like protein 2 precursor	Mpzl2				NM_001301357	glial cell line-derived neurotrophic factor isoform 4 precursor	Gdnf
	NM_001204411	ATP-sensitive inward rectifier potassium channel 11 isoform 2	Kcnj11	NM_007965	ena/VASP-like protein isoform 2	Evl				NM_001301373	follistatin FST315 precursor	Fst
	NM_001204914	receptor expression-enhancing protein 2 isoform 2	Reep2	NM_007966	homeobox even-skipped homolog protein 1	Evx1				NM_001301375	follistatin FST288 precursor	Fst
	NM_001204931	receptor expression-enhancing protein 6 isoform 2	Reep6	NM_007967	homeobox even-skipped homolog protein 2	Evx2				NM_001301427	visual system homeobox 2 isoform 1	Vsx2
	NM_001205032	uncharacterized protein LOC100502831	Gm19402	NM_007974	proteinase-activated receptor 2 precursor	F2rl1				NM_001301674	transcription factor AP-2-alpha isoform 1	Tfap2a
	NM_001205036	uncharacterized protein LOC100504608	LOC100504608	NM_007982	focal adhesion kinase 1 isoform 1	Ptk2				NM_001301781	protein tyrosine phosphatase domain-containing protein 1 isoform 1	Ptpdc1
	NM_001205068	jmjC domain-containing protein 4 isoform 2	Jmjd4	NM_007984	fascin	Fscn1				NM_001301805	transcription factor HES-2	Hes2
	NM_001205075	prepronociceptin isoform 2 preproprotein	Pnoc	NM_007992	fibulin-2 isoform a precursor	Fbln2				NM_007377	serine/threonine-protein kinase LMTK1 isoform 1	Aatk
	NM_001205076	junctophilin-2	Jph2	NM_008002	fibroblast growth factor 10 precursor	Fgf10				NM_007384	acid-sensing ion channel 2 isoform MDEG2	Asic2
	NM_001205081	tripartite motif-containing protein 47 isoform 1	Trim47	NM_008003	fibroblast growth factor 15 precursor	Fgf15				NM_007390	neuronal acetylcholine receptor subunit alpha-7 precursor	Chrna7
	NM_001205085	T-box transcription factor TBX20 isoform c	Tbx20	NM_008004	fibroblast growth factor 17 precursor	Fgf17				NM_007400	disintegrin and metalloproteinase domain-containing protein 12 precursor	Adam12
	NM_001205173	intermediate filament family orphan 2 isoform 1	Iffo2	NM_008005	fibroblast growth factor 18 precursor	Fgf18				NM_007413	adenosine receptor A2b	Adora2b
	NM_001205234	neurexin II isoform 1 precursor	Nrxn2	NM_008006	fibroblast growth factor 2 precursor	Fgf2				NM_007416	alpha-1B adrenergic receptor	Adra1b
	NM_001205235	neurexin II isoform 3 precursor	Nrxn2	NM_008010	fibroblast growth factor receptor 3 isoform 1 precursor	Fgfr3				NM_007417	alpha-2A adrenergic receptor	Adra2a
	NM_001205236	rho GTPase-activating protein 27 isoform 1	Arhgap27	NM_008022	forkhead box protein D4	Foxd4				NM_007418	alpha-2C adrenergic receptor	Adra2c
	NM_001205241	histone acetyltransferase KAT6B	Kat6b	NM_008023	forkhead box protein B2	Foxb2				NM_007419	beta-1 adrenergic receptor	Adrb1
	NM_001205270	fibroblast growth factor receptor 3 isoform 4 precursor	Fgfr3	NM_008024	forkhead box protein L1	Foxl1				NM_007426	angiopoietin-2 precursor	Angpt2
	NM_001205286	transmembrane protein 39A isoform 1	Tmem39a	NM_008029	vascular endothelial growth factor receptor 3 precursor	Flt4				NM_007439	ALK tyrosine kinase receptor precursor	Alk
	NM_001205334	rho GTPase-activating protein 8	Arhgap8	NM_008046	follistatin isoform 2 precursor	Fst				NM_007441	homeobox protein aristaless-like 3	Alx3
	NM_001205343	papilin isoform 1 precursor	Papln	NM_008058	frizzled-8 precursor	Fzd8				NM_007442	homeobox protein aristaless-like 4	Alx4
	NM_001205345	SUN domain-containing protein 2 isoform 1	Sun2	NM_008069	gamma-aminobutyric acid receptor subunit beta-1 precursor	Gabrb1				NM_007461	amyloid beta A4 precursor protein-binding family A member 2	Apba2
	NM_001205346	SUN domain-containing protein 2 isoform 2	Sun2	NM_008071	gamma-aminobutyric acid receptor subunit beta-3 isoform a precursor	Gabrb3				NM_007467	amyloid-like protein 1 precursor	Aplp1
	NM_001205355	FH2 domain-containing protein 1	Fhdc1	NM_008072	gamma-aminobutyric acid receptor subunit delta precursor	Gabrd				NM_007488	aryl hydrocarbon receptor nuclear translocator 2	Arnt2
	NM_001205369	protein CASC4 isoform 3	Casc4	NM_008077	glutamate decarboxylase 1	Gad1				NM_007489	aryl hydrocarbon receptor nuclear translocator-like protein 1 isoform 1	Arntl
	NM_001205370	protein CASC4 isoform 4	Casc4	NM_008078	glutamate decarboxylase 2	Gad2				NM_007492	homeobox protein ARX	Arx
	NM_001205371	protein CASC4 isoform 5	Casc4	NM_008081	beta-1,4 N-acetylgalactosaminyltransferase 2	B4galnt2				NM_007498	cyclic AMP-dependent transcription factor ATF-3	Atf3
	NM_001206382	mitochondrial antiviral-signaling protein isoform 2	Mavs	NM_008082	galanin receptor type 1	Galr1				NM_007500	protein atonal homolog 1	Atoh1
	NM_001206383	mitochondrial antiviral-signaling protein isoform 2	Mavs	NM_008083	neuromodulin	Gap43				NM_007511	copper-transporting ATPase 2	Atp7b
	NM_001206385	mitochondrial antiviral-signaling protein isoform 1	Mavs	NM_008086	growth arrest-specific protein 1	Gas1				NM_007524	homeobox protein Nkx-3.2	Nkx3-2
	NM_001206661	transmembrane protein 200C	Tmem200c	NM_008092	transcription factor GATA-4	Gata4				NM_007526	homeobox protein BarH-like 1	Barx1
	NM_001207021	expressed sequence AI848285 precursor	AI848285	NM_008093	transcription factor GATA-5	Gata5				NM_007529	brevican core protein isoform 1 precursor	Bcan
	NM_001214911	putative fidgetin-like protein 2	Fignl2	NM_008109	growth/differentiation factor 5 precursor	Gdf5				NM_007532	branched-chain-amino-acid aminotransferase, cytosolic isoform 2	Bcat1
	NM_001242349	anoctamin-1 isoform 2	Ano1	NM_008113	rho GDP-dissociation inhibitor 3	Arhgdig				NM_007540	brain-derived neurotrophic factor isoform 1 precursor	Bdnf
	NM_001242940	uncharacterized protein LOC320354	Grin1os	NM_008115	GDNF family receptor alpha-2 precursor	Gfra2				NM_007545	activator of apoptosis harakiri	Hrk
	NM_001243008	collagen alpha-3(VI) chain isoform 1 precursor	Col6a3	NM_008125	gap junction beta-2 protein	Gjb2				NM_007546	bcl-2-interacting killer	Bik
	NM_001243009	collagen alpha-3(VI) chain isoform 2 precursor	Col6a3	NM_008150	glypican-4 precursor	Gpc4				NM_007548	PR domain zinc finger protein 1	Prdm1
	NM_001243043	AP-1 complex subunit beta-1 isoform 1	Ap1b1	NM_008151	G-protein coupled receptor 12	Gpr12				NM_007552	polycomb complex protein BMI-1	Bmi1
	NM_001243048	aryl hydrocarbon receptor nuclear translocator-like protein 1 isoform 2	Arntl	NM_008158	probable G-protein coupled receptor 27	Gpr27				NM_007553	bone morphogenetic protein 2 preproprotein	Bmp2
	NM_001243049	V-type proton ATPase 116 kDa subunit a isoform 1 isoform 2	Atp6v0a1	NM_008165	glutamate receptor 1 isoform 2 precursor	Gria1				NM_007554	bone morphogenetic protein 4 precursor	Bmp4
	NM_001243050	V-type proton ATPase 116 kDa subunit a isoform 1 isoform 3	Atp6v0a1	NM_008166	glutamate receptor ionotropic, delta-1 precursor	Grid1				NM_007557	bone morphogenetic protein 7 preproprotein	Bmp7
	NM_001243051	V-type proton ATPase 116 kDa subunit a isoform 1 isoform 4	Atp6v0a1	NM_008167	glutamate receptor ionotropic, delta-2 precursor	Grid2				NM_007558	bone morphogenetic protein 8A isoform 2 precursor	Bmp8a
	NM_001243052	branched-chain-amino-acid aminotransferase, mitochondrial isoform 2	Bcat2	NM_008170	glutamate receptor ionotropic, NMDA 2A precursor	Grin2a				NM_007559	bone morphogenetic protein 8B precursor	Bmp8b
	NM_001243064	caveolin-1 isoform 2	Cav1	NM_008174	metabotropic glutamate receptor 8 precursor	Grm8				NM_007567	protein bassoon	Bsn
	NM_001243090	uncharacterized protein LOC381272 isoform 1	A630095N17Rik	NM_008178	GS homeobox 1	Gsx1				NM_007578	voltage-dependent P/Q-type calcium channel subunit alpha-1A isoform 1	Cacna1a
	NM_001243091	uncharacterized protein LOC381272 isoform 2	A630095N17Rik	NM_008213	heart- and neural crest derivatives-expressed protein 1	Hand1				NM_007579	voltage-dependent N-type calcium channel subunit alpha-1B isoform 2	Cacna1b
	NM_001243132	tetraspanin-2 isoform 2	Tspan2	NM_008216	hyaluronan synthase 2	Has2				NM_007581	voltage-dependent L-type calcium channel subunit beta-3 isoform 1	Cacnb3
	NM_001243166	interferon zeta-like precursor	Gm13279	NM_008217	hyaluronan synthase 3	Has3				NM_007584	epithelial discoidin domain-containing receptor 1 isoform 1 precursor	Ddr1
	NM_001243166	interferon zeta-like precursor	Gm13279	NM_008226	potassium/sodium hyperpolarization-activated cyclic nucleotide-gated channel 2	Hcn2				NM_007587	calcitonin gene-related peptide 1 isoform Calca preproprotein	Calca
	NM_001243167	interferon zeta-like precursor	Gm13288	NM_008236	transcription factor HES-2	Hes2				NM_007592	carbonic anhydrase-related protein	Car8
	NM_001243238	uncharacterized protein LOC75799	4930444P10Rik	NM_008237	transcription factor HES-3	Hes3				NM_007595	calcium/calmodulin-dependent protein kinase type II subunit beta isoform 2	Camk2b
	NM_001243306	noncompact myelin-associated protein isoform 2	Ncmap	NM_008240	forkhead box protein J1	Foxj1				NM_007616	caveolin-1 isoform 1	Cav1
	NM_001243307	coiled-coil domain-containing protein 85B isoform 2	Ccdc85b	NM_008241	forkhead box protein G1	Foxg1				NM_007623	chromobox protein homolog 2	Cbx2
	NM_001243584	MIF4G domain-containing protein isoform 1	Mif4gd	NM_008242	forkhead box protein D1	Foxd1				NM_007627	gastrin/cholecystokinin type B receptor	Cckbr
	NM_001243586	MIF4G domain-containing protein isoform 2	Mif4gd	NM_008257	homeobox protein HMX3	Hmx3				NM_007664	cadherin-2 precursor	Cdh2
	NM_001243587	MIF4G domain-containing protein isoform 2	Mif4gd	NM_008259	hepatocyte nuclear factor 3-alpha	Foxa1				NM_007665	cadherin-3 isoform b preproprotein	Cdh3
	NM_001244198	paired box protein Pax-6 isoform 1	Pax6	NM_008262	hepatocyte nuclear factor 6	Onecut1				NM_007666	cadherin-6 precursor	Cdh6
	NM_001244200	paired box protein Pax-6 isoform 1	Pax6	NM_008263	homeobox protein Hox-A10 isoform a	Hoxa10				NM_007670	cyclin-dependent kinase 4 inhibitor B	Cdkn2b
	NM_001244201	paired box protein Pax-6 isoform 2	Pax6	NM_008264	homeobox protein Hox-A13	Hoxa13				NM_007672	cerebellar degeneration-related protein 2	Cdr2
	NM_001244202	paired box protein Pax-6 isoform 2	Pax6	NM_008266	homeobox protein Hox-B1	Hoxb1				NM_007673	homeobox protein CDX-2	Cdx2
	NM_001244618	beta-1,4 N-acetylgalactosaminyltransferase 1 isoform 4	B4galnt1	NM_008267	homeobox protein Hox-B13	Hoxb13				NM_007697	neural cell adhesion molecule L1-like protein precursor	Chl1
	NM_001244952	collagen alpha-1(XXV) chain isoform 3	Col25a1	NM_008269	homeobox protein Hox-B6	Hoxb6				NM_007699	muscarinic acetylcholine receptor M4	Chrm4
	NM_001252059	voltage-dependent P/Q-type calcium channel subunit alpha-1A isoform 2	Cacna1a	NM_008270	homeobox protein Hox-B9	Hoxb9				NM_007701	visual system homeobox 2 isoform 2	Vsx2
	NM_001252060	voltage-dependent P/Q-type calcium channel subunit alpha-1A isoform 3	Cacna1a	NM_008272	homeobox protein Hox-C9	Hoxc9				NM_007702	cell death activator CIDE-A	Cidea
	NM_001252061	voltage-dependent P/Q-type calcium channel subunit alpha-1A isoform 4	Cacna1a	NM_008273	homeobox protein Hox-D11	Hoxd11				NM_007703	elongation of very long chain fatty acids protein 3	Elovl3
	NM_001252105	calcium-dependent secretion activator 2 isoform 2	Cadps2	NM_008274	homeobox protein Hox-D12	Hoxd12				NM_007706	suppressor of cytokine signaling 2	Socs2
	NM_001252106	calcium-dependent secretion activator 2 isoform 3	Cadps2	NM_008275	homeobox protein Hox-D13	Hoxd13				NM_007709	cbp/p300-interacting transactivator 1 isoform a	Cited1
	NM_001252107	calcium-dependent secretion activator 2 isoform 4	Cadps2	NM_008276	homeobox protein Hox-D8 isoform a	Hoxd8				NM_007715	circadian locomoter output cycles protein kaput	Clock
	NM_001252108	calcium-dependent secretion activator 2 isoform 5	Cadps2	NM_008278	15-hydroxyprostaglandin dehydrogenase [NAD(+)]	Hpgd				NM_007721	C-C chemokine receptor type 10	Ccr10
	NM_001252109	calcium-dependent secretion activator 2 isoform 6	Cadps2	NM_008285	histamine H1 receptor	Hrh1				NM_007726	cannabinoid receptor 1	Cnr1
	NM_001252110	calcium-dependent secretion activator 2 isoform 7	Cadps2	NM_008309	5-hydroxytryptamine receptor 1D	Htr1d				NM_007728	cochlin precursor	Coch
	NM_001252188	epsin-2 isoform 1	Epn2	NM_008312	5-hydroxytryptamine receptor 2C	Htr2c				NM_007729	collagen alpha-1(XI) chain precursor	Col11a1
	NM_001252189	epsin-2 isoform 3	Epn2	NM_008313	5-hydroxytryptamine receptor 4	Htr4				NM_007731	collagen alpha-1(XIII) chain	Col13a1
	NM_001252292	mesoderm-specific transcript protein isoform 1	Mest	NM_008314	5-hydroxytryptamine receptor 5A	Htr5a				NM_007733	collagen alpha-1(XIX) chain precursor	Col19a1
	NM_001252293	mesoderm-specific transcript protein isoform 1 precursor	Mest	NM_008315	5-hydroxytryptamine receptor 7	Htr7				NM_007739	collagen alpha-1(VIII) chain precursor	Col8a1
	NM_001252347	RUN domain-containing protein 3A isoform 2	Rundc3a	NM_008343	insulin-like growth factor-binding protein 3 precursor	Igfbp3				NM_007741	collagen alpha-2(IX) chain precursor	Col9a2
	NM_001252387	protein FAM19A2 isoform 2 precursor	Fam19a2	NM_008350	interleukin-11 isoform 1 precursor	Il11				NM_007743	collagen alpha-2(I) chain precursor	Col1a2
	NM_001252401	transducin-like enhancer protein 2 isoform 2	Tle2	NM_008381	inhibin beta B chain precursor	Inhbb				NM_007755	cytoplasmic polyadenylation element-binding protein 1 isoform 2	Cpeb1
	NM_001252452	POU domain, class 5, transcription factor 1 isoform 2	Pou5f1	NM_008393	iroquois-class homeodomain protein IRX-3 isoform 2	Irx3				NM_007756	complexin-1	Cplx1
	NM_001252453	receptor-type tyrosine-protein phosphatase S isoform 2 precursor	Ptprs	NM_008398	integrin alpha-7	Itga7				NM_007759	cellular retinoic acid-binding protein 2	Crabp2
	NM_001252455	receptor-type tyrosine-protein phosphatase S isoform 3 precursor	Ptprs	NM_008417	potassium voltage-gated channel subfamily A member 2	Kcna2				NM_007762	corticotropin-releasing factor receptor 1 precursor	Crhr1
	NM_001252458	serine/threonine-protein kinase D2	Prkd2	NM_008420	potassium voltage-gated channel subfamily B member 1	Kcnb1				NM_007801	pro-cathepsin H preproprotein	Ctsh
	NM_001252486	ubiquitin carboxyl-terminal hydrolase 33 isoform 3	Usp33	NM_008422	potassium voltage-gated channel subfamily C member 3 isoform 1	Kcnc3				NM_007804	homeobox protein cut-like 2	Cux2
	NM_001252505	beta-galactoside alpha-2,6-sialyltransferase 1	St6gal1	NM_008426	G protein-activated inward rectifier potassium channel 1	Kcnj3				NM_007811	cytochrome P450 26A1	Cyp26a1
	NM_001252525	cytoplasmic polyadenylation element-binding protein 1 isoform 1	Cpeb1	NM_008427	inward rectifier potassium channel 4	Kcnj4				NM_007831	netrin receptor DCC precursor	Dcc
	NM_001252526	cytoplasmic polyadenylation element-binding protein 1 isoform 3	Cpeb1	NM_008428	ATP-sensitive inward rectifier potassium channel 8	Kcnj8				NM_007857	desert hedgehog protein precursor	Dhh
	NM_001252530	solute carrier organic anion transporter family member 2B1 isoform 1	Slco2b1	NM_008430	potassium channel subfamily K member 1	Kcnk1				NM_007863	MAGUK p55 subfamily member 3	Mpp3
	NM_001252532	lethal(2) giant larvae protein homolog 2 isoform 2	Llgl2	NM_008431	potassium channel subfamily K member 4 precursor	Kcnk4				NM_007865	delta-like protein 1 precursor	Dll1
	NM_001252563	matrilin-4 precursor	Matn4	NM_008434	potassium voltage-gated channel subfamily KQT member 1	Kcnq1				NM_007866	delta-like protein 3 precursor	Dll3
	NM_001252565	nociceptin receptor	Oprl1	NM_008440	kinesin-like protein KIF1A isoform a	Kif1a				NM_007867	homeobox protein DLX-4	Dlx4
	NM_001252572	src substrate cortactin isoform 2	Cttn	NM_008454	kallikrein 1-related peptidase b16 precursor	Klk1b16				NM_007873	double C2-like domain-containing protein beta	Doc2b
	NM_001252573	solute carrier family 35 member C2 isoform 1	Slc35c2	NM_008456	kallikrein 1-related peptidase b5 precursor	Klk1b5				NM_007878	D(4) dopamine receptor	Drd4
	NM_001252574	solute carrier family 35 member C2 isoform 1	Slc35c2	NM_008465	importin subunit alpha-5	Kpna1				NM_007883	desmoglein-2 precursor	Dsg2
	NM_001252575	solute carrier family 35 member C2 isoform 2	Slc35c2	NM_008471	keratin, type I cytoskeletal 19	Krt19				NM_007897	transcription factor COE1 isoform 2	Ebf1
	NM_001252578	extracellular sulfatase Sulf-2 isoform 1 precursor	Sulf2	NM_008474	keratin, type II cuticular Hb4	Krt84				NM_007904	endothelin B receptor precursor	Ednrb
	NM_001252579	extracellular sulfatase Sulf-2 isoform 2	Sulf2	NM_008478	neural cell adhesion molecule L1 precursor	L1cam				NM_007912	epidermal growth factor receptor isoform 2 precursor	Egfr
	NM_001252622	AT-rich interactive domain-containing protein 3C isoform 2	Arid3c	NM_008482	laminin subunit beta-1	Lamb1				NM_007936	ephrin type-A receptor 4 precursor	Epha4
	NM_001252654	voltage-gated potassium channel subunit beta-2 isoform 2	Kcnab2	NM_008485	laminin subunit gamma-2 precursor	Lamc2				NM_007937	ephrin type-A receptor 5 precursor	Epha5
	NM_001252662	dematin isoform 1	Dmtn	NM_008498	LIM/homeobox protein Lhx1	Lhx1				NM_007939	ephrin type-A receptor 8 precursor	Epha8
	NM_001252663	dematin isoform 2	Dmtn	NM_008499	LIM/homeobox protein Lhx5	Lhx5				NM_007957	extraembryonic, spermatogenesis, homeobox 1	Esx1
	NM_001252666	dematin isoform 4	Dmtn	NM_008500	LIM/homeobox protein Lhx6 isoform 1	Lhx6				NM_007962	myelin protein zero-like protein 2 precursor	Mpzl2
	NM_001253358	calcium-activated potassium channel subunit alpha-1 isoform 1	Kcnma1	NM_008506	protein L-Myc	Mycl				NM_007965	ena/VASP-like protein isoform 2	Evl
	NM_001253359	calcium-activated potassium channel subunit alpha-1 isoform 2	Kcnma1	NM_008508	loricrin	Lor				NM_007966	homeobox even-skipped homolog protein 1	Evx1
	NM_001253360	calcium-activated potassium channel subunit alpha-1 isoform 3	Kcnma1	NM_008516	leucine-rich repeat neuronal protein 1 precursor	Lrrn1				NM_007967	homeobox even-skipped homolog protein 2	Evx2
	NM_001253361	calcium-activated potassium channel subunit alpha-1 isoform 4	Kcnma1	NM_008553	achaete-scute homolog 1	Ascl1				NM_007974	proteinase-activated receptor 2 precursor	F2rl1
	NM_001253362	calcium-activated potassium channel subunit alpha-1 isoform 5	Kcnma1	NM_008554	achaete-scute homolog 2	Ascl2				NM_007982	focal adhesion kinase 1 isoform 1	Ptk2
	NM_001253363	calcium-activated potassium channel subunit alpha-1 isoform 6	Kcnma1	NM_008561	melanocortin receptor 3	Mc3r				NM_007984	fascin	Fscn1
	NM_001253364	calcium-activated potassium channel subunit alpha-1 isoform 7	Kcnma1	NM_008584	homeobox protein MOX-2	Meox2				NM_007993	fibrillin-1 precursor	Fbn1
	NM_001253365	calcium-activated potassium channel subunit alpha-1 isoform 9	Kcnma1	NM_008590	mesoderm-specific transcript protein isoform 2	Mest				NM_008002	fibroblast growth factor 10 precursor	Fgf10
	NM_001253366	calcium-activated potassium channel subunit alpha-1 isoform 10	Kcnma1	NM_008592	forkhead box protein C1	Foxc1				NM_008003	fibroblast growth factor 15 precursor	Fgf15
	NM_001253367	calcium-activated potassium channel subunit alpha-1 isoform 11	Kcnma1	NM_008596	synaptophysin-like protein 2	Sypl2				NM_008005	fibroblast growth factor 18 precursor	Fgf18
	NM_001253368	calcium-activated potassium channel subunit alpha-1 isoform 12	Kcnma1	NM_008604	neprilysin	Mme				NM_008006	fibroblast growth factor 2 precursor	Fgf2
	NM_001253369	calcium-activated potassium channel subunit alpha-1 isoform 13	Kcnma1	NM_008609	matrix metalloproteinase-15 precursor	Mmp15				NM_008007	fibroblast growth factor 3 precursor	Fgf3
	NM_001253370	calcium-activated potassium channel subunit alpha-1 isoform 14	Kcnma1	NM_008626	C-type mannose receptor 2 precursor	Mrc2				NM_008010	fibroblast growth factor receptor 3 isoform 1 precursor	Fgfr3
	NM_001253371	calcium-activated potassium channel subunit alpha-1 isoform 15	Kcnma1	NM_008627	homeobox protein Meis3 isoform a	Meis3				NM_008011	fibroblast growth factor receptor 4 precursor	Fgfr4
	NM_001253372	calcium-activated potassium channel subunit alpha-1 isoform 16	Kcnma1	NM_008629	RNA-binding protein Musashi homolog 1	Msi1				NM_008022	forkhead box protein D4	Foxd4
	NM_001253373	calcium-activated potassium channel subunit alpha-1 isoform 17	Kcnma1	NM_008630	metallothionein-2	Mt2				NM_008023	forkhead box protein B2	Foxb2
	NM_001253374	calcium-activated potassium channel subunit alpha-1 isoform 18	Kcnma1	NM_008639	melatonin receptor type 1A	Mtnr1a				NM_008024	forkhead box protein L1	Foxl1
	NM_001253375	calcium-activated potassium channel subunit alpha-1 isoform 19	Kcnma1	NM_008665	myelin transcription factor 1 isoform 1	Myt1				NM_008029	vascular endothelial growth factor receptor 3 precursor	Flt4
	NM_001253376	calcium-activated potassium channel subunit alpha-1 isoform 20	Kcnma1	NM_008675	neuroblastoma suppressor of tumorigenicity 1 precursor	Nbl1				NM_008036	protein fosB	Fosb
	NM_001253377	calcium-activated potassium channel subunit alpha-1 isoform 21	Kcnma1	NM_008680	protein enabled homolog isoform 2	Enah				NM_008046	follistatin isoform 2 precursor	Fst
	NM_001253378	calcium-activated potassium channel subunit alpha-1 isoform 22	Kcnma1	NM_008684	neogenin isoform 1 precursor	Neo1				NM_008048	insulin-like growth factor-binding protein 7 isoform 2 precursor	Igfbp7
	NM_001253381	beta-1,4-galactosyltransferase 2	B4galt2	NM_008687	nuclear factor 1 B-type isoform 3	Nfib				NM_008052	E3 ubiquitin-protein ligase DTX1	Dtx1
	NM_001253386	serine incorporator 2 isoform 2	Serinc2	NM_008691	neurofilament medium polypeptide	Nefm				NM_008055	frizzled-4 precursor	Fzd4
	NM_001253685	dnaJ homolog subfamily C member 12 isoform 2	Dnajc12	NM_008695	nidogen-2 precursor	Nid2				NM_008058	frizzled-8 precursor	Fzd8
	NM_001253736	PDZ and LIM domain protein 2	Pdlim2	NM_008700	homeobox protein Nkx-2.5	Nkx2-5				NM_008069	gamma-aminobutyric acid receptor subunit beta-1 precursor	Gabrb1
	NM_001253759	ecto-NOX disulfide-thiol exchanger 1 isoform 1	Enox1	NM_008701	homeobox protein Nkx-2.8	Nkx2-9				NM_008071	gamma-aminobutyric acid receptor subunit beta-3 isoform a precursor	Gabrb3
	NM_001253778	spermatid-specific manchette-related protein 1 isoform 4	1110017D15Rik	NM_008711	noggin precursor	Nog				NM_008077	glutamate decarboxylase 1	Gad1
	NM_001253780	spermatid-specific manchette-related protein 1 isoform 5	1110017D15Rik	NM_008712	nitric oxide synthase, brain	Nos1				NM_008078	glutamate decarboxylase 2	Gad2
	NM_001253804	solute carrier family 12 member 4 isoform 1	Slc12a4	NM_008718	neuronal PAS domain-containing protein 1	Npas1				NM_008081	beta-1,4 N-acetylgalactosaminyltransferase 2	B4galnt2
	NM_001253808	rac GTPase-activating protein 1	Racgap1	NM_008728	atrial natriuretic peptide receptor 3 isoform a precursor	Npr3				NM_008086	growth arrest-specific protein 1	Gas1
	NM_001253809	rac GTPase-activating protein 1	Racgap1	NM_008729	catenin delta-2	Ctnnd2				NM_008090	endothelial transcription factor GATA-2	Gata2
	NM_001253822	iroquois-class homeodomain protein IRX-3 isoform 1	Irx3	NM_008730	neuronal pentraxin-1 precursor	Nptx1				NM_008092	transcription factor GATA-4	Gata4
	NM_001253831	calcium-transporting ATPase type 2C member 1 isoform 1	Atp2c1	NM_008731	neuropeptide Y receptor type 2 isoform 1	Npy2r				NM_008093	transcription factor GATA-5	Gata5
	NM_001253856	transmembrane protein 52 isoform 2 precursor	Tmem52	NM_008734	pro-neuregulin-3, membrane-bound isoform isoform 1	Nrg3				NM_008113	rho GDP-dissociation inhibitor 3	Arhgdig
	NM_001253858	transmembrane protein 52 isoform 3 precursor	Tmem52	NM_008742	neurotrophin-3 isoform b precursor	Ntf3				NM_008115	GDNF family receptor alpha-2 precursor	Gfra2
	NM_001253885	amyloid beta A4 precursor protein-binding family B member 1 isoform 1	Apbb1	NM_008744	netrin-1 precursor	Ntn1				NM_008125	gap junction beta-2 protein	Gjb2
	NM_001253886	amyloid beta A4 precursor protein-binding family B member 1 isoform 2	Apbb1	NM_008746	NT-3 growth factor receptor isoform a precursor	Ntrk3				NM_008126	gap junction beta-3 protein	Gjb3
	NM_001253887	amyloid beta A4 precursor protein-binding family B member 1 isoform 3	Apbb1	NM_008747	neurotensin receptor type 2	Ntsr2				NM_008130	transcriptional activator GLI3	Gli3
	NM_001253890	cAMP-dependent protein kinase type I-beta regulatory subunit	Prkar1b	NM_008748	dual specificity protein phosphatase 8	Dusp8				NM_008137	guanine nucleotide-binding protein subunit alpha-14	Gna14
	NM_001253892	anion exchange protein 2	Slc4a2	NM_008751	neurexophilin-1 precursor	Nxph1				NM_008150	glypican-4 precursor	Gpc4
	NM_001253916	seizure 6-like protein isoform 1 precursor	Sez6l	NM_008752	neurexophilin-2 precursor	Nxph2				NM_008158	probable G-protein coupled receptor 27	Gpr27
	NM_001253917	seizure 6-like protein isoform 3 precursor	Sez6l	NM_008756	occludin	Ocln				NM_008164	rhophilin-1 isoform 2	Rhpn1
	NM_001254744	uncharacterized protein LOC319887 isoform 1	E030030I06Rik	NM_008780	paired box protein Pax-1	Pax1				NM_008166	glutamate receptor ionotropic, delta-1 precursor	Grid1
	NM_001254745	uncharacterized protein LOC319887 isoform 2	E030030I06Rik	NM_008781	paired box protein Pax-3 isoform a	Pax3				NM_008167	glutamate receptor ionotropic, delta-2 precursor	Grid2
	NM_001256000	voltage-dependent L-type calcium channel subunit alpha-1C isoform 8	Cacna1c	NM_008782	paired box protein Pax-5	Pax5				NM_008170	glutamate receptor ionotropic, NMDA 2A precursor	Grin2a
	NM_001256001	voltage-dependent L-type calcium channel subunit alpha-1C isoform 9	Cacna1c	NM_008792	neuroendocrine convertase 2 precursor	Pcsk2				NM_008174	metabotropic glutamate receptor 8 precursor	Grm8
	NM_001256002	voltage-dependent L-type calcium channel subunit alpha-1C isoform 10	Cacna1c	NM_008808	platelet-derived growth factor subunit A precursor	Pdgfa				NM_008178	GS homeobox 1	Gsx1
	NM_001256019	bone morphogenetic protein 8A isoform 1 precursor	Bmp8a	NM_008814	pancreas/duodenum homeobox protein 1	Pdx1				NM_008192	guanylyl cyclase GC-E precursor	Gucy2e
	NM_001256042	heat shock factor protein 4 isoform 1	Hsf4	NM_008815	ETS translocation variant 4	Etv4				NM_008199	histocompatibility 2, blastocyst precursor	H2-Bl
	NM_001256044	heat shock factor protein 4 isoform 3	Hsf4	NM_008817	paternally-expressed gene 3 protein	Peg3				NM_008213	heart- and neural crest derivatives-expressed protein 1	Hand1
	NM_001256048	mastermind-like domain-containing protein 1 isoform 2	Mamld1	NM_008852	pituitary homeobox 3	Pitx3				NM_008216	hyaluronan synthase 2	Has2
	NM_001256072	uncharacterized protein LOC328577	7530416G11Rik	NM_008853	E3 ubiquitin-protein ligase Praja-1 isoform 2	Pja1				NM_008217	hyaluronan synthase 3	Has3
	NM_001256180	uncharacterized protein LOC329716 isoform 1	BC107364	NM_008858	serine/threonine-protein kinase D1	Prkd1				NM_008226	potassium/sodium hyperpolarization-activated cyclic nucleotide-gated channel 2	Hcn2
	NM_001256181	uncharacterized protein LOC329716 isoform 2	BC107364	NM_008860	protein kinase C zeta type isoform a	Prkcz				NM_008227	potassium/sodium hyperpolarization-activated cyclic nucleotide-gated channel 3	Hcn3
	NM_001256218	rap1 GTPase-activating protein 1 isoform 2	Rap1gap	NM_008868	group IIC secretory phospholipase A2 precursor	Pla2g2c				NM_008235	transcription factor HES-1	Hes1
	NM_001256224	protein Wnt-5a isoform 2 precursor	Wnt5a	NM_008882	plexin-A2 precursor	Plxna2				NM_008236	transcription factor HES-2	Hes2
	NM_001256263	uncharacterized protein LOC433868	3110082J24Rik	NM_008883	plexin-A3 precursor	Plxna3				NM_008237	transcription factor HES-3	Hes3
	NM_001256382	regulating synaptic membrane exocytosis protein 2 isoform a	Rims2	NM_008885	peripheral myelin protein 22	Pmp22				NM_008239	forkhead box protein Q1	Foxq1
	NM_001256383	regulating synaptic membrane exocytosis protein 2 isoform b	Rims2	NM_008887	paired mesoderm homeobox protein 2A	Phox2a				NM_008240	forkhead box protein J1	Foxj1
	NM_001256384	regulating synaptic membrane exocytosis protein 2 isoform d	Rims2	NM_008888	paired mesoderm homeobox protein 2B	Phox2b				NM_008241	forkhead box protein G1	Foxg1
	NM_001256431	arf-GAP with GTPase, ANK repeat and PH domain-containing protein 3 isoform b	Agap3	NM_008890	phenylethanolamine N-methyltransferase	Pnmt				NM_008242	forkhead box protein D1	Foxd1
	NM_001256432	ephrin type-A receptor 10 isoform 1 precursor	Epha10	NM_008899	POU domain, class 3, transcription factor 2	Pou3f2				NM_008257	homeobox protein HMX3	Hmx3
	NM_001267583	zinc finger protein 811 isoform 2	Zfp811	NM_008900	POU domain, class 3, transcription factor 3	Pou3f3				NM_008259	hepatocyte nuclear factor 3-alpha	Foxa1
	NM_001267593	ATP-sensitive inward rectifier potassium channel 12 isoform 2	Kcnj12	NM_008901	POU domain, class 3, transcription factor 4	Pou3f4				NM_008262	hepatocyte nuclear factor 6	Onecut1
	NM_001267625	zinc finger protein DPF3 isoform 1	Dpf3	NM_008909	periplakin	Ppl				NM_008263	homeobox protein Hox-A10 isoform a	Hoxa10
	NM_001267626	zinc finger protein DPF3 isoform 2	Dpf3	NM_008923	cAMP-dependent protein kinase type I-beta regulatory subunit	Prkar1b				NM_008264	homeobox protein Hox-A13	Hoxa13
	NM_001267717	neuronal regeneration-related protein	Nrep	NM_008926	cGMP-dependent protein kinase 2	Prkg2				NM_008266	homeobox protein Hox-B1	Hoxb1
	NM_001267846	fidgetin isoform 2	Fign	NM_008935	prominin-1 isoform s1 precursor	Prom1				NM_008268	homeobox protein Hox-B5	Hoxb5
	NM_001267847	fidgetin isoform 2	Fign	NM_008936	homeobox protein prophet of Pit-1	Prop1				NM_008269	homeobox protein Hox-B6	Hoxb6
	NM_001267872	DBF4-type zinc finger-containing protein 2 homolog isoform 1	Zdbf2	NM_008937	prospero homeobox protein 1	Prox1				NM_008270	homeobox protein Hox-B9	Hoxb9
	NM_001270431	C-C motif chemokine 27-like	Gm20878	NM_008939	neurotrypsin precursor	Prss12				NM_008272	homeobox protein Hox-C9	Hoxc9
	NM_001270432	C-C motif chemokine 27-like	Gm21586	NM_008958	protein patched homolog 2	Ptch2				NM_008273	homeobox protein Hox-D11	Hoxd11
	NM_001270475	protein-methionine sulfoxide oxidase MICAL3 isoform 1	Mical3	NM_008966	prostaglandin F2-alpha receptor	Ptgfr				NM_008274	homeobox protein Hox-D12	Hoxd12
	NM_001270489	uncharacterized protein LOC100502736	Gm19345	NM_008968	prostacyclin synthase precursor	Ptgis				NM_008276	homeobox protein Hox-D8 isoform a	Hoxd8
	NM_001270503	predicted gene 10393 precursor	Plac9b	NM_008970	parathyroid hormone-related protein preproprotein	Pthlh				NM_008278	15-hydroxyprostaglandin dehydrogenase [NAD(+)]	Hpgd
	NM_001270646	uncharacterized protein C5orf65	Prob1	NM_008981	receptor-type tyrosine-protein phosphatase gamma precursor	Ptprg				NM_008285	histamine H1 receptor	Hrh1
	NM_001270996	disintegrin and metalloproteinase domain-containing protein 9 isoform 1 precursor	Adam9	NM_008983	receptor-type tyrosine-protein phosphatase kappa precursor	Ptprk				NM_008289	corticosteroid 11-beta-dehydrogenase isozyme 2	Hsd11b2
	NM_001271001	GDNF family receptor alpha-4 isoform 3 precursor	Gfra4	NM_008984	receptor-type tyrosine-protein phosphatase mu precursor	Ptprm				NM_008301	heat shock-related 70 kDa protein 2	Hspa2
	NM_001271002	GDNF family receptor alpha-4 isoform 4	Gfra4	NM_008985	receptor-type tyrosine-protein phosphatase-like N precursor	Ptprn				NM_008309	5-hydroxytryptamine receptor 1D	Htr1d
	NM_001271005	H-2 class I histocompatibility antigen-like precursor	C920025E04Rik	NM_008988	immunoglobulin superfamily DCC subclass member 3	Igdcc3				NM_008312	5-hydroxytryptamine receptor 2C	Htr2c
	NM_001271353	cystathionine beta-synthase isoform 2	Cbs	NM_009016	retinoic acid early-inducible protein 1-alpha precursor	Raet1a				NM_008319	intercellular adhesion molecule 5 precursor	Icam5
	NM_001271402	bifunctional epoxide hydrolase 2 isoform b	Ephx2	NM_009017	retinoic acid early-inducible protein 1-beta precursor	Raet1b				NM_008320	interferon regulatory factor 8	Irf8
	NM_001271407	vinexin isoform b	Sorbs3	NM_009018	retinoic acid early-inducible protein 1-gamma precursor	Raet1c				NM_008321	DNA-binding protein inhibitor ID-3	Id3
	NM_001271422	advanced glycosylation end product-specific receptor isoform b precursor	Ager	NM_009022	retinal dehydrogenase 2	Aldh1a2				NM_008342	insulin-like growth factor-binding protein 2 precursor	Igfbp2
	NM_001271423	advanced glycosylation end product-specific receptor isoform c precursor	Ager	NM_009036	recombining binding protein suppressor of hairless-like protein	Rbpjl				NM_008350	interleukin-11 isoform 1 precursor	Il11
	NM_001271424	advanced glycosylation end product-specific receptor isoform d	Ager	NM_009047	GTP-binding protein REM 1	Rem1				NM_008377	leucine-rich repeats and immunoglobulin-like domains protein 1 precursor	Lrig1
	NM_001271472	signal peptide, CUB and EGF-like domain-containing protein 1 isoform a precursor	Scube1	NM_009049	regulated endocrine-specific protein 18 precursor	Resp18				NM_008381	inhibin beta B chain precursor	Inhbb
	NM_001271473	signal peptide, CUB and EGF-like domain-containing protein 1 isoform c precursor	Scube1	NM_009050	proto-oncogene tyrosine-protein kinase receptor Ret isoform a precursor	Ret				NM_008393	iroquois-class homeodomain protein IRX-3 isoform 2	Irx3
	NM_001271491	transcription factor E3 isoform d	Tfe3	NM_009062	regulator of G-protein signaling 4	Rgs4				NM_008398	integrin alpha-7	Itga7
	NM_001271540	myosin-14 isoform 2	Myh14	NM_009116	paired mesoderm homeobox protein 2	Prrx2				NM_008417	potassium voltage-gated channel subfamily A member 2	Kcna2
	NM_001271544	anion exchange protein 4 isoform 1	Slc4a9	NM_009144	secreted frizzled-related protein 2 precursor	Sfrp2				NM_008420	potassium voltage-gated channel subfamily B member 1	Kcnb1
	NM_001271545	anion exchange protein 4 isoform 2	Slc4a9	NM_009167	SHC-transforming protein 3	Shc3				NM_008421	potassium voltage-gated channel subfamily C member 1 isoform B	Kcnc1
	NM_001271546	anion exchange protein 4 isoform 4	Slc4a9	NM_009168	SH2 domain-containing adapter protein D isoform 2	Shd				NM_008422	potassium voltage-gated channel subfamily C member 3 isoform 1	Kcnc3
	NM_001271547	anion exchange protein 4 isoform 5	Slc4a9	NM_009170	sonic hedgehog protein precursor	Shh				NM_008426	G protein-activated inward rectifier potassium channel 1	Kcnj3
	NM_001271549	autoimmune regulator isoform 2	Aire	NM_009180	alpha-N-acetylgalactosaminide alpha-2,6-sialyltransferase 2	St6galnac2				NM_008427	inward rectifier potassium channel 4	Kcnj4
	NM_001271550	autoimmune regulator isoform 3	Aire	NM_009181	alpha-2,8-sialyltransferase 8B precursor	St8sia2				NM_008428	ATP-sensitive inward rectifier potassium channel 8	Kcnj8
	NM_001271551	autoimmune regulator isoform 4	Aire	NM_009189	homeobox protein SIX1	Six1				NM_008430	potassium channel subfamily K member 1	Kcnk1
	NM_001271552	autoimmune regulator isoform 5	Aire	NM_009197	monocarboxylate transporter 8	Slc16a2				NM_008431	potassium channel subfamily K member 4 precursor	Kcnk4
	NM_001271553	autoimmune regulator isoform 6	Aire	NM_009199	excitatory amino acid transporter 3	Slc1a1				NM_008434	potassium voltage-gated channel subfamily KQT member 1	Kcnq1
	NM_001271554	autoimmune regulator isoform 7	Aire	NM_009208	anion exchange protein 3	Slc4a3				NM_008435	potassium voltage-gated channel subfamily S member 1	Kcns1
	NM_001271555	autoimmune regulator isoform 8	Aire	NM_009215	somatostatin precursor	Sst				NM_008440	kinesin-like protein KIF1A isoform a	Kif1a
	NM_001271556	autoimmune regulator isoform 9	Aire	NM_009218	somatostatin receptor type 3	Sstr3				NM_008441	kinesin-like protein KIF1B isoform a	Kif1b
	NM_001271557	autoimmune regulator isoform 10	Aire	NM_009233	transcription factor SOX-1	Sox1				NM_008447	kinesin heavy chain isoform 5A	Kif5a
	NM_001271558	autoimmune regulator isoform 11	Aire	NM_009234	transcription factor SOX-11	Sox11				NM_008449	kinesin heavy chain isoform 5C	Kif5c
	NM_001271559	autoimmune regulator isoform 12	Aire	NM_009236	transcription factor SOX-18	Sox18				NM_008465	importin subunit alpha-5	Kpna1
	NM_001271580	uncharacterized protein LOC74644	4930426D05Rik	NM_009237	transcription factor SOX-3	Sox3				NM_008471	keratin, type I cytoskeletal 19	Krt19
	NM_001271590	ribosomal protein L37-like	Gm13826	NM_009247	alpha-1-antitrypsin 1-5 precursor	Serpina1e				NM_008480	laminin subunit alpha-1 precursor	Lama1
	NM_001271607	atypical chemokine receptor 3	Ackr3	NM_009262	testican-1 isoform 1 precursor	Spock1				NM_008482	laminin subunit beta-1	Lamb1
	NM_001271623	gap junction alpha-3 protein precursor	Gja3	NM_009285	stanniocalcin-1 precursor	Stc1				NM_008498	LIM/homeobox protein Lhx1	Lhx1
	NM_001271630	runt-related transcription factor 2 isoform 3	Runx2	NM_009291	stimulated by retinoic acid gene 6 protein	Stra6				NM_008499	LIM/homeobox protein Lhx5	Lhx5
	NM_001271631	runt-related transcription factor 2 isoform 4	Runx2	NM_009306	synaptotagmin-1 isoform 1	Syt1				NM_008500	LIM/homeobox protein Lhx6 isoform 1	Lhx6
	NM_001271663	gap junction beta-6 protein	Gjb6	NM_009307	synaptotagmin-2	Syt2				NM_008506	protein L-Myc	Mycl
	NM_001271705	placenta growth factor isoform 2	Pgf	NM_009309	brachyury protein	T				NM_008509	lipoprotein lipase precursor	Lpl
	NM_001271726	tripartite motif-containing protein 2 isoform 2	Trim2	NM_009311	protachykinin-1 precursor	Tac1				NM_008516	leucine-rich repeat neuronal protein 1 precursor	Lrrn1
	NM_001271727	tripartite motif-containing protein 2 isoform 2	Trim2	NM_009313	substance-P receptor	Tacr1				NM_008523	leukocyte tyrosine kinase receptor isoform A	Ltk
	NM_001271757	protein Wnt-5b precursor	Wnt5b	NM_009322	T-box brain protein 1	Tbr1				NM_008553	achaete-scute homolog 1	Ascl1
	NM_001271766	G-protein coupled receptor 35	Gpr35	NM_009323	T-box transcription factor TBX15	Tbx15				NM_008554	achaete-scute homolog 2	Ascl2
	NM_001271768	class E basic helix-loop-helix protein 41 isoform 2	Bhlhe41	NM_009324	T-box transcription factor TBX2	Tbx2				NM_008584	homeobox protein MOX-2	Meox2
	NM_001271777	complement component C8 gamma chain isoform 2	C8g	NM_009327	hepatocyte nuclear factor 1-alpha	Hnf1a				NM_008587	tyrosine-protein kinase Mer precursor	Mertk
	NM_001271857	beta-adducin isoform 1	Add2	NM_009329	zinc finger protein 354A	Zfp354a				NM_008588	mesoderm posterior protein 1	Mesp1
	NM_001271858	beta-adducin isoform 1	Add2	NM_009330	hepatocyte nuclear factor 1-beta isoform 1	Hnf1b				NM_008590	mesoderm-specific transcript protein isoform 2	Mest
	NM_001271860	beta-adducin isoform 2	Add2	NM_009334	transcription factor AP-2-beta isoform 1	Tfap2b				NM_008591	hepatocyte growth factor receptor precursor	Met
	NM_001271915	UDP-GlcNAc:betaGal beta-1,3-N-acetylglucosaminyltransferase 9 precursor	B3gnt9	NM_009335	transcription factor AP-2 gamma isoform 1	Tfap2c				NM_008592	forkhead box protein C1	Foxc1
	NM_001271916	neural retina-specific leucine zipper protein	Nrl	NM_009337	T-cell leukemia/lymphoma protein 1A isoform 1	Tcl1				NM_008596	synaptophysin-like protein 2	Sypl2
	NM_001271917	neural retina-specific leucine zipper protein	Nrl	NM_009346	transcriptional enhancer factor TEF-1 isoform 2	Tead1				NM_008604	neprilysin	Mme
	NM_001271962	eyes absent homolog 2	Eya2	NM_009347	alpha-tectorin precursor	Tecta				NM_008606	stromelysin-3 precursor	Mmp11
	NM_001271993	galactoside 2-alpha-L-fucosyltransferase 2	Fut2	NM_009367	transforming growth factor beta-2 precursor	Tgfb2				NM_008608	matrix metalloproteinase-14 precursor	Mmp14
	NM_001272024	semaphorin-6C isoform 1 precursor	Sema6c	NM_009379	thrombopoietin isoform 1 precursor	Thpo				NM_008609	matrix metalloproteinase-15 precursor	Mmp15
	NM_001272031	armadillo repeat protein deleted in velo-cardio-facial syndrome homolog isoform 3	Arvcf	NM_009385	homeobox protein Nkx-2.1	Nkx2-1				NM_008612	CDK-activating kinase assembly factor MAT1	Mnat1
	NM_001272032	armadillo repeat protein deleted in velo-cardio-facial syndrome homolog isoform 4	Arvcf	NM_009390	tolloid-like protein 1 precursor	Tll1				NM_008626	C-type mannose receptor 2 precursor	Mrc2
	NM_001272041	actin, alpha skeletal muscle	Acta1	NM_009392	T-cell leukemia homeobox protein 2	Tlx2				NM_008627	homeobox protein Meis3 isoform a	Meis3
	NM_001272052	adenosine deaminase	Ada	NM_009414	tryptophan 5-hydroxylase 1 isoform 1	Tph1				NM_008629	RNA-binding protein Musashi homolog 1	Msi1
	NM_001276263	coxsackievirus and adenovirus receptor homolog isoform c precursor	Cxadr	NM_009426	thyrotropin releasing hormone preproprotein	Trh				NM_008630	metallothionein-2	Mt2
	NM_001276285	beta-enolase	Eno3	NM_009463	mitochondrial brown fat uncoupling protein 1	Ucp1				NM_008632	microtubule-associated protein 2 isoform 2	Map2
	NM_001276321	cysteine and histidine-rich protein 1 isoform 3	Cyhr1	NM_009472	netrin receptor UNC5C isoform 2 precursor	Unc5c				NM_008634	microtubule-associated protein 1B	Map1b
	NM_001276333	cysteine and histidine-rich protein 1 isoform 2	Cyhr1	NM_009482	undifferentiated embryonic cell transcription factor 1	Utf1				NM_008666	myelin transcription factor 1-like protein isoform 2	Myt1l
	NM_001276334	cysteine and histidine-rich protein 1 isoform 2	Cyhr1	NM_009501	ventral anterior homeobox 1	Vax1				NM_008675	neuroblastoma suppressor of tumorigenicity 1 precursor	Nbl1
	NM_001276335	cysteine and histidine-rich protein 1 isoform 2	Cyhr1	NM_009508	vesicular inhibitory amino acid transporter	Slc32a1				NM_008680	protein enabled homolog isoform 2	Enah
	NM_001276359	calmodulin-regulated spectrin-associated protein 1 isoform 1	Camsap1	NM_009513	neurensin-1	Nrsn1				NM_008684	neogenin isoform 1 precursor	Neo1
	NM_001276360	calmodulin-regulated spectrin-associated protein 1 isoform 2	Camsap1	NM_009518	protein Wnt-10a precursor	Wnt10a				NM_008687	nuclear factor 1 B-type isoform 3	Nfib
	NM_001276361	calmodulin-regulated spectrin-associated protein 1 isoform 3	Camsap1	NM_009519	protein Wnt-11 isoform a precursor	Wnt11				NM_008691	neurofilament medium polypeptide	Nefm
	NM_001276372	tryptophan 5-hydroxylase 1 isoform 2	Tph1	NM_009520	protein Wnt-2b	Wnt2b				NM_008695	nidogen-2 precursor	Nid2
	NM_001276387	transcription factor COE2	Ebf2	NM_009521	proto-oncogene Wnt-3 precursor	Wnt3				NM_008699	homeobox protein Nkx-2.3	Nkx2-3
	NM_001276390	myoD family inhibitor isoform 1	Mdfi	NM_009522	protein Wnt-3a precursor	Wnt3a				NM_008700	homeobox protein Nkx-2.5	Nkx2-5
	NM_001276391	myoD family inhibitor isoform 2 precursor	Mdfi	NM_009523	protein Wnt-4 precursor	Wnt4				NM_008701	homeobox protein Nkx-2.8	Nkx2-9
	NM_001276402	lymphoid enhancer-binding factor 1 isoform b	Lef1	NM_009524	protein Wnt-5a isoform 1 precursor	Wnt5a				NM_008703	neuromedin-B receptor	Nmbr
	NM_001276403	lymphoid enhancer-binding factor 1 isoform c	Lef1	NM_009525	protein Wnt-5b precursor	Wnt5b				NM_008711	noggin precursor	Nog
	NM_001276408	fibronectin isoform b precursor	Fn1	NM_009526	protein Wnt-6 precursor	Wnt6				NM_008718	neuronal PAS domain-containing protein 1	Npas1
	NM_001276409	fibronectin isoform c precursor	Fn1	NM_009527	protein Wnt-7a precursor	Wnt7a				NM_008719	neuronal PAS domain-containing protein 2	Npas2
	NM_001276410	fibronectin isoform d precursor	Fn1	NM_009528	protein Wnt-7b isoform 1 precursor	Wnt7b				NM_008727	atrial natriuretic peptide receptor 1 precursor	Npr1
	NM_001276411	fibronectin isoform e precursor	Fn1	NM_009534	yorkie homolog isoform 2	Yap1				NM_008728	atrial natriuretic peptide receptor 3 isoform a precursor	Npr3
	NM_001276412	fibronectin isoform f precursor	Fn1	NM_009544	zinc finger protein 105	Zfp105				NM_008730	neuronal pentraxin-1 precursor	Nptx1
	NM_001276413	fibronectin isoform g precursor	Fn1	NM_009573	zinc finger protein ZIC 1	Zic1				NM_008731	neuropeptide Y receptor type 2 isoform 1	Npy2r
	NM_001276420	fibroblast growth factor 12 isoform d	Fgf12	NM_009574	zinc finger protein ZIC 2	Zic2				NM_008732	natural resistance-associated macrophage protein 2 isoform 2	Slc11a2
	NM_001276446	delta-aminolevulinic acid dehydratase	Alad	NM_009575	zinc finger protein ZIC 3	Zic3				NM_008734	pro-neuregulin-3, membrane-bound isoform isoform 1	Nrg3
	NM_001276455	thiamine transporter 1 isoform b	Slc19a2	NM_009576	zinc finger protein ZIC 4	Zic4				NM_008738	neurturin precursor	Nrtn
	NM_001276466	cbp/p300-interacting transactivator 1 isoform a	Cited1	NM_009597	acid-sensing ion channel 1 isoform 2	Asic1				NM_008742	neurotrophin-3 isoform b precursor	Ntf3
	NM_001276473	cbp/p300-interacting transactivator 1 isoform a	Cited1	NM_009599	acetylcholinesterase precursor	Ache				NM_008744	netrin-1 precursor	Ntn1
	NM_001276474	cbp/p300-interacting transactivator 1 isoform b	Cited1	NM_009606	actin, alpha skeletal muscle	Acta1				NM_008745	BDNF/NT-3 growth factors receptor isoform b precursor	Ntrk2
	NM_001276489	isthmin-1 precursor	Ism1	NM_009612	serine/threonine-protein kinase receptor R3 isoform a precursor	Acvrl1				NM_008746	NT-3 growth factor receptor isoform a precursor	Ntrk3
	NM_001276676	synaptotagmin-6 isoform 2	Syt6	NM_009616	disintegrin and metalloproteinase domain-containing protein 19 isoform 1 preproprotein	Adam19				NM_008751	neurexophilin-1 precursor	Nxph1
	NM_001276677	synaptotagmin-6 isoform 3	Syt6	NM_009622	adenylate cyclase type 1	Adcy1				NM_008756	occludin	Ocln
	NM_001276679	synaptotagmin-6 isoform 3	Syt6	NM_009623	adenylate cyclase type 8 isoform 1	Adcy8				NM_008780	paired box protein Pax-1	Pax1
	NM_001276680	synaptotagmin-6 isoform 4	Syt6	NM_009625	pituitary adenylate cyclase-activating polypeptide precursor	Adcyap1				NM_008781	paired box protein Pax-3 isoform a	Pax3
	NM_001276681	synaptotagmin-6 isoform 3	Syt6	NM_009627	ADM precursor	Adm				NM_008808	platelet-derived growth factor subunit A precursor	Pdgfa
	NM_001276710	serine--pyruvate aminotransferase, peroxisomal isoform 2	Agxt	NM_009633	alpha-2B adrenergic receptor	Adra2b				NM_008814	pancreas/duodenum homeobox protein 1	Pdx1
	NM_001276763	serine/threonine-protein kinase BRSK2 isoform delta	Brsk2	NM_009659	arachidonate 12-lipoxygenase, 12R-type	Alox12b				NM_008815	ETS translocation variant 4	Etv4
	NM_001276764	dystonin isoform 1	Dst	NM_009660	arachidonate 15-lipoxygenase	Alox15				NM_008817	paternally-expressed gene 3 protein	Peg3
	NM_001277114	60S ribosomal protein L22 isoform c	Rpl22	NM_009670	ankyrin-3 isoform g	Ank3				NM_008820	xaa-Pro dipeptidase	Pepd
	NM_001277149	chromodomain-helicase-DNA-binding protein 7	Chd7	NM_009686	amyloid beta A4 precursor protein-binding family B member 2 isoform 1	Apbb2				NM_008829	progesterone receptor	Pgr
	NM_001277186	disks large-associated protein 4 isoform d	Dlgap4	NM_009697	COUP transcription factor 2 isoform 1	Nr2f2				NM_008852	pituitary homeobox 3	Pitx3
	NM_001277187	disks large-associated protein 4 isoform e	Dlgap4	NM_009699	aquaporin-2	Aqp2				NM_008855	protein kinase C beta type	Prkcb
	NM_001277239	zinc finger matrin-type protein 4 isoform 2	Zmat4	NM_009701	aquaporin-5	Aqp5				NM_008858	serine/threonine-protein kinase D1	Prkd1
	NM_001277255	serine/threonine-protein kinase receptor R3 isoform b	Acvrl1	NM_009704	amphiregulin preproprotein	Areg				NM_008868	group IIC secretory phospholipase A2 precursor	Pla2g2c
	NM_001277257	serine/threonine-protein kinase receptor R3 isoform a precursor	Acvrl1	NM_009711	artemin isoform 1 precursor	Artn				NM_008881	plexin-A1 precursor	Plxna1
	NM_001277258	serine/threonine-protein kinase receptor R3 isoform a precursor	Acvrl1	NM_009718	neurogenin-2	Neurog2				NM_008882	plexin-A2 precursor	Plxna2
	NM_001277259	serine/threonine-protein kinase receptor R3 isoform a precursor	Acvrl1	NM_009719	neurogenin-3	Neurog3				NM_008885	peripheral myelin protein 22	Pmp22
	NM_001277268	fibroblast growth factor 5 isoform 2 precursor	Fgf5	NM_009723	plasma membrane calcium-transporting ATPase 2	Atp2b2				NM_008888	paired mesoderm homeobox protein 2B	Phox2b
	NM_001277280	ankyrin-1 isoform 3	Ank1	NM_009747	B2 bradykinin receptor	Bdkrb2				NM_008890	phenylethanolamine N-methyltransferase	Pnmt
	NM_001277292	glutamate receptor-interacting protein 1 isoform 4	Grip1	NM_009749	protein BEX2	Bex2				NM_008899	POU domain, class 3, transcription factor 2	Pou3f2
	NM_001277293	glutamate receptor-interacting protein 1 isoform 5	Grip1	NM_009758	bone morphogenetic protein receptor type-1A precursor	Bmpr1a				NM_008900	POU domain, class 3, transcription factor 3	Pou3f3
	NM_001277305	A disintegrin and metalloproteinase with thrombospondin motifs 2 isoform 2 preproprotein	Adamts2	NM_009774	mitotic checkpoint protein BUB3	Bub3				NM_008909	periplakin	Ppl
	NM_001277730	tudor domain-containing protein 5 isoform 2	Tdrd5	NM_009782	voltage-dependent R-type calcium channel subunit alpha-1E	Cacna1e				NM_008915	serine/threonine-protein phosphatase 2B catalytic subunit gamma isoform	Ppp3cc
	NM_001277875	tropomyosin beta chain isoform 2	Tpm2	NM_009783	calcium channel, voltage-dependent, T type, alpha 1G subunit isoform a	Cacna1g				NM_008935	prominin-1 isoform s1 precursor	Prom1
	NM_001277876	tropomyosin beta chain isoform 3	Tpm2	NM_009784	voltage-dependent calcium channel subunit alpha-2/delta-1 isoform e preproprotein	Cacna2d1				NM_008937	prospero homeobox protein 1	Prox1
	NM_001277898	cAMP-dependent protein kinase catalytic subunit alpha isoform 2	Prkaca	NM_009785	voltage-dependent calcium channel subunit alpha-2/delta-3 precursor	Cacna2d3				NM_008939	neurotrypsin precursor	Prss12
	NM_001277903	troponin T, slow skeletal muscle isoform 1	Tnnt1	NM_009788	calbindin	Calb1				NM_008958	protein patched homolog 2	Ptch2
	NM_001277904	troponin T, slow skeletal muscle isoform 3	Tnnt1	NM_009800	carbonic anhydrase-related protein 11 precursor	Car11				NM_008962	prostaglandin D2 receptor	Ptgdr
	NM_001277925	endothelin-converting enzyme-like 1	Ecel1	NM_009814	calsequestrin-2 precursor	Casq2				NM_008966	prostaglandin F2-alpha receptor	Ptgfr
	NM_001277988	homeobox protein Meis3 isoform b	Meis3	NM_009864	cadherin-1 precursor	Cdh1				NM_008970	parathyroid hormone-related protein preproprotein	Pthlh
	NM_001277989	homeobox protein Meis3 isoform b	Meis3	NM_009866	cadherin-11 preproprotein	Cdh11				NM_008976	tyrosine-protein phosphatase non-receptor type 14	Ptpn14
	NM_001278041	chordin isoform 2 precursor	Chrd	NM_009867	cadherin-4 precursor	Cdh4				NM_008981	receptor-type tyrosine-protein phosphatase gamma precursor	Ptprg
	NM_001278256	major prion protein precursor	Prnp	NM_009872	cyclin-dependent kinase 5 activator 2	Cdk5r2				NM_008983	receptor-type tyrosine-protein phosphatase kappa precursor	Ptprk
	NM_001278258	prion protein gene complex	Prn	NM_009877	cyclin-dependent kinase inhibitor 2A, isoform 3 isoform 1	Cdkn2a				NM_008984	receptor-type tyrosine-protein phosphatase mu precursor	Ptprm
	NM_001278259	prion protein gene complex	Prn	NM_009880	homeobox protein CDX-1	Cdx1				NM_008988	immunoglobulin superfamily DCC subclass member 3	Igdcc3
	NM_001278569	alpha-crystallin A chain isoform 1	Cryaa	NM_009891	choline O-acetyltransferase	Chat				NM_009022	retinal dehydrogenase 2	Aldh1a2
	NM_001278570	alpha-crystallin A chain isoform 3	Cryaa	NM_009893	chordin isoform 1 precursor	Chrd				NM_009026	dexamethasone-induced Ras-related protein 1 precursor	Rasd1
	NM_001278601	tumor necrosis factor isoform 2	Tnf	NM_009897	creatine kinase U-type, mitochondrial precursor	Ckmt1				NM_009028	GTP-binding nuclear protein Ran, testis-specific isoform	Rasl2-9
	NM_001281487	cell division cycle protein 20 homolog B	Cdc20b	NM_009902	claudin-3	Cldn3				NM_009036	recombining binding protein suppressor of hairless-like protein	Rbpjl
	NM_001281812	PI-PLC X domain-containing protein 1 isoform 2	Plcxd1	NM_009910	C-X-C chemokine receptor type 3	Cxcr3				NM_009047	GTP-binding protein REM 1	Rem1
	NM_001281819	angiotensin-converting enzyme isoform 3 precursor	Ace	NM_009922	calponin-1	Cnn1				NM_009050	proto-oncogene tyrosine-protein kinase receptor Ret isoform a precursor	Ret
	NM_001281999	rasGAP-activating-like protein 1 isoform 2	Rasal1	NM_009926	collagen alpha-2(XI) chain precursor	Col11a2				NM_009080	60S ribosomal protein L26	Rpl26
	NM_001282044	schwannomin-interacting protein 1 isoform e	Schip1	NM_009928	collagen alpha-1(XV) chain precursor	Col15a1				NM_009106	rhotekin isoform b	Rtkn
	NM_001282061	regulator of G-protein signaling 6	Rgs6	NM_009929	collagen alpha-1(XVIII) chain isoform 2 precursor	Col18a1				NM_009107	retinoic acid receptor RXR-gamma isoform 1	Rxrg
	NM_001282071	pulmonary surfactant-associated protein B isoform 2 precursor	Sftpb	NM_009947	copine-6 isoform a	Cpne6				NM_009116	paired mesoderm homeobox protein 2	Prrx2
	NM_001282148	uncharacterized protein LOC101056408	Gm15816	NM_009951	insulin-like growth factor 2 mRNA-binding protein 1	Igf2bp1				NM_009123	NK1 transcription factor-related protein 2	Nkx1-2
	NM_001282945	adenosine receptor A1 isoform a	Adora1	NM_009954	breast cancer anti-estrogen resistance protein 1 isoform B	Bcar1				NM_009127	acyl-CoA desaturase 1	Scd1
	NM_001284191	artemin isoform 1 precursor	Artn	NM_009961	protocadherin alpha-12 precursor	Pcdha10				NM_009132	adseverin isoform 2	Scin
	NM_001284192	artemin isoform 2 precursor	Artn	NM_009964	alpha-crystallin B chain	Cryab				NM_009133	stathmin-3	Stmn3
	NM_001284193	artemin isoform 1 precursor	Artn	NM_009988	coxsackievirus and adenovirus receptor homolog isoform b precursor	Cxadr				NM_009144	secreted frizzled-related protein 2 precursor	Sfrp2
	NM_001284258	tyrosine-protein kinase RYK isoform 3	Ryk	NM_009994	cytochrome P450 1B1	Cyp1b1				NM_009152	semaphorin-3A precursor	Sema3a
	NM_001284392	septin-4 isoform 2	2022-09-04	NM_009995	steroid 21-hydroxylase precursor	Cyp21a1				NM_009154	semaphorin-5A precursor	Sema5a
	NM_001284394	septin-4 isoform 3	2022-09-04	NM_009996	1,25-dihydroxyvitamin D(3) 24-hydroxylase, mitochondrial precursor	Cyp24a1				NM_009167	SHC-transforming protein 3	Shc3
	NM_001284398	septin-4 isoform 4	2022-09-04	NM_010014	disabled homolog 1 isoform 1	Dab1				NM_009168	SH2 domain-containing adapter protein D isoform 2	Shd
	NM_001284503	peripheral plasma membrane protein CASK isoform 1	Cask	NM_010020	sodium-dependent dopamine transporter	Slc6a3				NM_009170	sonic hedgehog protein precursor	Shh
	NM_001284504	peripheral plasma membrane protein CASK isoform 2	Cask	NM_010043	desmin	Des				NM_009181	alpha-2,8-sialyltransferase 8B precursor	St8sia2
	NM_001284505	peripheral plasma membrane protein CASK isoform 3	Cask	NM_010051	dickkopf-related protein 1 precursor	Dkk1				NM_009189	homeobox protein SIX1	Six1
	NM_001284506	plexin-B2 precursor	Plxnb2	NM_010052	protein delta homolog 1 isoform 1 precursor	Dlk1				NM_009195	solute carrier family 12 member 4 isoform 2	Slc12a4
	NM_001284507	cellular retinoic acid-binding protein 1 isoform 2	Crabp1	NM_010053	homeobox protein DLX-1	Dlx1				NM_009208	anion exchange protein 3	Slc4a3
	NM_001284508	cholecystokinin isoform 2 precursor	Cck	NM_010054	homeobox protein DLX-2	Dlx2				NM_009209	sodium-dependent noradrenaline transporter	Slc6a2
	NM_001285413	small cell adhesion glycoprotein isoform 2	Smagp	NM_010055	homeobox protein DLX-3	Dlx3				NM_009216	somatostatin receptor type 1	Sstr1
	NM_001285414	small cell adhesion glycoprotein isoform 2	Smagp	NM_010056	homeobox protein DLX-5 isoform 1	Dlx5				NM_009233	transcription factor SOX-1	Sox1
	NM_001285420	brain-derived neurotrophic factor isoform 2 precursor	Bdnf	NM_010057	homeobox protein DLX-6	Dlx6				NM_009234	transcription factor SOX-11	Sox11
	NM_001285425	predicted gene, 100039596	Tcf24	NM_010060	dynein, axonemal, heavy chain 11	Dnah11				NM_009236	transcription factor SOX-18	Sox18
	NM_001285426	voltage-dependent L-type calcium channel subunit beta-4 isoform c	Cacnb4	NM_010069	double C2-like domain-containing protein alpha	Doc2a				NM_009237	transcription factor SOX-3	Sox3
	NM_001285428	voltage-dependent L-type calcium channel subunit beta-4 isoform e	Cacnb4	NM_010076	D(1A) dopamine receptor	Drd1a				NM_009255	glia-derived nexin precursor	Serpine2
	NM_001285435	ADAMTS-like protein 5 precursor	Adamtsl5	NM_010077	D(2) dopamine receptor	Drd2				NM_009285	stanniocalcin-1 precursor	Stc1
	NM_001285454	microtubule-associated protein tau isoform c	Mapt	NM_010095	transcription factor COE2	Ebf2				NM_009307	synaptotagmin-2	Syt2
	NM_001285455	microtubule-associated protein tau isoform d	Mapt	NM_010096	transcription factor COE3 isoform 3	Ebf3				NM_009309	brachyury protein	T
	NM_001285456	microtubule-associated protein tau isoform e	Mapt	NM_010103	EGF-like repeat and discoidin I-like domain-containing protein 3 isoform b precursor	Edil3				NM_009311	protachykinin-1 precursor	Tac1
	NM_001285457	GDNF family receptor alpha-1 isoform 2 precursor	Gfra1	NM_010107	ephrin-A1 isoform 1 precursor	Efna1				NM_009313	substance-P receptor	Tacr1
	NM_001285466	protein DENND6A isoform c	Dennd6a	NM_010108	ephrin-A3 precursor	Efna3				NM_009317	T-cell acute lymphocytic leukemia protein 2 homolog	Tal2
	NM_001285467	protein DENND6A isoform c	Dennd6a	NM_010109	ephrin-A5 isoform 2 precursor	Efna5				NM_009322	T-box brain protein 1	Tbr1
	NM_001285469	metalloreductase STEAP2 isoform 1	Steap2	NM_010113	pro-epidermal growth factor precursor	Egf				NM_009323	T-box transcription factor TBX15	Tbx15
	NM_001285470	metalloreductase STEAP2 isoform 1	Steap2	NM_010116	kallikrein 1-related peptidase b9 precursor	Klk1b9				NM_009324	T-box transcription factor TBX2	Tbx2
	NM_001285471	metalloreductase STEAP2 isoform 2	Steap2	NM_010117	inactive rhomboid protein 1 isoform 1	Rhbdf1				NM_009328	transcription factor 15	Tcf15
	NM_001285472	T-box transcription factor TBX1 isoform 2	Tbx1	NM_010131	homeobox protein EMX1	Emx1				NM_009331	transcription factor 7	Tcf7
	NM_001285476	T-box transcription factor TBX1 isoform 3	Tbx1	NM_010132	homeobox protein EMX2	Emx2				NM_009334	transcription factor AP-2-beta isoform 1	Tfap2b
	NM_001285482	5-hydroxytryptamine receptor 1D	Htr1d	NM_010133	homeobox protein engrailed-1	En1				NM_009335	transcription factor AP-2 gamma isoform 1	Tfap2c
	NM_001285483	5-hydroxytryptamine receptor 1D	Htr1d	NM_010134	homeobox protein engrailed-2	En2				NM_009346	transcriptional enhancer factor TEF-1 isoform 2	Tead1
	NM_001285484	5-hydroxytryptamine receptor 1D	Htr1d	NM_010135	protein enabled homolog isoform 1	Enah				NM_009367	transforming growth factor beta-2 precursor	Tgfb2
	NM_001285498	transcriptional enhancer factor TEF-4 isoform a	Tead2	NM_010136	eomesodermin homolog isoform 1	Eomes				NM_009379	thrombopoietin isoform 1 precursor	Thpo
	NM_001285500	transcriptional enhancer factor TEF-4 isoform b	Tead2	NM_010137	endothelial PAS domain-containing protein 1	Epas1				NM_009384	T-lymphoma invasion and metastasis-inducing protein 1 isoform 1	Tiam1
	NM_001285777	glutaminase liver isoform, mitochondrial isoform 2	Gls2	NM_010144	ephrin type-B receptor 4 isoform b precursor	Ephb4				NM_009385	homeobox protein Nkx-2.1	Nkx2-1
	NM_001285779	glutaminase liver isoform, mitochondrial isoform 3	Gls2	NM_010148	epsin-2 isoform 2	Epn2				NM_009386	tight junction protein ZO-1 isoform 1	Tjp1
	NM_001285792	protein Wnt-11 isoform a precursor	Wnt11	NM_010151	COUP transcription factor 1	Nr2f1				NM_009390	tolloid-like protein 1 precursor	Tll1
	NM_001285794	protein Wnt-11 isoform b	Wnt11	NM_010154	receptor tyrosine-protein kinase erbB-4 precursor	Erbb4				NM_009392	T-cell leukemia homeobox protein 2	Tlx2
	NM_001285795	protein Wnt-11 isoform c	Wnt11	NM_010174	fatty acid-binding protein, heart	Fabp3				NM_009426	thyrotropin releasing hormone preproprotein	Trh
	NM_001285804	coiled-coil-helix-coiled-coil-helix domain-containing protein 7	Chchd7	NM_010180	fibulin-1 precursor	Fbln1				NM_009428	short transient receptor potential channel 5	Trpc5
	NM_001285806	beta-adrenergic receptor kinase 2 isoform 3	Adrbk2	NM_010195	leucine-rich repeat-containing G-protein coupled receptor 5 precursor	Lgr5				NM_009434	pleckstrin homology-like domain family A member 2	Phlda2
	NM_001285853	megakaryocyte-associated tyrosine-protein kinase isoform 2	Matk	NM_010199	fibroblast growth factor 12 isoform b	Fgf12				NM_009468	dihydropyrimidinase-related protein 3 CRMP4a	Dpysl3
	NM_001285854	megakaryocyte-associated tyrosine-protein kinase isoform 3	Matk	NM_010200	fibroblast growth factor 13 isoform 1	Fgf13				NM_009472	netrin receptor UNC5C isoform 2 precursor	Unc5c
	NM_001285855	megakaryocyte-associated tyrosine-protein kinase isoform 4	Matk	NM_010201	fibroblast growth factor 14 isoform a	Fgf14				NM_009501	ventral anterior homeobox 1	Vax1
	NM_001285857	synaptotagmin-8 isoform b	Syt8	NM_010202	fibroblast growth factor 4 precursor	Fgf4				NM_009504	vitamin D3 receptor	Vdr
	NM_001285858	synaptotagmin-8 isoform b	Syt8	NM_010203	fibroblast growth factor 5 isoform 1 precursor	Fgf5				NM_009508	vesicular inhibitory amino acid transporter	Slc32a1
	NM_001285861	synaptotagmin-8 isoform c	Syt8	NM_010205	fibroblast growth factor 8 isoform 1 precursor	Fgf8				NM_009518	protein Wnt-10a precursor	Wnt10a
	NM_001285866	uncharacterized protein KIAA1522 isoform c	C77080	NM_010217	connective tissue growth factor precursor	Ctgf				NM_009519	protein Wnt-11 isoform a precursor	Wnt11
	NM_001285928	UBX domain-containing protein 10	Ubxn10	NM_010218	four-jointed box protein 1 precursor	Fjx1				NM_009520	protein Wnt-2b	Wnt2b
	NM_001285930	UBX domain-containing protein 10	Ubxn10	NM_010225	forkhead box protein F2	Foxf2				NM_009521	proto-oncogene Wnt-3 precursor	Wnt3
	NM_001285956	podocan precursor	Podn	NM_010228	vascular endothelial growth factor receptor 1 precursor	Flt1				NM_009522	protein Wnt-3a precursor	Wnt3a
	NM_001285958	podocan precursor	Podn	NM_010230	formin-1 isoform 1	Fmn1				NM_009523	protein Wnt-4 precursor	Wnt4
	NM_001285999	pleckstrin homology domain-containing family G member 5	Plekhg5	NM_010251	gamma-aminobutyric acid receptor subunit alpha-4 precursor	Gabra4				NM_009524	protein Wnt-5a isoform 1 precursor	Wnt5a
	NM_001286005	ATP-binding cassette sub-family G member 8 isoform 2	Abcg8	NM_010254	galanin receptor type 2	Galr2				NM_009525	protein Wnt-5b precursor	Wnt5b
	NM_001286013	protein delta homolog 2 precursor	Dlk2	NM_010258	transcription factor GATA-6	Gata6				NM_009526	protein Wnt-6 precursor	Wnt6
	NM_001286028	protein delta homolog 2 precursor	Dlk2	NM_010275	glial cell line-derived neurotrophic factor isoform 1	Gdnf				NM_009527	protein Wnt-7a precursor	Wnt7a
	NM_001286038	kinesin light chain 3	Klc3	NM_010279	GDNF family receptor alpha-1 isoform 1 precursor	Gfra1				NM_009528	protein Wnt-7b isoform 1 precursor	Wnt7b
	NM_001286039	kinesin light chain 3	Klc3	NM_010280	GDNF family receptor alpha-3 preproprotein	Gfra3				NM_009534	yorkie homolog isoform 2	Yap1
	NM_001286040	ankyrin repeat and SAM domain-containing protein 1A isoform 1	Anks1	NM_010287	probable G-protein coupled receptor 83 precursor	Gpr83				NM_009538	zinc finger protein PLAGL1	Plagl1
	NM_001286041	ankyrin repeat and SAM domain-containing protein 1A isoform 2	Anks1	NM_010290	gap junction delta-2 protein	Gjd2				NM_009554	zinc finger protein 37 isoform 2	Zfp37
	NM_001286079	ninein isoform 2	Nin	NM_010298	glycine receptor subunit beta isoform 1 precursor	Glrb				NM_009573	zinc finger protein ZIC 1	Zic1
	NM_001286080	ninein isoform 3	Nin	NM_010305	guanine nucleotide-binding protein G(i) subunit alpha-1	Gnai1				NM_009574	zinc finger protein ZIC 2	Zic2
	NM_001286081	neuron-specific calcium-binding protein hippocalcin	Hpca	NM_010307	guanine nucleotide-binding protein G(olf) subunit alpha isoform 1	Gnal				NM_009575	zinc finger protein ZIC 3	Zic3
	NM_001286083	neuron-specific calcium-binding protein hippocalcin	Hpca	NM_010308	guanine nucleotide-binding protein G(o) subunit alpha isoform A	Gnao1				NM_009576	zinc finger protein ZIC 4	Zic4
	NM_001286127	nuclear factor 1 B-type isoform 4	Nfib	NM_010309	protein GNAS isoform XLas	Gnas				NM_009597	acid-sensing ion channel 1 isoform 2	Asic1
	NM_001286131	nuclear factor 1 B-type isoform 5	Nfib	NM_010317	guanine nucleotide-binding protein G(I)/G(S)/G(O) subunit gamma-4 precursor	Gng4				NM_009599	acetylcholinesterase precursor	Ache
	NM_001286148	prolyl 3-hydroxylase 1 isoform 4 precursor	Lepre1	NM_010327	platelet glycoprotein Ib beta chain isoform 2 precursor	Gp1bb				NM_009606	actin, alpha skeletal muscle	Acta1
	NM_001286178	eukaryotic translation initiation factor 4E type 1B isoform 3	Eif4e1b	NM_010329	podoplanin isoform 1 precursor	Pdpn				NM_009612	serine/threonine-protein kinase receptor R3 isoform a precursor	Acvrl1
	NM_001286179	eukaryotic translation initiation factor 4E type 1B isoform 4	Eif4e1b	NM_010340	melatonin-related receptor	Gpr50				NM_009616	disintegrin and metalloproteinase domain-containing protein 19 isoform 1 preproprotein	Adam19
	NM_001286180	eukaryotic translation initiation factor 4E type 1B isoform 5	Eif4e1b	NM_010342	neuropeptides B/W receptor type 1	Npbwr1				NM_009621	A disintegrin and metalloproteinase with thrombospondin motifs 1 precursor	Adamts1
	NM_001286181	protein-lysine 6-oxidase preproprotein	Lox	NM_010345	growth factor receptor-bound protein 10 isoform 1	Grb10				NM_009622	adenylate cyclase type 1	Adcy1
	NM_001286182	protein-lysine 6-oxidase preproprotein	Lox	NM_010346	growth factor receptor-bound protein 7	Grb7				NM_009623	adenylate cyclase type 8 isoform 1	Adcy8
	NM_001286217	fucose mutarotase isoform 2	Fuom	NM_010350	glutamate receptor ionotropic, NMDA 2C precursor	Grin2c				NM_009625	pituitary adenylate cyclase-activating polypeptide precursor	Adcyap1
	NM_001286218	fucose mutarotase isoform 3	Fuom	NM_010351	homeobox protein goosecoid	Gsc				NM_009627	ADM precursor	Adm
	NM_001286226	voltage-dependent L-type calcium channel subunit beta-3 isoform 3	Cacnb3	NM_010367	membrane-associated guanylate kinase, WW and PDZ domain-containing protein 1 isoform a	Magi1				NM_009633	alpha-2B adrenergic receptor	Adra2b
	NM_001286340	transcription factor AP-2-beta isoform 3	Tfap2b	NM_010375	granzyme G precursor	Gzmg				NM_009636	adipocyte enhancer-binding protein 1 isoform 2 precursor	Aebp1
	NM_001286343	B-cell lymphoma/leukemia 11B isoform c	Bcl11b	NM_010390	histocompatibility 2, Q region locus 1 precursor	H2-Q1				NM_009672	acidic leucine-rich nuclear phosphoprotein 32 family member A	Anp32a
	NM_001286347	echinoderm microtubule-associated protein-like 1 isoform 4	Eml1	NM_010391	H-2 class I histocompatibility antigen, Q10 alpha chain precursor	H2-Q10				NM_009686	amyloid beta A4 precursor protein-binding family B member 2 isoform 1	Apbb2
	NM_001286376	storkhead-box protein 2 isoform 3	Stox2	NM_010392	histocompatibility 2, Q region locus 2 precursor	H2-Q2				NM_009691	amyloid-like protein 2 isoform c precursor	Aplp2
	NM_001286386	E3 ubiquitin-protein ligase TRIM9 isoform d	Trim9	NM_010402	heart- and neural crest derivatives-expressed protein 2	Hand2				NM_009697	COUP transcription factor 2 isoform 1	Nr2f2
	NM_001286387	E3 ubiquitin-protein ligase TRIM9 isoform e	Trim9	NM_010404	huntingtin-associated protein 1 isoform A	Hap1				NM_009701	aquaporin-5	Aqp5
	NM_001286388	E3 ubiquitin-protein ligase TRIM9 isoform f	Trim9	NM_010408	potassium/sodium hyperpolarization-activated cyclic nucleotide-gated channel 1	Hcn1				NM_009704	amphiregulin preproprotein	Areg
	NM_001286391	zinc finger protein 821 isoform b	Zfp821	NM_010423	hairy/enhancer-of-split related with YRPW motif protein 1	Hey1				NM_009711	artemin isoform 1 precursor	Artn
	NM_001286393	zinc finger protein 821 isoform b	Zfp821	NM_010425	forkhead box protein D3	Foxd3				NM_009718	neurogenin-2	Neurog2
	NM_001286421	otoferlin isoform 1	Otof	NM_010426	forkhead box protein F1	Foxf1				NM_009719	neurogenin-3	Neurog3
	NM_001286481	homeobox protein OTX2 isoform a	Otx2	NM_010430	hypermethylated in cancer 1 protein isoform 1	Hic1				NM_009721	sodium/potassium-transporting ATPase subunit beta-1	Atp1b1
	NM_001286482	homeobox protein OTX2 isoform b	Otx2	NM_010441	high mobility group protein HMGI-C	Hmga2				NM_009723	plasma membrane calcium-transporting ATPase 2	Atp2b2
	NM_001286483	homeobox protein OTX2 isoform b	Otx2	NM_010445	homeobox protein HMX1	Hmx1				NM_009732	vasopressin-neurophysin 2-copeptin preproprotein	Avp
	NM_001286502	proenkephalin-B preproprotein	Pdyn	NM_010446	hepatocyte nuclear factor 3-beta isoform b	Foxa2				NM_009747	B2 bradykinin receptor	Bdkrb2
	NM_001286518	AHNAK nucleoprotein isoform 4	Ahnak	NM_010450	homeobox protein Hox-A11	Hoxa11				NM_009749	protein BEX2	Bex2
	NM_001286543	syntaxin-3 isoform D	Stx3	NM_010460	homeobox protein Hox-B7	Hoxb7				NM_009754	bcl-2-like protein 11 isoform 3	Bcl2l11
	NM_001286584	protein FAM131B isoform c	Fam131b	NM_010461	homeobox protein Hox-B8	Hoxb8				NM_009758	bone morphogenetic protein receptor type-1A precursor	Bmpr1a
	NM_001286614	sodium channel subunit beta-3 isoform b	Scn3b	NM_010462	homeobox protein Hox-C10	Hoxc10				NM_009769	Krueppel-like factor 5	Klf5
	NM_001286641	uncharacterized protein C11orf87 homolog precursor	AI593442	NM_010463	homeobox protein Hox-C12	Hoxc12				NM_009774	mitotic checkpoint protein BUB3	Bub3
	NM_001286743	protein kinase C and casein kinase substrate in neurons protein 1	Pacsin1	NM_010464	homeobox protein Hox-C13	Hoxc13				NM_009782	voltage-dependent R-type calcium channel subunit alpha-1E	Cacna1e
	NM_001286744	protein kinase C and casein kinase substrate in neurons protein 1	Pacsin1	NM_010465	homeobox protein Hox-C6	Hoxc6				NM_009783	calcium channel, voltage-dependent, T type, alpha 1G subunit isoform a	Cacna1g
	NM_001286753	CD27 antigen isoform c precursor	Cd27	NM_010466	homeobox protein Hox-C8	Hoxc8				NM_009784	voltage-dependent calcium channel subunit alpha-2/delta-1 isoform e preproprotein	Cacna2d1
	NM_001286784	membrane-associated guanylate kinase, WW and PDZ domain-containing protein 1 isoform e	Magi1	NM_010467	homeobox protein Hox-D1	Hoxd1				NM_009785	voltage-dependent calcium channel subunit alpha-2/delta-3 precursor	Cacna2d3
	NM_001286785	membrane-associated guanylate kinase, WW and PDZ domain-containing protein 1 isoform f	Magi1	NM_010468	homeobox protein Hox-D3	Hoxd3				NM_009793	calcium/calmodulin-dependent protein kinase type IV	Camk4
	NM_001286786	membrane-associated guanylate kinase, WW and PDZ domain-containing protein 1 isoform g	Magi1	NM_010469	homeobox protein Hox-D4	Hoxd4				NM_009800	carbonic anhydrase-related protein 11 precursor	Car11
	NM_001286788	membrane-associated guanylate kinase, WW and PDZ domain-containing protein 1 isoform h	Magi1	NM_010471	neuron-specific calcium-binding protein hippocalcin	Hpca				NM_009825	serpin H1 precursor	Serpinh1
	NM_001286942	pituitary homeobox 2 isoform d	Pitx2	NM_010483	5-hydroxytryptamine receptor 5B	Htr5b				NM_009841	monocyte differentiation antigen CD14 precursor	Cd14
	NM_001287048	pituitary homeobox 2 isoform e	Pitx2	NM_010484	sodium-dependent serotonin transporter	Slc6a4				NM_009847	CD2-associated protein	Cd2ap
	NM_001287074	thrombospondin-type laminin G domain and EAR repeat-containing protein precursor	Tspear	NM_010486	ELAV-like protein 2 isoform 2	Elavl2				NM_009849	ectonucleoside triphosphate diphosphohydrolase 2 precursor	Entpd2
	NM_001287093	amphoterin-induced protein 1 isoform b precursor	Amigo1	NM_010487	ELAV-like protein 3	Elavl3				NM_009856	CD83 antigen isoform 1 precursor	Cd83
	NM_001287101	nephronectin isoform c precursor	Npnt	NM_010495	DNA-binding protein inhibitor ID-1	Id1				NM_009864	cadherin-1 precursor	Cdh1
	NM_001287102	nephronectin isoform d precursor	Npnt	NM_010514	insulin-like growth factor II isoform 1 preproprotein	Igf2				NM_009866	cadherin-11 preproprotein	Cdh11
	NM_001287103	nephronectin isoform e	Npnt	NM_010516	protein CYR61 precursor	Cyr61				NM_009867	cadherin-4 precursor	Cdh4
	NM_001287171	secretin isoform 1 preproprotein	Sct	NM_010518	insulin-like growth factor-binding protein 5 precursor	Igfbp5				NM_009872	cyclin-dependent kinase 5 activator 2	Cdk5r2
	NM_001287213	FXYD domain-containing ion transport regulator 5 isoform a precursor	Fxyd5	NM_010544	indian hedgehog protein	Ihh				NM_009876	cyclin-dependent kinase inhibitor 1C isoform 2	Cdkn1c
	NM_001287217	FXYD domain-containing ion transport regulator 5 isoform b precursor	Fxyd5	NM_010564	inhibin alpha chain precursor	Inha				NM_009877	cyclin-dependent kinase inhibitor 2A, isoform 3 isoform 1	Cdkn2a
	NM_001287261	macrophage-stimulating protein receptor isoform 2	Mst1r	NM_010570	insulin receptor substrate 1	Irs1				NM_009880	homeobox protein CDX-1	Cdx1
	NM_001287386	glucokinase isoform 2	Gck	NM_010572	insulin receptor substrate 4	Irs4				NM_009890	cholesterol 25-hydroxylase	Ch25h
	NM_001287514	CCAAT/enhancer-binding protein alpha isoform c	Cebpa	NM_010573	iroquois-class homeodomain protein IRX-1	Irx1				NM_009891	choline O-acetyltransferase	Chat
	NM_001287515	CCAAT/enhancer-binding protein alpha isoform d	Cebpa	NM_010574	iroquois-class homeodomain protein IRX-2	Irx2				NM_009893	chordin isoform 1 precursor	Chrd
	NM_001287521	CCAAT/enhancer-binding protein alpha isoform b	Cebpa	NM_010595	potassium voltage-gated channel subfamily A member 1	Kcna1				NM_009902	claudin-3	Cldn3
	NM_001287523	CCAAT/enhancer-binding protein alpha isoform e	Cebpa	NM_010597	voltage-gated potassium channel subunit beta-1 isoform 1	Kcnab1				NM_009926	collagen alpha-2(XI) chain precursor	Col11a2
	NM_001287800	four and a half LIM domains protein 1 isoform 3	Fhl1	NM_010600	potassium voltage-gated channel subfamily H member 1 isoform 1	Kcnh1				NM_009929	collagen alpha-1(XVIII) chain isoform 2 precursor	Col18a1
	NM_001288619	corticotropin-releasing factor receptor 2 isoform 3 precursor	Crhr2	NM_010601	potassium voltage-gated channel subfamily H member 3	Kcnh3				NM_009931	collagen alpha-1(IV) chain precursor	Col4a1
	NM_001288620	corticotropin-releasing factor receptor 2 isoform 4	Crhr2	NM_010605	G protein-activated inward rectifier potassium channel 4	Kcnj5				NM_009932	collagen alpha-2(IV) chain preproprotein	Col4a2
	NM_001289443	activated CDC42 kinase 1 isoform 3	Tnk2	NM_010606	G protein-activated inward rectifier potassium channel 2 isoform Girk2A-1	Kcnj6				NM_009951	insulin-like growth factor 2 mRNA-binding protein 1	Igf2bp1
	NM_001289444	calcitonin gene-related peptide 1 isoform Cgrp preproprotein	Calca	NM_010607	potassium channel subfamily K member 2 isoform 2	Kcnk2				NM_009954	breast cancer anti-estrogen resistance protein 1 isoform B	Bcar1
	NM_001289464	transcription factor SOX-17 isoform a	Sox17	NM_010608	potassium channel subfamily K member 3	Kcnk3				NM_009960	protocadherin alpha-11 precursor	Pcdha11
	NM_001289465	transcription factor SOX-17 isoform b	Sox17	NM_010610	calcium-activated potassium channel subunit alpha-1 isoform 8	Kcnma1				NM_009988	coxsackievirus and adenovirus receptor homolog isoform b precursor	Cxadr
	NM_001289466	transcription factor SOX-17 isoform b	Sox17	NM_010611	potassium voltage-gated channel subfamily KQT member 2 isoform 1	Kcnq2				NM_009994	cytochrome P450 1B1	Cyp1b1
	NM_001289467	transcription factor SOX-17 isoform c	Sox17	NM_010637	Krueppel-like factor 4	Klf4				NM_009996	1,25-dihydroxyvitamin D(3) 24-hydroxylase, mitochondrial precursor	Cyp24a1
	NM_001289468	T-cell leukemia/lymphoma protein 1A isoform 2	Tcl1	NM_010639	kallikrein-1 precursor	Klk1				NM_010009	25-hydroxyvitamin D-1 alpha hydroxylase, mitochondrial	Cyp27b1
	NM_001289476	proteasome subunit alpha type-7 isoform 2	Psma7	NM_010643	kallikrein 1-related peptidase b24 precursor	Klk1b24				NM_010010	cholesterol 24-hydroxylase precursor	Cyp46a1
	NM_001289480	SH3 domain-containing YSC84-like protein 1 isoform 2	Sh3yl1	NM_010658	transcription factor MafB	Mafb				NM_010014	disabled homolog 1 isoform 1	Dab1
	NM_001289487	exocyst complex component 3-like protein 4	Exoc3l4	NM_010663	keratin, type I cytoskeletal 17	Krt17				NM_010020	sodium-dependent dopamine transporter	Slc6a3
	NM_001289488	exocyst complex component 3-like protein 4	Exoc3l4	NM_010666	keratin, type I cytoskeletal 27	Krt27				NM_010026	arf-GAP with SH3 domain, ANK repeat and PH domain-containing protein 1 isoform a	Asap1
	NM_001289489	exocyst complex component 3-like protein 4	Exoc3l4	NM_010668	keratin, type II cytoskeletal 2 epidermal	Krt2				NM_010043	desmin	Des
	NM_001289558	protein O-linked-mannose beta-1,4-N-acetylglucosaminyltransferase 2 precursor	Pomgnt2	NM_010691	transcription factor LBX1	Lbx1				NM_010051	dickkopf-related protein 1 precursor	Dkk1
	NM_001289559	protein O-linked-mannose beta-1,4-N-acetylglucosaminyltransferase 2 precursor	Pomgnt2	NM_010692	transcription factor LBX2	Lbx2				NM_010052	protein delta homolog 1 isoform 1 precursor	Dlk1
	NM_001289560	protein O-linked-mannose beta-1,4-N-acetylglucosaminyltransferase 2 precursor	Pomgnt2	NM_010703	lymphoid enhancer-binding factor 1 isoform a	Lef1				NM_010053	homeobox protein DLX-1	Dlx1
	NM_001289588	ras-associating and dilute domain-containing protein isoform 1	Radil	NM_010704	leptin receptor isoform 2 precursor	Lepr				NM_010054	homeobox protein DLX-2	Dlx2
	NM_001289600	platelet endothelial aggregation receptor 1 isoform b	Pear1	NM_010710	LIM/homeobox protein Lhx2 isoform a	Lhx2				NM_010055	homeobox protein DLX-3	Dlx3
	NM_001289601	platelet endothelial aggregation receptor 1 isoform c	Pear1	NM_010712	LIM/homeobox protein Lhx4	Lhx4				NM_010056	homeobox protein DLX-5 isoform 1	Dlx5
	NM_001289602	PH and SEC7 domain-containing protein 2 isoform 2	Psd2	NM_010713	LIM/homeobox protein Lhx8	Lhx8				NM_010057	homeobox protein DLX-6	Dlx6
	NM_001289612	tyrosine-protein kinase ZAP-70 TZK	Zap70	NM_010714	LIM/homeobox protein Lhx9 isoform b	Lhx9				NM_010069	double C2-like domain-containing protein alpha	Doc2a
	NM_001289614	butyrophilin subfamily 2 member A2 isoform 2 precursor	Btn2a2	NM_010720	endothelial lipase precursor	Lipg				NM_010077	D(2) dopamine receptor	Drd2
	NM_001289615	butyrophilin subfamily 2 member A2 isoform 1 precursor	Btn2a2	NM_010725	LIM homeobox transcription factor 1-beta	Lmx1b				NM_010095	transcription factor COE2	Ebf2
	NM_001289654	FH1/FH2 domain-containing protein 3 isoform 2	Fhod3	NM_010728	protein-lysine 6-oxidase preproprotein	Lox				NM_010096	transcription factor COE3 isoform 3	Ebf3
	NM_001289655	FH1/FH2 domain-containing protein 3 isoform 3	Fhod3	NM_010732	leucine rich repeat protein 2, neuronal precursor	Lrrn2				NM_010103	EGF-like repeat and discoidin I-like domain-containing protein 3 isoform b precursor	Edil3
	NM_001289660	uridine phosphorylase 2 isoform 2	Upp2	NM_010750	protein mab-21-like 1	Mab21l1				NM_010104	endothelin-1 precursor	Edn1
	NM_001289670	rho GTPase-activating protein 33 isoform b	Arhgap33	NM_010762	myelin and lymphocyte protein isoform 1	Mal				NM_010107	ephrin-A1 isoform 1 precursor	Efna1
	NM_001289671	BTB/POZ domain-containing protein KCTD17 isoform 1	Kctd17	NM_010766	macrophage receptor MARCO	Marco				NM_010108	ephrin-A3 precursor	Efna3
	NM_001289672	BTB/POZ domain-containing protein KCTD17 isoform 2	Kctd17	NM_010791	homeobox protein MOX-1	Meox1				NM_010109	ephrin-A5 isoform 2 precursor	Efna5
	NM_001289673	BTB/POZ domain-containing protein KCTD17 isoform 3	Kctd17	NM_010792	tRNA (guanine-N(7)-)-methyltransferase	Mettl1				NM_010111	ephrin-B2 precursor	Efnb2
	NM_001289674	F-box only protein 41	Fbxo41	NM_010795	beta-1,4-mannosyl-glycoprotein 4-beta-N-acetylglucosaminyltransferase	Mgat3				NM_010112	embryonal Fyn-associated substrate	Efs
	NM_001289675	F-box only protein 41	Fbxo41	NM_010801	myeloid leukemia factor 1 isoform b	Mlf1				NM_010113	pro-epidermal growth factor precursor	Egf
	NM_001289677	protein kinase C and casein kinase II substrate protein 3	Pacsin3	NM_010808	matrix metalloproteinase-24 precursor	Mmp24				NM_010117	inactive rhomboid protein 1 isoform 1	Rhbdf1
	NM_001289678	protein kinase C and casein kinase II substrate protein 3	Pacsin3	NM_010825	homeobox protein Meis2 isoform 2	Meis2				NM_010118	E3 SUMO-protein ligase EGR2	Egr2
	NM_001289682	rho GTPase-activating protein 33 isoform a	Arhgap33	NM_010835	homeobox protein MSX-1	Msx1				NM_010131	homeobox protein EMX1	Emx1
	NM_001289685	IQ motif and SEC7 domain-containing protein 3 isoform 2	Iqsec3	NM_010836	homeobox protein MSX-3	Msx3				NM_010132	homeobox protein EMX2	Emx2
	NM_001289699	proline-rich transmembrane protein 3 isoform a precursor	Prrt3	NM_010837	microtubule-associated protein 6 isoform 1	Map6				NM_010133	homeobox protein engrailed-1	En1
	NM_001289700	proline-rich transmembrane protein 3 isoform a precursor	Prrt3	NM_010838	microtubule-associated protein tau isoform b	Mapt				NM_010134	homeobox protein engrailed-2	En2
	NM_001289701	myomegalin isoform 5	Pde4dip	NM_010866	myoblast determination protein 1	Myod1				NM_010135	protein enabled homolog isoform 1	Enah
	NM_001289702	myomegalin isoform 6	Pde4dip	NM_010875	neural cell adhesion molecule 1 isoform 2 precursor	Ncam1				NM_010136	eomesodermin homolog isoform 1	Eomes
	NM_001289740	maturin isoform a	Mturn	NM_010883	norrin precursor	Ndp				NM_010137	endothelial PAS domain-containing protein 1	Epas1
	NM_001289741	maturin isoform b	Mturn	NM_010894	neurogenic differentiation factor 1	Neurod1				NM_010139	ephrin type-A receptor 2 precursor	Epha2
	NM_001289748	protein-glutamine gamma-glutamyltransferase 6 isoform 2	Tgm6	NM_010895	neurogenic differentiation factor 2	Neurod2				NM_010140	ephrin type-A receptor 3 precursor	Epha3
	NM_001289764	serine protease inhibitor Kazal-type 2 isoform 1	Spink2	NM_010896	neurogenin-1	Neurog1				NM_010141	ephrin type-A receptor 7 isoform 1 precursor	Epha7
	NM_001289767	serine protease inhibitor Kazal-type 2 isoform 3	Spink2	NM_010903	nuclear factor erythroid 2-related factor 3	Nfe2l3				NM_010142	ephrin type-B receptor 2 isoform 2 precursor	Ephb2
	NM_001289768	serine protease inhibitor Kazal-type 2 isoform 4 precursor	Spink2	NM_010910	neurofilament light polypeptide	Nefl				NM_010143	ephrin type-B receptor 3 precursor	Ephb3
	NM_001289782	alpha-crystallin B chain	Cryab	NM_010915	kallikrein 1-related peptidase-like b4 precursor	Klk1b4				NM_010144	ephrin type-B receptor 4 isoform b precursor	Ephb4
	NM_001289784	alpha-crystallin B chain	Cryab	NM_010916	helix-loop-helix protein 1	Nhlh1				NM_010148	epsin-2 isoform 2	Epn2
	NM_001289785	alpha-crystallin B chain	Cryab	NM_010919	homeobox protein Nkx-2.2 isoform 1	Nkx2-2				NM_010149	erythropoietin receptor precursor	Epor
	NM_001289791	acid-sensing ion channel 1 isoform 2	Asic1	NM_010920	homeobox protein Nkx-2.6	Nkx2-6				NM_010150	nuclear receptor subfamily 2 group F member 6	Nr2f6
	NM_001289809	coiled-coil domain-containing protein 63 isoform 1	Ccdc63	NM_010921	homeobox protein Nkx-3.1	Nkx3-1				NM_010151	COUP transcription factor 1	Nr2f1
	NM_001289811	coiled-coil domain-containing protein 63 isoform 3	Ccdc63	NM_010932	prepronociceptin isoform 1 preproprotein	Pnoc				NM_010153	receptor tyrosine-protein kinase erbB-3 precursor	Erbb3
	NM_001289813	protein DGCR6 isoform 1	Dgcr6	NM_010934	neuropeptide Y receptor type 1	Npy1r				NM_010154	receptor tyrosine-protein kinase erbB-4 precursor	Erbb4
	NM_001289814	protein DGCR6 isoform 2	Dgcr6	NM_010939	neuropilin-2 isoform 3 precursor	Nrp2				NM_010157	estrogen receptor beta isoform 2	Esr2
	NM_001289826	circadian locomoter output cycles protein kaput	Clock	NM_011019	oncostatin-M-specific receptor subunit beta precursor	Osmr				NM_010162	exostosin-1	Ext1
	NM_001289848	cytochrome c oxidase subunit 6B2 isoform 1	Cox6b2	NM_011021	homeobox protein orthopedia	Otp				NM_010167	eyes absent homolog 4	Eya4
	NM_001289849	cytochrome c oxidase subunit 6B2 isoform 2	Cox6b2	NM_011023	homeobox protein OTX1	Otx1				NM_010171	tissue factor precursor	F3
	NM_001289850	cytochrome c oxidase subunit 6B2 isoform 3	Cox6b2	NM_011025	oxytocin-neurophysin 1 preproprotein	Oxt				NM_010174	fatty acid-binding protein, heart	Fabp3
	NM_001289915	CD83 antigen isoform 2 precursor	Cd83	NM_011031	prolyl 4-hydroxylase subunit alpha-2 isoform 2 precursor	P4ha2				NM_010180	fibulin-1 precursor	Fbln1
	NM_001289925	early growth response protein 3 isoform 2	Egr3	NM_011037	paired box protein Pax-2	Pax2				NM_010181	fibrillin-2 precursor	Fbn2
	NM_001289927	early growth response protein 3 isoform 3	Egr3	NM_011038	paired box protein Pax-4 isoform 1	Pax4				NM_010195	leucine-rich repeat-containing G-protein coupled receptor 5 precursor	Lgr5
	NM_001290010	acetylcholinesterase precursor	Ache	NM_011039	paired box protein Pax-7	Pax7				NM_010198	fibroblast growth factor 11 isoform 1	Fgf11
	NM_001290273	mitochondrial amidoxime-reducing component 1	2022-03-01	NM_011040	paired box protein Pax-8	Pax8				NM_010200	fibroblast growth factor 13 isoform 1	Fgf13
	NM_001290283	mitochondrial cardiolipin hydrolase isoform a	Pld6	NM_011041	paired box protein Pax-9	Pax9				NM_010202	fibroblast growth factor 4 precursor	Fgf4
	NM_001290288	sterile alpha motif domain-containing protein 15	Samd15	NM_011043	protocadherin 10 isoform 4 precursor	Pcdh10				NM_010203	fibroblast growth factor 5 isoform 1 precursor	Fgf5
	NM_001290291	protein shisa-7 isoform 2 precursor	Shisa7	NM_011048	paired basic amino acid cleaving system 4 isoform 1 precursor	Pcsk6				NM_010205	fibroblast growth factor 8 isoform 1 precursor	Fgf8
	NM_001290299	lipid phosphate phosphatase-related protein type 2 isoform 2	Lppr2	NM_011058	platelet-derived growth factor receptor alpha precursor	Pdgfra				NM_010206	fibroblast growth factor receptor 1 isoform 1 precursor	Fgfr1
	NM_001290302	isthmin-2 precursor	Ism2	NM_011097	pituitary homeobox 1	Pitx1				NM_010207	fibroblast growth factor receptor 2 isoform IIIc	Fgfr2
	NM_001290308	collagen alpha-1(XII) chain precursor	Col12a1	NM_011098	pituitary homeobox 2 isoform b	Pitx2				NM_010217	connective tissue growth factor precursor	Ctgf
	NM_001290372	regulator of G-protein signaling 20 isoform 3	Rgs20	NM_011102	protein kinase C gamma type isoform 1	Prkcg				NM_010218	four-jointed box protein 1 precursor	Fjx1
	NM_001290383	epithelial splicing regulatory protein 1 isoform 2	Esrp1	NM_011105	polycystic kidney disease and receptor for egg jelly-related protein precursor	Pkdrej				NM_010221	peptidyl-prolyl cis-trans isomerase FKBP10 isoform 1 precursor	Fkbp10
	NM_001290407	suppressor APC domain-containing protein 2 isoform b	Sapcd2	NM_011109	group IID secretory phospholipase A2 precursor	Pla2g2d				NM_010225	forkhead box protein F2	Foxf2
	NM_001290429	coiled-coil domain-containing protein 106 isoform a	Ccdc106	NM_011110	calcium-dependent phospholipase A2 precursor	Pla2g5				NM_010228	vascular endothelial growth factor receptor 1 precursor	Flt1
	NM_001290432	coiled-coil domain-containing protein 106 isoform b	Ccdc106	NM_011124	C-C motif chemokine 21a precursor	Ccl21a				NM_010230	formin-1 isoform 1	Fmn1
	NM_001290434	ephrin type-A receptor 7 isoform 3 precursor	Epha7	NM_011124	C-C motif chemokine 21a precursor	Ccl21a				NM_010233	fibronectin isoform a precursor	Fn1
	NM_001290461	zinc finger protein 428 isoform a	Zfp428	NM_011125	phospholipid transfer protein precursor	Pltp				NM_010234	proto-oncogene c-Fos	Fos
	NM_001290467	heparan-sulfate 6-O-sulfotransferase 2 isoform 3	Hs6st2	NM_011127	paired mesoderm homeobox protein 1 isoform a	Prrx1				NM_010251	gamma-aminobutyric acid receptor subunit alpha-4 precursor	Gabra4
	NM_001290468	heparan-sulfate 6-O-sulfotransferase 2 isoform 4 precursor	Hs6st2	NM_011139	POU domain, class 2, transcription factor 3	Pou2f3				NM_010253	galanin peptides precursor	Gal
	NM_001290475	tudor domain-containing protein 7 isoform 1	Tdrd7	NM_011141	POU domain, class 3, transcription factor 1	Pou3f1				NM_010254	galanin receptor type 2	Galr2
	NM_001290481	retinoic acid receptor RXR-alpha isoform 2	Rxra	NM_011143	POU domain, class 4, transcription factor 1	Pou4f1				NM_010258	transcription factor GATA-6	Gata6
	NM_001290482	retinoic acid receptor RXR-alpha isoform 2	Rxra	NM_011144	peroxisome proliferator-activated receptor alpha	Ppara				NM_010264	nuclear receptor subfamily 6 group A member 1 isoform 1	Nr6a1
	NM_001290497	transmembrane protein 91 isoform 2	Tmem91	NM_011197	prostaglandin F2 receptor negative regulator precursor	Ptgfrn				NM_010266	guanine deaminase	Gda
	NM_001290498	transmembrane protein 91 isoform 3	Tmem91	NM_011213	receptor-type tyrosine-protein phosphatase F precursor	Ptprf				NM_010272	growth/differentiation factor 11 precursor	Gdf11
	NM_001290505	E3 ubiquitin-protein ligase Midline-1 isoform 2	Mid1	NM_011214	receptor-type tyrosine-protein phosphatase U isoform 1 precursor	Ptpru				NM_010275	glial cell line-derived neurotrophic factor isoform 1	Gdnf
	NM_001290506	E3 ubiquitin-protein ligase Midline-1 isoform 3	Mid1	NM_011215	receptor-type tyrosine-protein phosphatase N2 precursor	Ptprn2				NM_010279	GDNF family receptor alpha-1 isoform 1 precursor	Gfra1
	NM_001290526	Nance-Horan syndrome protein isoform 1	Nhs	NM_011216	receptor-type tyrosine-protein phosphatase O isoform 1 precursor	Ptpro				NM_010296	zinc finger protein GLI1	Gli1
	NM_001290540	PDZ domain-containing protein 4 isoform 2	Pdzd4	NM_011217	receptor-type tyrosine-protein phosphatase R isoform a precursor	Ptprr				NM_010298	glycine receptor subunit beta isoform 1 precursor	Glrb
	NM_001290541	alkaline ceramidase 2 isoform 2	Acer2	NM_011245	ras-specific guanine nucleotide-releasing factor 1 isoform 1	Rasgrf1				NM_010305	guanine nucleotide-binding protein G(i) subunit alpha-1	Gnai1
	NM_001290543	alkaline ceramidase 2 isoform 3	Acer2	NM_011255	retinol-binding protein 4 isoform 2 precursor	Rbp4				NM_010307	guanine nucleotide-binding protein G(olf) subunit alpha isoform 1	Gnal
	NM_001290563	tetratricopeptide repeat protein 16 isoform b	Ttc16	NM_011261	reelin precursor	Reln				NM_010308	guanine nucleotide-binding protein G(o) subunit alpha isoform A	Gnao1
	NM_001290564	tetratricopeptide repeat protein 16 isoform c	Ttc16	NM_011267	regulator of G-protein signaling 16	Rgs16				NM_010309	protein GNAS isoform XLas	Gnas
	NM_001290566	tetratricopeptide repeat protein 16 isoform c	Ttc16	NM_011299	ribosomal protein S6 kinase alpha-2	Rps6ka2				NM_010317	guanine nucleotide-binding protein G(I)/G(S)/G(O) subunit gamma-4 precursor	Gng4
	NM_001290567	tetratricopeptide repeat protein 16 isoform c	Ttc16	NM_011320	NK1 transcription factor-related protein 1	Nkx1-1				NM_010327	platelet glycoprotein Ib beta chain isoform 2 precursor	Gp1bb
	NM_001290570	ras-specific guanine nucleotide-releasing factor RalGPS1 isoform b	Ralgps1	NM_011326	amiloride-sensitive sodium channel subunit gamma	Scnn1g				NM_010329	podoplanin isoform 1 precursor	Pdpn
	NM_001290572	ras-specific guanine nucleotide-releasing factor RalGPS1 isoform c	Ralgps1	NM_011356	secreted frizzled-related protein 3 precursor	Frzb				NM_010338	prosaposin receptor GPR37 precursor	Gpr37
	NM_001290637	disabled homolog 2-interacting protein isoform 4	Dab2ip	NM_011374	alpha-N-acetylneuraminide alpha-2,8-sialyltransferase	St8sia1				NM_010340	melatonin-related receptor	Gpr50
	NM_001290639	disabled homolog 2-interacting protein isoform 6	Dab2ip	NM_011376	single-minded homolog 1	Sim1				NM_010345	growth factor receptor-bound protein 10 isoform 1	Grb10
	NM_001290646	LIM/homeobox protein Lhx2 isoform b	Lhx2	NM_011377	single-minded homolog 2	Sim2				NM_010350	glutamate receptor ionotropic, NMDA 2C precursor	Grin2c
	NM_001290659	protein TANC1 isoform b	Tanc1	NM_011380	homeobox protein SIX2	Six2				NM_010351	homeobox protein goosecoid	Gsc
	NM_001290660	CD302 antigen isoform a precursor	Cd302	NM_011381	homeobox protein SIX3	Six3				NM_010367	membrane-associated guanylate kinase, WW and PDZ domain-containing protein 1 isoform a	Magi1
	NM_001290666	cysteine/serine-rich nuclear protein 3 isoform c	Csrnp3	NM_011382	homeobox protein SIX4	Six4				NM_010391	H-2 class I histocompatibility antigen, Q10 alpha chain precursor	H2-Q10
	NM_001290676	cytoplasmic polyadenylation element-binding protein 4 isoform 2	Cpeb4	NM_011384	homeobox protein SIX6	Six6				NM_010392	histocompatibility 2, Q region locus 2 precursor	H2-Q2
	NM_001290678	cytoplasmic polyadenylation element-binding protein 4 isoform 3	Cpeb4	NM_011412	slit homolog 3 protein precursor	Slit3				NM_010402	heart- and neural crest derivatives-expressed protein 2	Hand2
	NM_001290682	potassium voltage-gated channel subfamily C member 3 isoform 2	Kcnc3	NM_011415	zinc finger protein SNAI2	Snai2				NM_010404	huntingtin-associated protein 1 isoform A	Hap1
	NM_001290684	protein Shroom2 isoform 2	Shroom2	NM_011427	zinc finger protein SNAI1	Snai1				NM_010408	potassium/sodium hyperpolarization-activated cyclic nucleotide-gated channel 1	Hcn1
	NM_001290685	protein Shroom2 isoform 3 precursor	Shroom2	NM_011428	synaptosomal-associated protein 25 isoform a	Snap25				NM_010423	hairy/enhancer-of-split related with YRPW motif protein 1	Hey1
	NM_001290686	protein Shroom2 isoform 4	Shroom2	NM_011437	transcription factor SOX-10	Sox10				NM_010425	forkhead box protein D3	Foxd3
	NM_001290690	Kv channel-interacting protein 1 isoform D	Kcnip1	NM_011440	transcription factor SOX-14	Sox14				NM_010426	forkhead box protein F1	Foxf1
	NM_001290706	transmembrane protein 54 isoform 3	Tmem54	NM_011443	transcription factor SOX-2	Sox2				NM_010430	hypermethylated in cancer 1 protein isoform 1	Hic1
	NM_001290707	cAMP and cAMP-inhibited cGMP 3',5'-cyclic phosphodiesterase 10A isoform 1	Pde10a	NM_011446	transcription factor SOX-7	Sox7				NM_010441	high mobility group protein HMGI-C	Hmga2
	NM_001290709	transcription factor COE1 isoform 1	Ebf1	NM_011448	transcription factor SOX-9	Sox9				NM_010444	nuclear receptor subfamily 4 group A member 1	Nr4a1
	NM_001290710	transcription factor COE1 isoform 3	Ebf1	NM_011483	zinc and ring finger 4 precursor	Znrf4				NM_010445	homeobox protein HMX1	Hmx1
	NM_001290711	transcription factor COE1 isoform 4	Ebf1	NM_011491	stanniocalcin-2 precursor	Stc2				NM_010446	hepatocyte nuclear factor 3-beta isoform b	Foxa2
	NM_001290714	brain-specific angiogenesis inhibitor 2 isoform 4 precursor	Bai2	NM_011510	ATP-binding cassette, sub-family C (CFTR/MRP), member 8	Abcc8				NM_010449	homeobox protein Hox-A1	Hoxa1
	NM_001290715	brain-specific angiogenesis inhibitor 2 isoform 3 precursor	Bai2	NM_011532	T-box transcription factor TBX1 isoform 1	Tbx1				NM_010450	homeobox protein Hox-A11	Hoxa11
	NM_001290717	synaptotagmin-like protein 4 isoform 2	Sytl4	NM_011535	T-box transcription factor TBX3 isoform 1	Tbx3				NM_010451	homeobox protein Hox-A2	Hoxa2
	NM_001290718	synaptotagmin-like protein 4 isoform 2	Sytl4	NM_011536	T-box transcription factor TBX4 isoform a	Tbx4				NM_010460	homeobox protein Hox-B7	Hoxb7
	NM_001290719	synaptotagmin-like protein 4 isoform 3	Sytl4	NM_011537	T-box transcription factor TBX5	Tbx5				NM_010461	homeobox protein Hox-B8	Hoxb8
	NM_001290730	homeobox protein Hox-D8 isoform b	Hoxd8	NM_011540	telethonin	Tcap				NM_010463	homeobox protein Hox-C12	Hoxc12
	NM_001290731	homeobox protein Hox-D8 isoform c	Hoxd8	NM_011542	transcription elongation factor A protein 3	Tcea3				NM_010467	homeobox protein Hox-D1	Hoxd1
	NM_001290733	oxysterol-binding protein-related protein 6 isoform b	Osbpl6	NM_011545	transcription factor 21	Tcf21				NM_010468	homeobox protein Hox-D3	Hoxd3
	NM_001290734	oxysterol-binding protein-related protein 6 isoform c	Osbpl6	NM_011547	transcription factor AP-2-alpha isoform 1	Tfap2a				NM_010471	neuron-specific calcium-binding protein hippocalcin	Hpca
	NM_001290736	putative E3 ubiquitin-protein ligase UNKL isoform 3	Unkl	NM_011567	transcriptional enhancer factor TEF-3 isoform a	Tead4				NM_010474	heparan sulfate glucosamine 3-O-sulfotransferase 1 precursor	Hs3st1
	NM_001290745	nck-associated protein 1 isoform a	Nckap1	NM_011607	tenascin precursor	Tnc				NM_010475	estradiol 17-beta-dehydrogenase 1	Hsd17b1
	NM_001290747	T-box transcription factor TBX22 isoform 3	Tbx22	NM_011611	tumor necrosis factor receptor superfamily member 5 isoform 1 precursor	Cd40				NM_010478	heat shock 70 kDa protein 1B	Hspa1b
	NM_001290753	ephrin type-B receptor 2 isoform 1 precursor	Ephb2	NM_011617	CD70 antigen	Cd70				NM_010479	heat shock 70 kDa protein 1A	Hspa1a
	NM_001290773	glycosyltransferase-like protein LARGE2 isoform 3 precursor	Gyltl1b	NM_011627	trophoblast glycoprotein precursor	Tpbg				NM_010482	5-hydroxytryptamine receptor 1B	Htr1b
	NM_001290774	glycosyltransferase-like protein LARGE2 isoform 4	Gyltl1b	NM_011642	tumor protein p73 isoform a	Trp73				NM_010483	5-hydroxytryptamine receptor 5B	Htr5b
	NM_001290775	glycosyltransferase-like protein LARGE2 isoform 5	Gyltl1b	NM_011658	twist-related protein 1	Twist1				NM_010484	sodium-dependent serotonin transporter	Slc6a4
	NM_001290800	tyrosine-protein kinase receptor TYRO3 isoform B	Tyro3	NM_011670	ubiquitin carboxyl-terminal hydrolase isozyme L1	Uchl1				NM_010486	ELAV-like protein 2 isoform 2	Elavl2
	NM_001290814	AF4/FMR2 family member 3	Aff3	NM_011674	2-hydroxyacylsphingosine 1-beta-galactosyltransferase precursor	Ugt8a				NM_010487	ELAV-like protein 3	Elavl3
	NM_001290818	beta-adrenergic receptor kinase 1 isoform 1	Adrbk1	NM_011703	vasoactive intestinal polypeptide receptor 1 precursor	Vipr1				NM_010495	DNA-binding protein inhibitor ID-1	Id1
	NM_001290822	podoplanin isoform 2 precursor	Pdpn	NM_011718	protein Wnt-10b precursor	Wnt10b				NM_010496	DNA-binding protein inhibitor ID-2	Id2
	NM_001290826	cytoplasmic polyadenylation element-binding protein 3 isoform a	Cpeb3	NM_011719	protein Wnt-9b precursor	Wnt9b				NM_010512	insulin-like growth factor I isoform 1 preproprotein	Igf1
	NM_001290982	unconventional myosin-Ib isoform 3	Myo1b	NM_011763	zinc finger protein 9	Zfp9				NM_010514	insulin-like growth factor II isoform 1 preproprotein	Igf2
	NM_001290990	serine/threonine-protein kinase LMTK3 precursor	Lmtk3	NM_011768	zinc finger X-chromosomal protein	Zfx				NM_010516	protein CYR61 precursor	Cyr61
	NM_001290993	zinc transporter 4 isoform b	Slc30a4	NM_011771	zinc finger protein Aiolos	Ikzf3				NM_010518	insulin-like growth factor-binding protein 5 precursor	Igfbp5
	NM_001291000	semaphorin-6D isoform 3 precursor	Sema6d	NM_011773	zinc transporter 3	Slc30a3				NM_010544	indian hedgehog protein	Ihh
	NM_001291005	calsenilin isoform c	Kcnip3	NM_011780	disintegrin and metalloproteinase domain-containing protein 23 isoform 2 preproprotein	Adam23				NM_010564	inhibin alpha chain precursor	Inha
	NM_001291010	tumor necrosis factor receptor superfamily member 25 isoform 1 precursor	Tnfrsf25	NM_011782	A disintegrin and metalloproteinase with thrombospondin motifs 5 precursor	Adamts5				NM_010567	phosphatidylinositol 3,4,5-trisphosphate 5-phosphatase 2	Inppl1
	NM_001291016	bcl-2-like protein 11 isoform 5	Bcl2l11	NM_011795	C1q-related factor precursor	C1ql1				NM_010570	insulin receptor substrate 1	Irs1
	NM_001291024	RING finger protein 112 isoform 2	Rnf112	NM_011797	carbonic anhydrase 14 precursor	Car14				NM_010571	insulin receptor substrate 3	Irs3
	NM_001291026	PR domain zinc finger protein 16 isoform 3	Prdm16	NM_011812	fibulin-5 precursor	Fbln5				NM_010572	insulin receptor substrate 4	Irs4
	NM_001291029	PR domain zinc finger protein 16 isoform 4	Prdm16	NM_011821	glypican-6 isoform 2 precursor	Gpc6				NM_010573	iroquois-class homeodomain protein IRX-1	Irx1
	NM_001291042	transmembrane protein 220 isoform 2	Tmem220	NM_011824	gremlin-1 precursor	Grem1				NM_010574	iroquois-class homeodomain protein IRX-2	Irx2
	NM_001291043	transmembrane protein 220 isoform 3	Tmem220	NM_011832	insulin receptor-related protein precursor	Insrr				NM_010580	integrin beta-5 isoform 2 precursor	Itgb5
	NM_001291049	ubiquitin carboxyl-terminal hydrolase 43 isoform 2	Usp43	NM_011836	laminin subunit gamma-3 precursor	Lamc3				NM_010588	protein jagged-2 precursor	Jag2
	NM_001291061	filensin isoform a	Bfsp1	NM_011837	lymphocyte antigen 6H isoform a precursor	Ly6h				NM_010590	LIM domain-containing protein ajuba	Ajuba
	NM_001291065	hepatocyte nuclear factor 3-beta isoform a	Foxa2	NM_011846	matrix metalloproteinase-17 precursor	Mmp17				NM_010595	potassium voltage-gated channel subfamily A member 1	Kcna1
	NM_001291067	hepatocyte nuclear factor 3-beta isoform c	Foxa2	NM_011858	teneurin-4	Tenm4				NM_010596	potassium voltage-gated channel subfamily A member 7	Kcna7
	NM_001291070	apoptosis-inducing factor 3 isoform 1	Aifm3	NM_011859	protein odd-skipped-related 1	Osr1				NM_010600	potassium voltage-gated channel subfamily H member 1 isoform 1	Kcnh1
[truncated: 3,224 more rows]
