# Supplementary material for: Polycomb repressive complex 1.1 coordinates homeostatic and emergency myelopoiesis
Source: eLife. 2023 Jun 2;12:e83004. doi: 10.7554/eLife.83004 (PMC10287155; doi:10.7554/eLife.83004)
Supplement: Supplementary file 3. [file elife-83004-supp3.xlsx]

## Sheet: File 3
	Supplementary file 3. DNA motifs identified in ATAC peaks at proximal promoters enriched in Pcgf1D/D CD135-LSK cells (Top 12 motifs).
	1. Positively enriched
	Rank	Motif	Name	P-value
	1		CTCF	10-88
	2		BORIS	10-56
	3		Bach1	10-33
	4		Bach2	10-27
	5		Nrf2	10-25
	6		NF-E2	10-23
	7		Fosl2	10-19
	8		Fra1	10-19
	9		Jun-AP1	10-18
	10		AP-1	10-17
	11		BATF	10-16
	12		Atf3	10-15
	2. Nagatively enriched
	Rank	Motif	Name	P-value
	1		Ascl1	10-70
	2		HEB	10-68
	3		Ptf1a	10-65
	4		E2A	10-56
	5		Atoh1	10-56
	6		NeuroD1	10-45
	7		E2A	10-45
	8		Olig2	10-39
	9		Tcf21	10-39
	10		Tcf12	10-39
	11		Ets1	10-31
	12		Etv2	10-30
