# Supplementary material for: Polycomb repressive complex 1.1 coordinates homeostatic and emergency myelopoiesis
Source: eLife. 2023 Jun 2;12:e83004. doi: 10.7554/eLife.83004 (PMC10287155; doi:10.7554/eLife.83004)
Supplement: Supplementary file 4. [file elife-83004-supp4.xlsx]

## Sheet: File 4
	Supplementary file 4. List of differentially expressed genes (DEGs) in GMPs and those overlapped between "5-FU day 8 vs day 0 GMPs" and "Control vs Pcgf1D/D GMPs".
	5-FU day 8 vs day 0										Control vs Pcgf1D/D											Overlaped DEGs
	UP					DOWN					UP					DOWN						"5-FU day 8 vs day 0" and "Control vs Pcgf1D/D"
	Gene name	logFC	logCPM	P-value	FDR	Gene name	logFC	logCPM	P-value	FDR	Gene name	logFC	logCPM	P-value	FDR	Gene name	logFC	logCPM	P-value	FDR		UP	DOWN
	Ifitm1	2.66551	8.15171	6.96603e-157	3.40235e-153	Ly6c2	-3.71521	10.7663	1.94095260462997e-311	4.74e-307	Rab34	4.67922	4.87172	1.59669e-86	1.29976e-82	Prg2	-4.47266	5.43926	2.15836e-127	5.27094e-123		Actn4	AI839979
	Degs2	3.36592	4.45734	1.28331e-90	1.74109e-87	Ly86	-4.69471	6.58935	1.36705e-271	1.66923e-267	Tnfsfm13	5.22978	4.14684	2.01473e-62	8.2003e-59	Sumo3	-2.24361	7.99066	4.03436e-94	4.92615e-90		Adgrg1	Akr1c13
	Lcn2	2.25114	6.48229	1.35941e-86	1.58087e-83	Ly6c1	-3.6451	7.37444	2.93051e-228	2.38553e-224	Perp	3.47836	4.94032	1.59372e-60	4.86502e-57	Ppic	-3.15702	5.25539	5.6869e-71	3.47199e-67		Aff3	AW112010
	Bcat1	3.66887	3.82841	2.9086e-75	3.0883e-72	Ctsh	-4.11668	5.98018	1.61357e-202	9.85125e-199	Atp10d	4.06679	4.48844	1.40152e-58	3.80295e-55	H2-Q9	-3.49539	5.18486	1.39177e-69	6.7977e-66		Ankrd27	Bex1
	Serpina3g	1.84115	6.91846	8.83985e-75	8.63512e-72	Prss34	-6.06841	4.15099	6.76465e-133	2.75333e-129	Ldhb	1.61406	7.22998	1.98259e-45	4.40154e-42	Gdf3	-2.30068	6.29321	3.23779e-61	1.12957e-57		Arhgdig	Bin1
	Emilin2	2.66729	4.3576	4.04975e-54	2.53587e-51	Elane	-2.22783	13.9336	2.87791e-117	1.00402e-113	Cnn3	1.78222	6.75535	6.48331e-45	1.31941e-41	Tceal8	-2.67212	5.3484	6.71926e-58	1.64091e-54		Arhgef40	Bphl
	Clnk	5.32204	2.73686	1.01756e-53	6.21246e-51	Pf4	-3.76029	4.60777	3.501e-117	1.06873e-113	Itgb5	2.31909	4.88653	1.04785e-34	1.70597e-31	Tnfsf13	-1.78593	6.29322	8.23562e-41	1.54709e-37		Arrb2	Car1
	Ptger3	2.24134	4.48819	3.59369e-53	2.14052e-50	Pyhin1	-4.17308	4.40174	4.75282e-115	1.28965e-111	Arhgef25	10.0212	2.26733	1.50854e-33	2.16706e-30	Vcam1	-2.48537	4.83474	5.63264e-39	9.82533e-36		B4galnt4	Ccl9
	Rps6ka3	2.2629	4.50665	6.93241e-53	4.03087e-50	Ms4a6c	-2.21882	7.29386	4.58184e-111	1.11893e-107	Ltbp3	2.08158	5.17025	1.71992e-32	2.21064e-29	Hist2h2aa2	-7.0007	3.05539	5.13599e-34	7.83912e-31		Bag2	Cd28
	Lrg1	2.2423	4.87364	1.50388e-47	7.34527e-45	Clec4a2	-3.91572	4.34392	2.59813e-107	5.76808e-104	H2afy2	2.80408	4.11533	3.94649e-32	4.81886e-29	Prss34	-5.71651	2.74236	1.54574e-32	2.09714e-29		Basp1	Cd52
	Clec4e	1.67586	5.9271	4.77365e-46	2.24187e-43	Tyrobp	-2.18733	7.72322	5.90663e-107	1.20205e-103	Gm10778	10.3293	2.55818	8.63316e-32	1.00395e-28	Gnal	-3.63778	3.26713	1.15186e-31	1.27861e-28		Bcl3	Cept1
	Gclm	1.33716	7.51497	1.23252e-44	5.47263e-42	Apoe	-3.07807	5.82303	7.22062e-98	1.35642e-94	Fos	1.69279	6.00793	2.30273e-30	2.44499e-27	Chst13	-1.38129	6.64382	2.85378e-30	2.90384e-27		Bend4	Ces2g
	Spp1	2.18072	3.97405	2.9326e-42	1.2253e-39	Rgs10	-3.42269	4.87004	8.79794e-98	1.53467e-94	Ptk7	3.75709	3.31719	6.24629e-30	6.10163e-27	Asns	-2.17247	5.11635	1.04977e-29	9.86015e-27		Bok	Cfp
	Selp	3.41134	2.8731	4.19921e-40	1.57768e-37	Irf8	-2.31461	7.41157	7.64e-97	1.24384e-93	Tgfbi	2.00777	5.08866	1.63776e-29	1.48132e-26	Sdsl	-3.52182	3.68774	1.47776e-28	1.28887e-25		Cactin	Chil3
	Piga	1.82581	4.76278	7.5733e-36	2.43352e-33	Ldhb	-2.37348	6.30905	2.0555e-94	3.13733e-91	Plxnb2	1.86991	5.13573	8.03735e-27	6.54267e-24	Ccl9	-1.13747	8.71003	2.78726e-27	2.34716e-24		Carhsp1	Chst13
	Fah	9.13527	1.6511	7.81461e-35	2.44667e-32	H2-Q6	-11.4318	3.8208	4.60689e-93	6.61794e-90	Pros1	2.33592	4.88146	1.95213e-26	1.53784e-23	Stc2	-9.54635	1.64007	2.20188e-26	1.68038e-23		Cav2	Clec7a
	Glipr2	1.60003	5.23468	1.65944e-34	5.06565e-32	Gm21188	-2.39909	6.01136	9.16013e-89	1.17737e-85	Ptprf	5.79223	2.30409	4.8555e-26	3.48754e-23	Fcer1a	-9.49192	1.58728	2.91363e-26	2.15618e-23		Ccdc57	Cox5a
	Gja1	2.05878	3.69132	8.99389e-34	2.61476e-31	Cpa3	-2.14329	7.03667	7.66556e-87	9.36004e-84	Pawr	4.63429	2.44531	8.62234e-26	6.01617e-23	Tie1	-5.41013	3.24128	1.07162e-23	6.23095e-21		Ccnjl	Cpxm1
	Junb	1.30145	5.92822	6.68805e-33	1.87734e-30	Tifab	-2.27929	6.6755	9.86884e-79	1.09549e-75	Marcksl1	1.28188	6.47464	1.58032e-25	1.07203e-22	Pcgf1	-5.97809	1.6544	1.67894e-23	9.53522e-21		Ccr10	Cst7
	Asns	1.27794	6.47344	4.44111e-32	1.19183e-29	Slpi	-1.73901	8.46253	3.15142e-75	3.2067e-72	Kcng2	2.20667	4.67179	2.20879e-25	1.45786e-22	Atp5g1	-1.17391	8.28374	2.68201e-23	1.4555e-20		Cdkn1a	Ctsc
	Abi3	2.1159	3.6883	5.18938e-32	1.3775e-29	Cpq	-2.22736	5.35972	2.62557e-72	2.46612e-69	H1f0	1.38348	6.18556	3.05676e-25	1.96445e-22	C1qtnf6	-4.15478	2.28699	5.94131e-22	3.02276e-19		Cenpv	Ctss
	Gjb3	2.55258	2.96272	4.4854e-30	1.03338e-27	Cd52	-1.89224	6.02646	3.24509e-66	2.93512e-63	Spats2	9.48949	1.76516	4.63495e-25	2.90231e-22	Tfrc	-1.13624	7.13389	2.33932e-21	1.09863e-18		Cep89	Cyp2j9
	Pmaip1	3.26491	2.84123	2.67548e-29	6.04981e-27	Fcer1g	-1.70837	7.72537	7.67718e-65	6.69587e-62	Gna14	3.94729	2.6861	2.84388e-24	1.73626e-21	Tmem119	-1.98885	4.37725	3.36504e-21	1.52181e-18		Cish	Dusp6
	Mcoln2	4.38523	1.86135	5.24919e-29	1.15487e-26	Serpinf1	-2.2533	6.42549	1.32128e-64	1.11265e-61	Ltbp4	9.38934	1.6725	6.85022e-24	4.08022e-21	Ptprcap	-1.21282	5.90956	5.86356e-21	2.60353e-18		Cobll1	Ear3
	Pim1	2.02999	4.21899	8.29037e-29	1.80767e-26	Minos1	-1.63397	7.73031	4.67092e-64	3.80228e-61	Klrg2	6.5159	2.10039	1.73249e-23	9.6157e-21	Ccr2	-1.30814	6.85656	8.42926e-21	3.67591e-18		Coro2a	Eci1
	Unc119	1.1183	6.38038	1.50225e-27	3.05721e-25	H2-DMb1	-2.06615	5.36098	1.48833e-63	1.17246e-60	Mmp23	9.41715	1.69647	2.91464e-23	1.54736e-20	Aldh1l1	-9.3437	1.44586	7.52029e-19	2.82543e-16		Cpt1a	F13a1
	Bdh1	2.57491	2.6778	4.65934e-27	9.25087e-25	Prg3	-3.15203	3.97496	3.72647e-63	2.84388e-60	Smagp	4.1555	2.36158	1.34764e-22	7.00229e-20	9030617O03Rik	-1.85951	4.28713	4.73425e-18	1.65164e-15		Ctdsp2	Far2
	Rrm2	0.989281	9.08745	1.62716e-26	3.15372e-24	Csf1r	-2.82052	3.95125	1.38798e-62	1.02715e-59	Efemp2	5.69223	1.84011	6.84422e-22	3.41107e-19	Ifitm1	-1.8044	4.2899	1.79528e-17	5.92467e-15		Ctsl	Fcer1a
	Myd88	1.05103	6.5732	8.62061e-25	1.4722e-22	Grcc10	-1.65468	6.77259	6.02186e-61	4.32529e-58	Pmaip1	3.07452	3.6487	9.56002e-22	4.66931e-19	Omd	-4.30303	1.68157	2.18595e-17	7.02408e-15		Dhrs13	Fggy
	Sapcd2	1.1771	5.41051	4.15695e-24	6.81321e-22	Cd93	-1.99209	5.59072	1.12897e-59	7.87732e-57	Gcat	1.25662	5.87787	1.12182e-21	5.37177e-19	Zfr	-1.42594	5.17584	3.17763e-17	9.8229e-15		Dnm2	Fut7
	Wdr4	1.07515	6.32204	5.08668e-24	8.28145e-22	F13a1	-1.95222	6.45338	1.99838e-59	1.35562e-56	Rtn4rl1	4.11463	2.68716	2.79791e-21	1.2892e-18	Cfp	-0.989148	6.6076	3.26067e-16	9.15275e-14		Emilin2	Gata1
	Muc13	1.11618	5.83261	1.36311e-23	2.12029e-21	Ms4a4c	-3.34755	3.4074	4.33319e-56	2.86002e-53	Plxnc1	1.97375	4.39587	1.06371e-20	4.51947e-18	Oas1a	-1.68805	4.54054	6.38207e-16	1.71271e-13		Endod1	Gbp3
	Hspd1	0.870105	9.45574	2.35702e-23	3.64309e-21	S100a8	-1.55505	7.00594	6.71666e-55	4.31652e-52	Itga1	2.01594	4.75979	1.07338e-20	4.51947e-18	Cmah	-0.923905	7.49719	7.63506e-16	2.0049e-13		Espl1	Gdf3
	Apobec3	1.05498	6.21968	2.51874e-23	3.86856e-21	BC064078	-2.99804	3.44099	3.84742e-52	2.18506e-49	Camk2b	2.99144	2.99511	1.12308e-20	4.64859e-18	Serpinf1	-1.0273	5.94736	5.46101e-15	1.23485e-12		Etv5	Glrx
	Marcksl1	1.03625	6.08964	5.10728e-23	7.65183e-21	Lyz2	-1.51199	8.06109	4.87244e-51	2.70431e-48	Clstn1	1.90308	4.56573	1.20918e-20	4.92155e-18	S100a8	-1.16066	5.73856	1.07123e-14	2.40005e-12		Fads2	Gm21188
	1500009L16Rik	2.72351	2.32561	5.2313e-23	7.78985e-21	Macrod1	-1.95282	5.15446	5.7567e-51	3.1241e-48	Cpa3	1.03708	7.22046	1.35863e-20	5.43921e-18	Padi4	-1.97912	3.45622	1.33526e-14	2.88569e-12		Flnb	Gnal
	Lpcat4	1.12067	5.43121	9.09033e-23	1.32931e-20	Serpine2	-1.85209	5.85425	8.15947e-51	4.33179e-48	Dpf2	1.10783	6.69287	1.82389e-20	7.18407e-18	Dmkn	-1.33332	5.00491	2.716e-14	5.66901e-12		Foxp1	Gpc3
	Ddx39	0.900056	9.25803	1.00745e-22	1.46445e-20	Gdf3	-1.70166	5.80601	2.8012e-50	1.45549e-47	Ptprs	1.19269	6.46181	5.16154e-20	2.00079e-17	Scin	-4.51001	1.19116	5.55804e-14	1.11257e-11		Fyn	Gpr171
	Ldha	0.894379	11.745	1.5531e-22	2.24427e-20	Ifi27	-1.5613	6.39714	4.05765e-49	2.06441e-46	Crip1	1.12488	6.34302	6.36398e-19	2.42836e-16	Abcg2	-1.08964	5.45408	1.2266e-13	2.32208e-11		Gadd45b	Gstm1
	Dph1	1.29721	4.83464	2.08435e-22	2.95941e-20	Fcnb	-2.86776	3.52941	1.0302e-48	5.13441e-46	Timp2	1.70047	4.64149	9.93582e-19	3.67641e-16	Far2	-1.25673	5.0258	2.46614e-13	4.39604e-11		Galnt12	Gstm2
	Lrrc59	0.900101	8.64792	2.39067e-22	3.35531e-20	Cst3	-1.31254	9.66776	2.53158e-47	1.21223e-44	Rimbp3	5.7978	1.43876	1.31319e-18	4.78648e-16	Akr1c13	-1.16731	5.26506	2.4533e-13	4.39604e-11		Galr3	Gstm7
	Gm10052	0.956639	8.99401	2.99919e-22	4.18533e-20	Hist1h2bc	-2.09472	4.33556	1.89921e-45	8.75108e-43	E130012A19Rik	1.2577	5.85324	1.7035e-18	6.11782e-16	Trem3	-0.826595	7.29173	2.7131e-13	4.80121e-11		Gas2l1	Gzmb
	2010111I01Rik	1.02307	6.00449	3.29089e-22	4.5405e-20	S100a1	-1.53218	6.31609	8.53849e-45	3.86145e-42	Emilin2	1.29645	5.74529	4.08355e-18	1.44528e-15	Erlec1	-1.57265	4.10392	5.21881e-13	8.85059e-11		Gata3	H2-Q9
	Plk1	0.939509	7.14676	6.05681e-22	8.0827e-20	Mgst1	-1.46361	7.24956	1.89814e-42	8.27758e-40	Cenpv	1.25194	5.73078	5.43538e-18	1.86954e-15	Tmem98	-2.21583	2.80807	6.50495e-13	1.08066e-10		Gatsl3	Hist1h1e
	Galnt12	2.81953	2.2523	1.20708e-21	1.56798e-19	Clec7a	-2.17915	4.33891	2.48301e-42	1.06382e-39	Bmp1	2.59996	3.06928	8.0907e-18	2.74421e-15	Cttn	-8.10702	0.271272	2.37736e-12	3.7946e-10		Gcat	Hist1h2ab
	Dkkl1	1.80763	3.30982	1.2763e-21	1.64045e-19	Gm10778	-9.59376	2.00283	2.96028e-42	1.2253e-39	Bend4	2.98184	3.04749	1.31048e-17	4.38401e-15	F13a1	-0.735914	9.03352	3.31504e-12	5.25693e-10		Gns	Hist1h2ac
	Pno1	0.924135	7.71058	2.74784e-21	3.42373e-19	Klrk1	-5.59427	2.0665	4.92522e-42	2.00465e-39	Cdkn1a	1.83787	4.62144	1.87235e-17	6.09662e-15	Dstn	-0.697994	9.47341	5.49662e-12	8.54987e-10		Golm1	Hist1h2ad
	Mcm3ap	1.22377	4.91498	3.19135e-21	3.95614e-19	Lyz1	-1.63334	5.23915	9.69823e-42	3.88263e-39	Wdr86	3.6578	2.28031	2.55661e-17	8.10843e-15	Trem2	-2.58497	1.99011	7.50059e-12	1.13069e-09		Got1	Hist1h2ae
	Tubb6	1.05757	5.56561	5.4294e-21	6.69654e-19	Tmsb4x	-1.16277	11.785	4.18228e-41	1.64735e-38	Jag2	3.54887	2.18207	2.87554e-17	9.00301e-15	Scarf1	-2.84291	2.73284	1.50939e-11	2.22053e-09		Gvin1	Hist1h2af
	Cdc20	0.882296	7.99438	9.97285e-21	1.18803e-18	Tifa	-1.82299	5.04973	1.72348e-40	6.6808e-38	Zfp36	1.53995	5.38936	3.49817e-17	1.06786e-14	Afp	-3.08902	1.68158	2.26501e-11	3.23472e-09		Gyltl1b	Hist1h2ag
	Cenpv	1.16258	4.87976	1.41641e-19	1.5442e-17	Smpdl3a	-1.54652	6.59124	2.16129e-40	8.247e-38	Inppl1	4.19692	3.18827	6.65257e-17	2.00571e-14	Cept1	-0.800806	6.67112	3.37303e-11	4.70701e-09		Hnrnpa1	Hist1h2ah
	Ifitm3	0.93537	8.2091	1.66574e-19	1.79203e-17	Clec12a	-1.17688	9.47837	1.07493e-39	3.9774e-37	Hipk2	1.72414	5.05688	7.40765e-17	2.20612e-14	Clec7a	-0.93959	5.54808	4.07228e-11	5.65053e-09		Hoxa5	Hist1h2ai
	Mtap	0.890131	6.72292	1.72262e-19	1.83704e-17	Ctsf	-9.50583	1.91761	1.34245e-39	4.89313e-37	Cracr2b	1.60423	4.79319	7.59948e-17	2.23599e-14	Rbm44	-4.52439	0.952591	1.05692e-10	1.3877e-08		Hoxa9	Hist1h2ak
	Slc16a3	1.45027	3.86594	7.84345e-19	8.08206e-17	H2afv	-1.23225	8.14799	1.92199e-39	6.90249e-37	Cd14	1.48972	4.87503	8.38872e-17	2.43882e-14	Casp12	-4.96524	0.225201	1.07321e-10	1.40154e-08		Hspa1a	Hist1h2an
	Perp	1.50659	3.50601	9.26496e-19	9.46692e-17	Rdm1	-1.605	5.0864	4.14407e-38	1.4667e-35	Syde2	2.43734	3.63907	1.28456e-16	3.69028e-14	Agpat3	-4.25912	0.723931	1.98788e-10	2.4273e-08		Hspa1b	Hist1h4d
	Ipo11	1.15068	5.17987	1.29869e-18	1.31599e-16	Pkib	-1.76803	4.48976	4.43802e-37	1.5483e-34	Rhbdl3	3.40748	2.13164	1.29955e-16	3.69028e-14	Mcpt8	-1.15729	4.76765	3.93559e-10	4.68834e-08		Icam1	Hnmt
	Mthfd2	0.943056	5.9726	1.35229e-18	1.36464e-16	Ap1s2	-1.74128	4.8134	6.67298e-37	2.29522e-34	Cltb	1.55427	4.68733	3.57477e-16	9.92038e-14	Epx	-4.24249	2.17457	5.42073e-10	6.24432e-08		Id1	Hrsp12
	Ccne1	1.08153	5.03733	2.79758e-18	2.75483e-16	Ear1	-5.20619	2.00117	7.78876e-37	2.64179e-34	Msrb3	3.03672	3.18237	4.60617e-16	1.2639e-13	Tspan32	-0.678044	7.68377	7.6412e-10	8.52081e-08		Ier5	Ifi27
	Ada	0.932307	5.81639	6.33701e-18	6.04516e-16	Mgst2	-1.40626	5.86352	1.76163e-36	5.89326e-34	Ier5l	2.31381	3.22151	5.13837e-16	1.39427e-13	Lyplal1	-4.32378	0.485304	8.24455e-10	9.06938e-08		Ifitm3	Ifi27l2a
	Mt2	3.96447	1.2845	7.60546e-18	7.19895e-16	Hdc	-1.21237	7.47971	3.04547e-36	1.00505e-33	Ckb	2.96715	2.84183	6.57613e-16	1.7456e-13	Lrrc2	-7.60035	-0.174066	1.4489e-09	1.51861e-07		Il1r1	Il18
	Dhrs13	1.14628	4.58062	8.10673e-18	7.58523e-16	Kcnip3	-1.87279	4.37874	4.20219e-36	1.36829e-33	Coro2a	1.28145	6.08041	8.43777e-16	2.19211e-13	Adgrl4	-0.641799	7.47166	1.51949e-09	1.57586e-07		Imp4	Il1rl1
	Isyna1	0.859896	7.31815	8.1786e-18	7.62327e-16	Ramp1	-1.09352	9.65122	1.24614e-35	3.9522e-33	Cyp27a1	2.78375	2.75069	1.07775e-15	2.77049e-13	Rhoj	-2.71881	1.61086	1.56268e-09	1.60346e-07		Irf2bpl	Itsn1
	Ccnd1	1.38256	4.19233	1.16983e-17	1.07805e-15	B2m	-1.19678	10.9542	1.02985e-34	3.18354e-32	Gsn	1.32516	5.1267	1.14416e-15	2.91058e-13	Selp	-1.40643	3.72145	1.57184e-09	1.60611e-07		Jund	Kcnip3
	Plp2	0.92009	5.86895	2.30933e-17	2.07339e-15	Serf2	-1.13914	9.01576	1.73924e-34	5.24371e-32	Tubb6	1.31093	5.53588	1.36718e-15	3.44204e-13	Nxpe2	-7.6716	-0.116437	1.72492e-09	1.7479e-07		Kif21a	Lpxn
	Als2	1.88396	2.82362	3.55364e-17	3.14433e-15	Unc93b1	-1.17522	7.13121	1.78291e-34	5.30982e-32	Nkx2-3	9.09591	1.40526	1.59034e-15	3.96302e-13	Kcnj2	-1.88872	2.45684	2.418e-09	2.39069e-07		Klrg2	Lsm6
	Cmah	1.02803	5.32302	6.12152e-17	5.32006e-15	Ypel3	-1.63792	4.90017	4.50293e-34	1.32489e-31	St14	1.36079	5.08936	1.70746e-15	4.21191e-13	C1ra	-2.75947	3.07566	2.54713e-09	2.5082e-07		L3mbtl2	Ly6c1
	Sdr39u1	1.08625	5.24735	6.8107e-17	5.85649e-15	Cfp	-1.26225	6.46329	1.56929e-33	4.50867e-31	Tbc1d30	4.22777	1.92832	1.82912e-15	4.46688e-13	Sdc2	-1.66064	3.27366	3.6131e-09	3.40677e-07		Laptm4b	Ly6c2
	Lmo2	0.799477	8.84153	6.88338e-17	5.87759e-15	Cd300lb	-2.51715	3.07621	3.13962e-33	8.91544e-31	Fgd1	3.1652	2.25154	1.90447e-15	4.60485e-13	Samsn1	-1.03906	4.93434	4.37964e-09	4.06673e-07		Lfng	Ly6i
	Flnb	1.55465	3.34101	7.08402e-17	6.02784e-15	H2-Q7	-1.69006	5.89037	8.14592e-33	2.26058e-30	Dusp1	1.42755	5.12327	2.17573e-15	5.20917e-13	Rab17	-2.73677	1.33148	4.52404e-09	4.18491e-07		Lpcat4	Macrod2
	Odc1	0.828309	8.65439	8.86147e-17	7.48809e-15	Arl5c	-3.74821	2.23017	1.53977e-32	4.22502e-30	Tln1	1.16768	7.52265	2.50015e-15	5.92778e-13	Ces2g	-7.57335	-0.201859	1.00863e-08	8.95698e-07		Lsr	Matk
	Bcl3	1.42454	4.43714	8.92455e-17	7.5154e-15	Tnfaip8l2	-1.42979	5.56736	2.97463e-32	8.0715e-30	Nbeal2	1.25595	5.21715	2.6943e-15	6.32668e-13	Tbl3	-0.623458	7.22207	1.01988e-08	8.99148e-07		Maged1	Ms4a2
	Kif20a	1.11524	4.89952	1.02937e-16	8.60896e-15	Sdc2	-4.66759	1.94507	6.38592e-32	1.67689e-29	Sall2	8.59823	0.937674	2.7804e-15	6.46668e-13	Gata1	-2.56577	1.18992	1.5099e-08	1.27589e-06		Marcksl1	Myo1b
	Tomm40	0.791672	8.53759	1.39506e-16	1.15097e-14	Hexb	-1.26959	6.04019	8.22734e-32	2.13744e-29	Cpd	1.06986	5.65135	4.59437e-15	1.05848e-12	Enpp4	-0.954814	5.2677	1.70648e-08	1.4321e-06		Maz	Ndufa13
	Dnaja1	0.760751	8.44111	1.8356e-16	1.50934e-14	Tmed3	-1.0941	8.9405	1.11959e-31	2.87806e-29	Ank	1.44408	5.40464	4.82794e-15	1.1019e-12	Ipo11	-0.696768	6.44702	1.82797e-08	1.51325e-06		Mcoln2	Ndufa4
	Arxes2	1.97563	2.52212	2.27982e-16	1.85585e-14	Mpo	-1.05302	14.3983	1.49969e-31	3.815e-29	Arhgef40	2.72985	2.49451	1.20915e-14	2.68443e-12	Prg3	-1.45204	3.34605	2.22233e-08	1.79707e-06		Mgat4b	Ndufb11
	Dgat2	1.07604	4.53187	3.3718e-16	2.72658e-14	C3	-2.21717	3.28721	2.01437e-31	5.07143e-29	Ptrf	3.29582	2.69224	1.30684e-14	2.84949e-12	Cc2d2a	-8.18199	0.350776	2.29108e-08	1.84655e-06		Mknk2	Nit2
	Plscr1	0.936304	5.98879	4.664e-16	3.75906e-14	Gapt	-1.52682	4.60623	2.46288e-31	6.13735e-29	2900026A02Rik	4.42545	2.37257	1.29723e-14	2.84949e-12	Lcn2	-1.50124	3.17293	2.55572e-08	2.033e-06		Mob3a	Nkg7
	Dnajc11	0.834355	6.38962	6.62038e-16	5.21537e-14	Ndufa1	-1.19732	6.75768	3.42639e-31	8.4521e-29	P3h3	2.43247	2.99601	1.68397e-14	3.57951e-12	8430430B14Rik	-7.30862	-0.42352	3.77988e-08	2.9586e-06		Mpzl1	Nme2
	Klrg2	4.46549	0.849125	7.26496e-16	5.70475e-14	Fbxw4	-1.77486	4.78788	4.28412e-31	1.04622e-28	Rab6b	3.34531	2.41473	1.68561e-14	3.57951e-12	Slc40a1	-1.34777	4.74284	4.0558e-08	3.14434e-06		Mt1	Nnt
	Gm5643	0.825795	7.00281	8.85532e-16	6.93128e-14	BC026585	-1.83264	4.10444	1.16106e-30	2.80735e-28	Nefh	3.74299	2.18854	2.51483e-14	5.29436e-12	Serpinb6b	-3.90544	0.406728	4.25314e-08	3.27336e-06		Mt2	Nrg1
	Eno1	0.713695	10.8647	9.21497e-16	7.18973e-14	S100a11	-1.28984	8.5593	1.39209e-30	3.33296e-28	Aatk	1.15764	5.81005	2.85513e-14	5.90892e-12	Ranbp17	-2.5187	1.89909	4.53908e-08	3.46403e-06		Myo1c	Nucb2
	Smpdl3b	7.91138	0.521388	9.7578e-16	7.58902e-14	Bex6	-1.20658	6.06466	1.92248e-30	4.55815e-28	Tmem8	1.65278	4.46868	2.99368e-14	6.14359e-12	Tmem40	-1.13995	4.16929	4.71026e-08	3.58347e-06		Nabp1	Oas1g
	Ccr10	3.34486	1.2722	1.0407e-15	8.04269e-14	Malat1	-1.29326	6.41649	4.01375e-30	9.42498e-28	Sorl1	1.02485	6.02941	4.79143e-14	9.75095e-12	Cd59a	-2.75583	0.971347	4.742e-08	3.59168e-06		Naprt	Paqr5
	Dnmt3l	1.99087	2.3339	1.39217e-15	1.06244e-13	C1galt1c1	-1.23375	6.00821	4.24643e-30	9.8764e-28	Btbd11	2.31021	4.06653	5.06915e-14	1.02309e-11	Acy3	-2.45472	1.22311	4.88131e-08	3.66789e-06		Nfkb2	Phf11b
	Rcc1	0.854731	7.37552	1.58003e-15	1.19832e-13	Ltb4r1	-1.11643	6.97847	9.64796e-30	2.20199e-27	Irf5	1.17137	5.34763	7.26582e-14	1.44259e-11	Snx31	-3.7976	0.32882	4.9125e-08	3.68001e-06		Pawr	Pla2r1
	Tpm1	0.84512	5.87746	1.70395e-15	1.2883e-13	Atxn7l3b	-1.07893	7.65	3.1252e-29	7.00189e-27	Gm1673	1.99454	3.55581	9.02155e-14	1.77674e-11	1600029O15Rik	-7.26658	-0.458062	5.03041e-08	3.75681e-06		Pcbp4	Pld4
	Ccnb1	0.754816	8.15026	1.71018e-15	1.28902e-13	Lta4h	-0.975091	9.94481	3.71843e-29	8.25525e-27	Capn2	1.87969	4.35254	9.86702e-14	1.9277e-11	Gimap9	-1.7645	2.75054	5.3497e-08	3.97097e-06		Perp	Pon3
	Bop1	0.766242	6.96353	3.14585e-15	2.30014e-13	Arsb	-1.34813	5.17043	9.99516e-29	2.1601e-26	H2-Ab1	1.14637	5.525	1.17862e-13	2.28028e-11	Enpp5	-1.62937	3.30837	5.40757e-08	4.00177e-06		Pim2	Prg2
	Ppp5c	0.831269	5.95051	3.70037e-15	2.69752e-13	Rassf4	-1.33037	5.39359	1.58239e-28	3.38979e-26	Dbn1	2.2207	3.21773	1.19518e-13	2.28028e-11	Cyp39a1	-1.64717	3.10409	5.61155e-08	4.1277e-06		Pitpnm1	Prg3
	Gtf2h1	0.951172	5.53957	3.84009e-15	2.77452e-13	Tmem205	-1.08857	6.86476	2.04643e-28	4.34572e-26	Gas2l1	2.5742	2.43982	1.18752e-13	2.28028e-11	Prss57	-0.554253	8.89809	6.23527e-08	4.51844e-06		Pkn1	Prorsd1
	Ccdc109b	1.10633	4.23395	5.63528e-15	4.02395e-13	1700112E06Rik	-1.50803	4.49625	4.79661e-28	1.00981e-25	Med12l	8.34863	0.711261	1.59006e-13	2.98698e-11	Aff2	-3.90532	0.131969	6.65e-08	4.76245e-06		Plp2	Prss34
	Tnfsf14	1.25243	3.63301	7.54753e-15	5.2965e-13	Napsa	-1.00401	9.28696	6.39526e-28	1.33486e-25	Tmem38a	3.11039	1.87518	1.67458e-13	3.12174e-11	Prom1	-1.00033	4.91484	7.8482e-08	5.55539e-06		Pmaip1	Prss57
	Noc4l	0.74716	7.13162	8.48604e-15	5.88743e-13	Rabac1	-1.03817	8.3792	8.61181e-28	1.78228e-25	Hoxa7	1.67505	4.15278	1.90116e-13	3.51729e-11	Gm6578	-7.22434	-0.493255	8.32855e-08	5.86142e-06		Ppifos	Prtn3
	Got1	0.842392	5.73028	9.39096e-15	6.49679e-13	Aldh2	-1.10688	7.24417	1.12051e-27	2.29949e-25	Plekha6	8.36921	0.736141	1.97822e-13	3.63234e-11	Odc1	-0.547223	8.43758	8.40498e-08	5.88132e-06		Ppp2r5d	Psmg4
	Eif2b1	0.746641	7.22328	1.08807e-14	7.50617e-13	Mcee	-1.15039	5.92005	2.46648e-27	4.97802e-25	Krt18	1.26507	5.18886	2.07972e-13	3.79022e-11	Slc19a1	-0.594371	6.93042	9.13692e-08	6.35533e-06		Prkch	Ptgds
	E2f4	0.837277	5.79909	1.21998e-14	8.36888e-13	Gm2a	-1.00603	8.10418	2.50926e-27	5.02284e-25	Trim47	3.30472	2.74717	2.22607e-13	4.02687e-11	Sepp1	-0.651027	6.49908	9.80899e-08	6.78599e-06		Procr	Rbm44
	Gyg	0.746916	7.50035	1.36374e-14	9.27686e-13	Anxa5	-1.06613	7.15095	6.99986e-27	1.37858e-24	Kcnab3	8.14312	0.526412	3.13465e-13	5.50729e-11	Aldh1a1	-7.17871	-0.529653	1.02393e-07	7.02402e-06		Prpf6	Rn45s
	Bag2	0.826043	5.94875	1.36834e-14	9.2823e-13	Cst7	-1.06315	8.91519	1.48591e-26	2.90299e-24	Fcnb	1.52467	4.31779	3.17712e-13	5.54203e-11	Lhpp	-1.27299	3.67803	1.29752e-07	8.77749e-06		Prss16	Rnase12
	Aurka	0.744299	7.44702	1.53311e-14	1.03141e-12	Npc2	-0.999569	8.18695	1.97896e-26	3.80536e-24	Myh9	1.31223	5.62863	3.6222e-13	6.2736e-11	Cd320	-0.683792	5.87652	2.10964e-07	1.37883e-05		Psip1	Rplp1
	Gm5803	1.01219	5.05893	2.26399e-14	1.51063e-12	Pld4	-1.37354	4.89584	3.11861e-26	5.94997e-24	Rhoq	2.57323	2.32423	4.45898e-13	7.6685e-11	Clec4e	-0.834605	5.10529	2.20053e-07	1.43304e-05		Ptgir	Rps14
	Ruvbl2	0.707974	8.46939	2.34101e-14	1.55776e-12	Sat1	-1.02996	7.24274	3.34862e-26	6.33927e-24	Mt1	0.828097	6.95482	5.10276e-13	8.7143e-11	Matk	-0.656574	6.38824	2.53803e-07	1.64406e-05		Ptprf	Rps4l
	Frmd6	2.0951	2.10942	2.36806e-14	1.56722e-12	Cox6b2	-1.43174	4.53771	3.71966e-26	6.98753e-24	Nrip1	1.24642	5.1269	5.37444e-13	9.05167e-11	Cited4	-1.44579	2.9314	2.85321e-07	1.81928e-05		Rai14	S100a8
	Tctn2	7.70511	0.344918	2.85108e-14	1.87672e-12	Rnaset2b	-0.973717	9.33462	5.13249e-26	9.53192e-24	Smarcc2	0.954152	5.97729	5.63642e-13	9.42788e-11	Ldha	-0.496253	10.903	2.97019e-07	1.88894e-05		Ramp2	Scin
	Phb2	0.654584	9.74499	3.78323e-14	2.47695e-12	Man2b1	-1.11495	6.24485	5.16851e-26	9.53192e-24	Stard10	1.48806	4.40767	7.48065e-13	1.23436e-10	Bex1	-4.06365	-0.0661609	3.11655e-07	1.95653e-05		Rasd1	Sdc2
	Jam3	4.15508	0.931464	4.14999e-14	2.68825e-12	Copz2	-2.71683	2.37316	5.19121e-26	9.53192e-24	Tmem221	4.03203	1.22778	1.18714e-12	1.94572e-10	Nkg7	-0.542376	9.68988	3.97012e-07	2.43923e-05		Rcor2	Sdsl
	Mybl2	0.855376	5.87218	4.14948e-14	2.68825e-12	Rnaset2a	-0.971801	9.34177	5.82749e-26	1.06204e-23	Furin	1.22147	5.36305	1.2736e-12	2.07351e-10	Grap	-4.27131	-0.359944	4.99349e-07	3.00493e-05		S1pr2	Sepp1
	Srebf2	0.877552	5.33827	4.55083e-14	2.93234e-12	Gm19757	-1.5135	4.56363	1.41214e-25	2.55451e-23	Shisa8	4.4562	2.5357	1.28259e-12	2.07431e-10	Clu	-2.91982	0.344391	5.4114e-07	3.23901e-05		Scap	Serpinb10
	Gcat	0.825827	5.94789	4.84056e-14	3.11083e-12	Gbp3	-1.33059	4.97532	1.81521e-25	3.2595e-23	Bahd1	1.6042	4.07859	2.18838e-12	3.51595e-10	Snap47	-1.33574	3.77163	5.54054e-07	3.29322e-05		Sec24d	Serpinf1
	Socs3	2.80021	1.49579	5.82337e-14	3.70345e-12	1700012B09Rik	-4.42579	1.51228	2.28913e-25	4.0805e-23	Flnb	1.28412	5.15513	3.98421e-12	6.27732e-10	Mpg	-0.916255	4.66583	5.54918e-07	3.29322e-05		Slc16a3	Sh3tc1
	Shmt2	0.701549	8.41323	6.16297e-14	3.90925e-12	Glipr1	-1.02568	7.80684	2.53664e-25	4.48893e-23	Elovl7	1.30141	4.75546	4.23368e-12	6.62761e-10	Shmt1	-0.560545	7.01979	5.56939e-07	3.29322e-05		Slc27a3	Tbxas1
	Ncl	0.810701	9.39082	6.47484e-14	4.09643e-12	Sqrdl	-1.31021	5.05822	3.83906e-25	6.74487e-23	Dpp4	1.16008	5.15101	5.85988e-12	9.05722e-10	Vangl1	-7.08158	-0.605389	5.62601e-07	3.301e-05		Smarca4	Tceal8
	Eif2b3	0.767318	6.17811	8.63749e-14	5.38103e-12	Ms4a2	-1.71351	3.58177	4.48882e-25	7.8301e-23	Plekhh3	3.88067	1.99711	6.13278e-12	9.41941e-10	Ptgds	-7.08158	-0.605389	5.63662e-07	3.301e-05		Snx24	Tceanc
	Car2	0.747556	6.41522	9.65772e-14	5.95584e-12	Stxbp6	-3.15847	2.07953	5.57514e-25	9.65607e-23	Ly6k	3.23787	1.54541	6.61665e-12	1.00991e-09	8030462N17Rik	-1.58119	3.20878	5.87987e-07	3.43522e-05		Socs3	Tdg
	Tgm1	2.45434	1.90297	1.01373e-13	6.22016e-12	Serf1	-1.38745	4.66741	7.53182e-25	1.29531e-22	Mcmdc2	7.90059	0.31264	6.98675e-12	1.05977e-09	C330021F23Rik	-12.823	4.94228	6.00088e-07	3.49755e-05		Spag5	Tfrc
	Hspa9	0.709515	8.12833	1.18068e-13	7.20835e-12	Rgs2	-1.05508	6.22475	1.24113e-24	2.10484e-22	Prkar2a	0.889772	6.26068	8.55128e-12	1.28117e-09	Rpl34	-0.688702	7.00417	6.02158e-07	3.50126e-05		Srebf2	Tie1
	Tuba8	0.738566	6.6104	1.30171e-13	7.87264e-12	Fam173a	-0.986003	7.48242	1.33119e-24	2.24201e-22	Crim1	2.34429	2.35457	1.15243e-11	1.71606e-09	9030619P08Rik	-1.22732	3.46827	6.21317e-07	3.60408e-05		St3gal5	Tmem141
	Id1	1.05145	4.77947	1.33088e-13	8.02501e-12	Bnip3l	-0.969953	7.40302	1.77456e-24	2.96826e-22	Ankrd63	4.54837	2.83632	1.23871e-11	1.83337e-09	Creld2	-0.580727	6.65673	7.12795e-07	4.03879e-05		Stat3	Tnfaip8
	Gpr84	1.58413	2.79225	1.87758e-13	1.11563e-11	Padi2	-1.9825	3.1513	1.83963e-24	3.05616e-22	Padi2	1.20121	4.86337	1.8634e-11	2.72492e-09	Tbxas1	-0.908221	4.69105	7.33962e-07	4.14909e-05		Stau2	Tnfsf13
	Ctu2	0.771797	6.29998	2.14071e-13	1.25669e-11	Dhrs3	-1.52572	3.95226	2.93911e-24	4.84974e-22	Chd3	2.2972	2.66686	1.9492e-11	2.83342e-09	Ly6c2	-0.466157	10.709	8.6031e-07	4.80769e-05		Stk40	Trappc6a
	Naprt	1.83026	2.92458	2.83163e-13	1.65039e-11	Nrg1	-2.74078	2.89614	5.27538e-24	8.53179e-22	Irf2bpl	1.72644	3.69317	2.00946e-11	2.90373e-09	Akr1e1	-0.794054	5.08651	8.77698e-07	4.89367e-05		Tanc1	Trem2
	Prpf31	0.695401	7.45551	4.55746e-13	2.63115e-11	H2-DMb2	-1.889	3.42815	5.645e-24	9.06951e-22	N4bp3	2.28091	2.43161	2.03319e-11	2.92074e-09	Kdsr	-0.619948	6.16852	8.93645e-07	4.9567e-05		Tgfb1	Tspan32
	Gars	0.703242	7.37677	5.00847e-13	2.87117e-11	Vkorc1	-1.00426	6.88758	5.98164e-24	9.54756e-22	Nat8l	1.78026	3.50052	2.61587e-11	3.71408e-09	Rrm2	-0.522662	8.45452	8.95092e-07	4.9567e-05		Tgm1	Tspan9
	Echdc2	7.56589	0.224075	5.26497e-13	3.01114e-11	Snx22	-0.971143	7.52585	6.31405e-24	1.00127e-21	Afap1	1.13904	5.67689	3.2757e-11	4.59747e-09	Maoa	-0.800294	5.08406	9.75863e-07	5.33144e-05		Tjp2	Ube2l6
	Tmem40	0.787058	5.81887	5.53483e-13	3.15808e-11	Haao	-1.32862	4.82514	6.6336e-24	1.04516e-21	Itpr3	2.1942	2.50505	3.27518e-11	4.59747e-09	Ccnd2	-0.517041	7.5571	9.92783e-07	5.41178e-05		Tmem37	Vcam1
	Bok	2.40887	1.75139	6.20448e-13	3.51554e-11	Mxd4	-1.63387	3.71673	1.24119e-23	1.94302e-21	Pcdhgc3	2.16684	3.78099	4.20029e-11	5.79521e-09	Hnmt	-0.691193	5.53187	1.09622e-06	5.90966e-05		Traf3	Wbp5
	Wdr34	0.831203	5.76575	6.22821e-13	3.52081e-11	Car1	-2.03854	3.68863	3.17511e-23	4.84622e-21	4933433G19Rik	7.7879	0.213514	4.38169e-11	6.01153e-09	Cbln3	-6.88264	-0.767113	1.28686e-06	6.87665e-05		Traf4	2022-09-10
	Aldh7a1	0.996568	4.69127	6.65919e-13	3.7471e-11	Xist	-1.52621	3.9584	4.33639e-23	6.57758e-21	Smo	0.886036	6.08195	5.58566e-11	7.62053e-09	Gstm4	-0.68275	5.76343	1.51303e-06	7.94616e-05		Tubb6	1190007I07Rik
	Il2rg	0.804687	6.53894	8.17862e-13	4.56005e-11	Bmyc	-1.14496	5.6753	4.87964e-23	7.35591e-21	Ano6	0.865947	5.99858	6.8906e-11	9.34864e-09	Chil3	-2.73667	0.945077	1.88161e-06	9.67385e-05		Ube2o	2810417H13Rik
	Ppa1	0.661873	8.48317	8.65722e-13	4.79406e-11	Gzmb	-3.25885	2.21885	5.45698e-23	8.07666e-21	F11r	3.4725	1.26213	7.37473e-11	9.95019e-09	Ms4a2	-1.85012	2.47316	2.87186e-06	0.000139708		Unc5a	4921529L05Rik
	Rrp9	0.729405	6.67636	9.66861e-13	5.34202e-11	Ppib	-0.976256	7.96108	7.43779e-23	1.09421e-20	Man1c1	1.02824	5.73561	7.97659e-11	1.07031e-08	Ctla2a	-1.53521	2.52476	3.5522e-06	0.00016943		Vps37b	4933440M02Rik
	Ffar2	1.01422	4.34141	9.97501e-13	5.49887e-11	Cxx1c	-2.24163	2.71077	1.79815e-22	2.5831e-20	Mmp11	4.94057	0.666487	8.2644e-11	1.10287e-08	Ntpcr	-0.788271	4.88649	3.63048e-06	0.000172155		Zcchc3	9030617O03Rik
	Msto1	0.769473	6.1135	1.23989e-12	6.72877e-11	Cdkn2c	-1.32379	4.64962	1.85944e-22	2.65552e-20	Mcoln2	3.48246	1.64615	9.09537e-11	1.20716e-08	3830403N18Rik	-1.65167	1.82359	3.93037e-06	0.000183876		Zeb1
	Sqle	0.933041	4.55982	1.2557e-12	6.79944e-11	Mpeg1	-2.2196	2.71788	2.14657e-22	3.03013e-20	Jun	0.918721	6.1447	9.5976e-11	1.26694e-08	Grb10	-1.4054	2.63181	4.10956e-06	0.000189716
	Entpd5	0.899803	4.91952	1.34672e-12	7.2601e-11	S100a9	-1.7756	3.50008	3.12407e-22	4.33483e-20	Vash2	3.26093	2.1543	1.19038e-10	1.54629e-08	Gimap1	-2.0245	1.38517	4.26258e-06	0.000195303
	Ppid	0.657528	8.42972	1.4117e-12	7.59363e-11	Lgals1	-0.888446	9.27034	3.9625e-22	5.43642e-20	Nrtn	2.40246	3.33632	1.28081e-10	1.65496e-08	Bex4	-6.87612	-0.767986	4.31295e-06	0.000197241
	Slc16a1	0.760478	6.91505	1.80276e-12	9.59152e-11	Lpar6	-1.3163	4.70289	4.99012e-22	6.80802e-20	Zbtb16	1.46772	4.03483	1.37343e-10	1.7653e-08	Tmem141	-0.968575	4.40176	4.665e-06	0.00021097
	Abcf2	0.730048	6.52931	2.0985e-12	1.09737e-10	Dguok	-1.01188	5.97676	5.21047e-22	7.06916e-20	Dync1h1	1.38839	4.80008	1.39629e-10	1.78528e-08	Myo1b	-2.63433	2.3232	4.72371e-06	0.00021323
	Jak3	0.97587	4.3273	2.11637e-12	1.10436e-10	Anapc13	-1.1364	5.60124	5.34975e-22	7.21802e-20	Espn	3.82232	1.03797	1.44878e-10	1.84275e-08	Icam2	-0.565089	6.51383	4.98062e-06	0.000224413
	Pisd-ps1	2.23276	1.87689	2.42577e-12	1.26042e-10	Gstm5	-1.29184	4.5834	5.5587e-22	7.45873e-20	Taok3	0.80683	6.56731	1.57951e-10	1.99862e-08	Agmo	-6.92779	-0.72589	5.03736e-06	0.000226361
	Snx24	2.06325	1.87924	3.18878e-12	1.63599e-10	I830077J02Rik	-2.07322	2.73794	7.44031e-22	9.875e-20	Maged1	1.1983	4.60323	1.64743e-10	2.07381e-08	Lpxn	-1.01372	4.08102	5.11943e-06	0.000229398
	Wdr18	0.641076	8.46258	3.41113e-12	1.74274e-10	Myl6	-0.880454	9.27038	7.85862e-22	1.03738e-19	Sbk1	2.08794	2.50224	1.69427e-10	2.12183e-08	Cth	-6.82063	-0.811509	5.3254e-06	0.000237754
	Adsl	0.653572	7.7545	3.92888e-12	1.99061e-10	Sub1	-0.879237	9.41233	8.62308e-22	1.13217e-19	Sptan1	1.19489	4.97009	1.75428e-10	2.18578e-08	Nrg1	-1.47845	2.24424	5.70006e-06	0.000250813
	Prkag2	1.01495	4.09713	4.04686e-12	2.04191e-10	Ctss	-1.38093	4.68643	9.84431e-22	1.2856e-19	Cux1	0.811583	6.58329	1.7939e-10	2.2238e-08	Prkcdbp	-7.0469	-0.642569	6.3075e-06	0.000276049
	Gbx2	1.23082	3.30961	4.14976e-12	2.08521e-10	Ggh	-1.19574	6.04387	1.22186e-21	1.57878e-19	Pitpnm1	1.81749	4.35578	1.85051e-10	2.28238e-08	Nhp2	-0.469271	7.85697	6.32272e-06	0.00027622
	Psmd3	0.667573	8.01892	4.76529e-12	2.37496e-10	Mgl2	-1.28484	4.77117	1.31812e-21	1.68533e-19	Socs3	8.12702	0.521785	1.86614e-10	2.2901e-08	Macrod2	-1.75844	1.5912	7.1173e-06	0.000307088
	Lck	1.99519	2.13908	5.65811e-12	2.7971e-10	Shfm1	-0.906707	8.63163	1.51041e-21	1.92113e-19	Tgfb1	0.710247	7.71248	2.14117e-10	2.60147e-08	Glrx	-0.509004	7.6518	7.57175e-06	0.000324973
	Spns2	1.08851	4.1062	5.73481e-12	2.82929e-10	Gpc1	-1.41723	4.712	1.69467e-21	2.14433e-19	Hspa1a	2.12011	2.60123	3.07723e-10	3.72024e-08	Slc16a1	-0.454526	8.49077	8.90994e-06	0.000375803
	Laptm4b	0.949863	4.78707	6.20117e-12	3.04706e-10	Mrpl23	-0.924308	7.14868	1.97014e-21	2.48004e-19	Gata3	7.69375	0.129556	3.20515e-10	3.85581e-08	Mat2a	-0.457072	9.49993	9.41124e-06	0.000392204
	Dlat	0.710439	6.17634	7.20832e-12	3.53483e-10	Far2	-1.64242	3.56387	2.12287e-21	2.6586e-19	Chadl	3.23334	1.32693	3.72047e-10	4.4538e-08	Gja1	-1.24332	4.00836	9.56119e-06	0.000395446
	Icam1	1.14035	3.49511	9.11102e-12	4.45e-10	Gamt	-1.81096	3.14029	6.55543e-21	8.04474e-19	Plxdc1	1.86561	3.87818	4.27952e-10	5.07331e-08	Otogl	-6.97736	-0.684973	9.63764e-06	0.000397569
	Tubb4b	0.596096	10.3804	9.80796e-12	4.78084e-10	Btg1	-1.11725	5.33685	6.95542e-21	8.49291e-19	Unc5a	2.40222	2.40223	4.32149e-10	5.09832e-08	Tfr2	-0.775035	4.9381	9.93841e-06	0.000409285
	Sema4a	0.912174	4.86311	1.12366e-11	5.46632e-10	Dpm3	-1.04907	5.66872	7.12311e-21	8.6544e-19	Pcbp4	2.44702	2.18457	4.59255e-10	5.39205e-08	Ivns1abp	-0.442467	8.93844	9.98744e-06	0.000409527
	Nek6	0.943171	4.56984	1.14212e-11	5.54506e-10	Mmp28	-2.29094	2.41796	8.02985e-21	9.70778e-19	1700003E16Rik	7.60918	0.0606282	4.79391e-10	5.60153e-08	Cct3	-0.440486	8.97188	9.96942e-06	0.000409527
	U2af2	0.764873	5.38627	1.27489e-11	6.17738e-10	Smim14	-0.885949	7.75795	9.69619e-21	1.16646e-18	Basp1	2.10325	2.54042	5.07095e-10	5.89703e-08	Eps8	-1.80297	1.45697	1.05676e-05	0.000430118
	Mt1	0.732373	7.85458	1.37219e-11	6.62258e-10	Gm1673	-3.54407	1.75131	9.86937e-21	1.18147e-18	Smarca4	0.8422	6.11763	5.34237e-10	6.18322e-08	Nr1d2	-1.1239	4.02413	1.09993e-05	0.000445302
	Wdr46	0.680493	6.41553	1.40083e-11	6.74745e-10	H2-Ke6	-0.992876	5.84613	1.20365e-20	1.42691e-18	Etv6	0.687732	7.63965	5.47679e-10	6.27928e-08	Ube2l6	-1.00467	4.16518	1.18006e-05	0.000474765
	Nsun2	0.634138	7.38422	1.73041e-11	8.30223e-10	Itm2c	-0.944829	6.97109	2.08441e-20	2.45909e-18	Slc16a3	0.887046	5.53698	5.71419e-10	6.52085e-08	Gstm7	-1.59178	1.89998	1.18478e-05	0.00047588
	Akt1	0.6538	7.21794	1.77122e-11	8.46476e-10	Hcst	-1.18175	4.62329	2.21024e-20	2.59501e-18	1190002N15Rik	0.855518	5.61521	5.84016e-10	6.63361e-08	Hist1h4d	-0.605466	6.44345	1.20839e-05	0.000483771
	Eno1b	0.624402	9.19479	1.92482e-11	9.16295e-10	Prdx5	-0.862025	8.79274	2.40492e-20	2.81007e-18	Cdk14	3.08494	1.60468	6.48338e-10	7.33012e-08	Rn45s	-0.406829	12.4811	1.24599e-05	0.000496383
	Pla2g4a	0.821078	5.31701	1.94665e-11	9.24886e-10	Scpep1	-1.31528	4.23661	3.45724e-20	4.02044e-18	App	0.766924	7.16511	6.73874e-10	7.58372e-08	Gstm2	-1.87242	2.08355	1.31524e-05	0.000522268
	Farsa	0.631277	7.90531	2.03719e-11	9.66026e-10	Hist1h1e	-0.936739	6.68968	3.48507e-20	4.0336e-18	Trim2	3.47405	1.1136	7.22276e-10	8.09115e-08	Xlr3b	-2.99534	1.97377	1.39551e-05	0.00055056
	Fam136a	0.647815	7.7462	2.04951e-11	9.69982e-10	Ly6e	-0.935453	11.116	3.69725e-20	4.25899e-18	Snx33	1.73064	3.07859	7.96765e-10	8.84445e-08	Stard7	-0.481451	7.86917	1.41327e-05	0.000554878
	Yars	0.713348	6.39596	2.40124e-11	1.12771e-09	Ppfia4	-3.17069	1.80831	4.5851e-20	5.25694e-18	Ncs1	1.32683	4.1623	8.07191e-10	8.91964e-08	4933440M02Rik	-2.50103	1.1871	1.42528e-05	0.000558695
	Got2	0.623791	8.02799	2.63701e-11	1.22664e-09	Lst1	-1.32545	4.25829	6.0313e-20	6.88272e-18	Traf4	1.74088	3.15821	8.86716e-10	9.70014e-08	Pdia6	-0.439841	9.84464	1.43611e-05	0.00056114
	Mars	0.690922	6.57164	2.75982e-11	1.27889e-09	Isoc2b	-1.53121	3.70987	7.55779e-20	8.5846e-18	Dennd2c	2.69465	1.79683	8.89739e-10	9.70014e-08	Hist1h2ae	-0.48941	7.9288	1.51371e-05	0.000590517
	Ero1l	0.669921	6.48213	3.40805e-11	1.55566e-09	Cyp4f18	-1.48934	3.76216	8.04491e-20	9.09559e-18	Mansc1	1.55336	3.53595	9.45271e-10	1.02598e-07	Mif	-0.463329	8.85247	1.53181e-05	0.000595673
	Ttll12	0.883567	4.55201	3.60865e-11	1.6411e-09	Tmem243	-1.21509	4.82529	8.13556e-20	9.15569e-18	Ephb2	4.33312	0.623074	9.68384e-10	1.04641e-07	Crispld1	-6.63825	-0.95057	1.6086e-05	0.00062355
	Trp53i11	2.01953	1.84793	4.08275e-11	1.84297e-09	Rpl18a	-0.800479	10.5987	8.20238e-20	9.18854e-18	Cebpe	0.804906	5.8672	1.0287e-09	1.10669e-07	Ly6c1	-0.466499	7.31182	1.62523e-05	0.000628002
	Adrm1	0.633791	8.16004	4.13726e-11	1.8607e-09	Il15	-1.73385	3.24015	9.27369e-20	1.03412e-17	Tlr12	2.79707	3.26784	1.14052e-09	1.22161e-07	Dgat2	-0.922861	4.0267	1.63683e-05	0.000631487
	Pgrmc1	0.696408	7.09834	4.32955e-11	1.9436e-09	Trf	-0.959029	6.36816	1.05276e-19	1.16861e-17	Rab23	2.38558	2.39172	1.14632e-09	1.22246e-07	Rnase12	-1.87412	1.70037	1.8118e-05	0.000690264
	Plin3	0.669648	7.03777	4.98122e-11	2.22795e-09	Prg2	-2.46654	7.35553	1.06621e-19	1.17818e-17	Cd63	0.645595	9.47701	1.1918e-09	1.26543e-07	Ms4a3	-0.457084	10.7293	1.82614e-05	0.000694646
	Pawr	7.31873	0.00822862	6.34873e-11	2.7986e-09	Pxylp1	-1.00539	5.63898	1.13964e-19	1.25366e-17	Rreb1	0.831992	5.80034	1.20566e-09	1.27461e-07	Rplp1	-0.486535	9.16766	2.00074e-05	0.000755179
	Miip	0.830451	4.95418	7.19563e-11	3.15082e-09	S100a10	-0.883007	6.96271	1.36513e-19	1.49497e-17	Cep170b	2.5507	2.52488	1.42158e-09	1.49639e-07	Gzmb	-3.57305	-0.462376	2.06693e-05	0.00077418
	Rsl1d1	0.603927	8.24396	7.19938e-11	3.15082e-09	Tmem261	-0.888891	6.75439	1.51707e-19	1.6466e-17	Ppifos	4.72881	0.477626	1.47779e-09	1.54227e-07	9230112J17Rik	-6.57251	-0.999946	2.09325e-05	0.000780446
	Rabl3	0.831449	4.61002	7.97357e-11	3.46481e-09	Afap1	-1.90171	2.79045	1.5986e-19	1.72741e-17	Pycr1	1.34549	4.12453	1.52288e-09	1.57586e-07	Ak2	-0.473984	7.81072	2.13405e-05	0.000794445
	Mvd	1.03867	3.68353	7.99782e-11	3.46918e-09	B930041F14Rik	-3.78015	1.32155	1.72179e-19	1.83704e-17	Rrad	1.83574	2.78686	1.54052e-09	1.58739e-07	AI839979	-1.34897	2.41094	2.28828e-05	0.000845416
	Neu1	0.69063	6.33223	8.4316e-11	3.64439e-09	Dcxr	-1.17538	4.87281	2.03456e-19	2.16026e-17	Psme4	1.07848	4.79624	1.66908e-09	1.69835e-07	Tspan9	-1.46821	2.21663	2.57919e-05	0.000934515
	Reck	2.22147	1.4753	8.52685e-11	3.67905e-09	Gp1bb	-3.02131	1.75476	2.74289e-19	2.89974e-17	Cybrd1	7.47352	-0.0579102	1.85653e-09	1.87348e-07	Retnlg	-6.50356	-1.05104	2.8455e-05	0.00101891
	Srm	0.56942	9.56595	8.63762e-11	3.72027e-09	Apoa1bp	-0.848584	7.40028	3.03366e-19	3.19332e-17	Fam65a	0.71508	6.63783	1.91218e-09	1.9217e-07	Ccl19	-6.50356	-1.05104	2.8503e-05	0.00101914
	Dnaja2	0.639378	8.05938	8.85099e-11	3.80546e-09	Rps27rt	-1.05474	8.17957	3.92082e-19	4.10946e-17	Jund	0.778205	6.11443	2.01144e-09	2.01317e-07	Gm5134	-2.76516	1.3014	2.88549e-05	0.00103021
	Lap3	0.617138	7.18114	9.39223e-11	4.00992e-09	Acyp1	-1.02436	5.55718	3.98542e-19	4.15931e-17	Tmem37	2.28866	2.49834	2.11955e-09	2.11271e-07	D330045A20Rik	-3.79427	-0.727084	2.90151e-05	0.00103442
	Galr3	2.80053	1.30443	9.47569e-11	4.0385e-09	Cybb	-1.26233	4.3248	4.19579e-19	4.36023e-17	Kmt2d	0.862417	5.56037	2.33894e-09	2.32192e-07	Chid1	-0.557632	5.97417	2.93832e-05	0.00104146
	Rmdn3	0.833174	5.33912	9.55164e-11	4.05671e-09	Hnmt	-1.03895	5.26253	6.18479e-19	6.39995e-17	Nr2f6	0.984356	5.30607	2.60872e-09	2.55853e-07	Slc25a5	-0.413893	10.6397	2.97448e-05	0.00105275
	Krtcap3	1.53397	2.47591	9.85923e-11	4.18008e-09	Rnase12	-2.12974	2.43409	8.82424e-19	9.05448e-17	Cxxc5	0.926891	5.2192	2.63997e-09	2.57883e-07	Cst7	-0.43458	8.02086	3.14231e-05	0.00110256
	Ezr	0.718442	6.25583	9.88349e-11	4.1831e-09	Gstm2	-2.37201	2.34596	1.12425e-18	1.14397e-16	Rai14	3.22636	2.05746	2.70253e-09	2.62942e-07	Actr3b	-6.50964	-1.05033	3.17537e-05	0.0011107
	Tacc3	0.612758	7.07673	1.0489e-10	4.43171e-09	Tmem179b	-0.920017	6.06765	1.87424e-18	1.88358e-16	Npr2	4.74683	0.495536	2.77784e-09	2.68477e-07	2021-03-07	-0.547908	6.02209	3.21432e-05	0.00111978
	Slc25a33	0.883123	4.55019	1.09899e-10	4.63532e-09	Tmem107	-0.968891	5.69111	2.1052e-18	2.10701e-16	Nudt17	7.47007	-0.0587628	2.7814e-09	2.68477e-07	Gart	-0.43561	8.70854	3.22583e-05	0.0011206
	Isy1	0.625275	7.33279	1.10902e-10	4.66956e-09	Lamtor2	-0.849632	7.14078	2.44144e-18	2.43356e-16	Abca3	1.29287	4.31491	3.03844e-09	2.92133e-07	Morn4	-6.89278	-0.766063	3.26964e-05	0.0011342
	Camk2d	1.45034	2.93036	1.1756e-10	4.91596e-09	Fcgr3	-0.819548	8.88627	2.59359e-18	2.57471e-16	Kdm2b	0.842858	5.53927	3.17386e-09	3.03956e-07	2021-09-10	-1.14128	2.94876	3.28699e-05	0.00113454
	Gtf2h3	0.767912	5.14425	1.26937e-10	5.28095e-09	Cyba	-0.801106	9.04372	2.64679e-18	2.61689e-16	Gns	1.16697	4.62718	3.44393e-09	3.27254e-07	Slc28a2	-0.470109	7.54857	3.27748e-05	0.00113454
	Elovl6	1.03041	3.75994	1.31807e-10	5.46538e-09	Cx3cr1	-2.09292	2.43231	3.23187e-18	3.1697e-16	Phc1	1.96481	2.77129	3.44013e-09	3.27254e-07	Prdx3	-0.442113	7.65351	3.43229e-05	0.00117067
	Mob3a	0.664099	6.16488	1.32756e-10	5.49497e-09	Gpr183	-2.67308	1.79657	3.62169e-18	3.53781e-16	Arhgdig	4.22477	0.528392	3.52232e-09	3.33406e-07	Pdk1	-0.439944	7.34128	3.44721e-05	0.00117248
	Spns1	0.794926	5.00453	1.4065e-10	5.81188e-09	Eif4e3	-0.979486	5.63628	4.04311e-18	3.93374e-16	Hs3st3b1	2.87861	1.43797	3.88862e-09	3.65246e-07	Atic	-0.584668	5.69248	3.62243e-05	0.00122058
	Grwd1	0.657414	6.87733	1.42016e-10	5.85841e-09	Upk3bl	-8.10602	0.610486	4.39935e-18	4.26336e-16	Alcam	0.969604	5.0279	3.96397e-09	3.70897e-07	Hspd1	-0.425037	8.60539	3.65811e-05	0.00123051
	Prmt5	0.62166	7.01905	1.45025e-10	5.96237e-09	Capg	-0.870399	6.69386	5.16952e-18	4.98991e-16	Emid1	1.13049	4.7046	4.1935e-09	3.90876e-07	Cpxm1	-6.43414	-1.10363	3.71968e-05	0.00124607
	Mybbp1a	0.69574	5.74329	1.49005e-10	6.09522e-09	Gm5617	-1.34889	3.73684	5.8894e-18	5.6624e-16	Phf13	1.29496	4.73993	5.11969e-09	4.706e-07	Angptl2	-6.58189	-0.998885	3.79329e-05	0.00126027
	Stip1	0.625265	7.71797	1.65326e-10	6.69555e-09	Rps19	-0.74682	10.3606	6.04208e-18	5.78642e-16	Golgb1	2.34742	2.01836	5.1259e-09	4.706e-07	Pus10	-0.562895	6.0642	3.88133e-05	0.00128089
	Xlr4a	1.03485	3.69858	2.31872e-10	9.26767e-09	Gas5	-1.00573	5.51198	7.08651e-18	6.73384e-16	Adam15	0.775242	6.71535	5.77773e-09	5.28457e-07	Maob	-6.50181	-1.05122	3.97133e-05	0.0013053
	Avpi1	0.800991	4.92747	2.41798e-10	9.63288e-09	Blvrb	-1.36365	3.64685	7.66334e-18	7.22573e-16	Camp	2.18918	2.32978	5.96321e-09	5.43386e-07	Nfs1	-0.532697	5.96498	4.04863e-05	0.00132182
	P2ry14	0.942985	3.85755	2.65655e-10	1.05147e-08	Abcg1	-1.80479	2.91992	7.83449e-18	7.35869e-16	Tbc1d9b	0.67466	6.74057	6.21282e-09	5.64027e-07	Dusp6	-0.626973	5.5294	4.10847e-05	0.00133956
	Csf2rb	0.834675	5.02099	2.91758e-10	1.14735e-08	Ly6i	-2.08383	2.77924	8.22667e-18	7.63891e-16	Auts2	2.68036	1.51609	7.79343e-09	7.04901e-07	Gm19557	-6.43574	-1.10345	4.39143e-05	0.001428
	Hspa8	0.55211	11.1538	3.41848e-10	1.33572e-08	Bloc1s1	-0.985398	5.75566	8.8184e-18	8.15736e-16	Stxbp6	1.38557	4.59339	8.52532e-09	7.68254e-07	Fggy	-1.51574	2.85834	4.401e-05	0.00142921
	Cd74	2.79784	0.958709	3.46002e-10	1.3498e-08	Ssr4	-0.792027	8.70095	1.39134e-17	1.27736e-15	Nrgn	1.49947	3.47372	8.84744e-09	7.94351e-07	Myo6	-7.023	-0.645346	4.42468e-05	0.00143429
	Dohh	0.608513	7.61459	3.63731e-10	1.41444e-08	Ncam1	-2.00005	2.52107	1.39869e-17	1.27931e-15	Rara	1.83838	3.15754	8.88619e-09	7.94908e-07	Tfdp1	-0.40573	9.31132	4.4921e-05	0.001453
	Polr3h	0.657159	6.78459	3.6728e-10	1.42597e-08	Trappc6a	-0.817539	7.15435	1.43141e-17	1.30434e-15	Pcdhgb6	2.59037	1.57949	9.46728e-09	8.43797e-07	Gclm	-0.498356	6.56525	4.86805e-05	0.00156631
	Bysl	0.631855	6.44597	3.70519e-10	1.43626e-08	Hexa	-0.807022	8.34757	1.6496e-17	1.49758e-15	Caskin2	2.06414	2.74913	1.01584e-08	8.98832e-07	Il1rl2	-1.08821	3.217	4.89889e-05	0.00157415
	Pycr2	0.614695	7.3643	3.79616e-10	1.46919e-08	Ndufa3	-0.834844	6.86796	1.92649e-17	1.73605e-15	Sptbn1	1.03871	5.99273	1.05825e-08	9.29624e-07	Gtf2h3	-0.926741	4.55433	5.21528e-05	0.00166151
	Cdk18	2.15271	1.42283	4.03592e-10	1.55459e-08	Tmem229b	-1.05535	5.16368	1.92235e-17	1.73605e-15	Naprt	1.71808	2.88684	1.14771e-08	1.0046e-06	Ear3	-6.42937	-1.10416	5.2751e-05	0.0016752
	Psat1	0.596785	8.20087	4.0695e-10	1.56506e-08	Tmem178	-3.25692	1.40389	2.89442e-17	2.58918e-15	Atp1a3	0.676829	7.25851	1.18775e-08	1.03054e-06	Pon3	-0.73069	4.75788	5.35887e-05	0.0016996
	2700038G22Rik	1.34788	2.75674	4.27246e-10	1.63795e-08	Psap	-0.893873	6.53766	3.07704e-17	2.7425e-15	Ctdsp2	0.75659	5.93079	1.19172e-08	1.03054e-06	Snrnp25	-0.526446	5.90754	5.62533e-05	0.00177489
	Cd79a	4.53902	0.45428	4.31749e-10	1.65262e-08	Mogat2	-1.64008	3.08287	3.32948e-17	2.95669e-15	Lppr2	3.55044	0.810426	1.19423e-08	1.03054e-06	Ubb	-0.407053	10.2985	5.71156e-05	0.00179745
	Rnd3	7.16148	-0.116274	4.49554e-10	1.71273e-08	Ebi3	-1.10789	5.02479	3.66616e-17	3.23217e-15	Als2cl	7.92636	0.346211	1.18158e-08	1.03054e-06	Tnfaip8	-1.45256	6.86212	5.79287e-05	0.00181835
	Slc35f2	2.03492	1.50879	4.64304e-10	1.76068e-08	2210013O21Rik	-0.892488	5.88338	4.57929e-17	4.02269e-15	Rarg	2.5554	1.48443	1.19864e-08	1.03071e-06	Phgdh	-0.398097	9.47668	6.14341e-05	0.00191362
	Spryd7	0.849865	4.73578	4.9374e-10	1.86362e-08	Aoah	-1.66585	3.04449	5.73377e-17	5.01879e-15	Ptpre	0.850625	6.44591	1.29543e-08	1.11003e-06	Nudt19	-0.468082	7.62183	6.27486e-05	0.0019496
	Hoxa9	0.786932	4.64799	4.99824e-10	1.88367e-08	Tns4	-3.25604	1.4044	5.78805e-17	5.04822e-15	Polr2a	0.712902	6.34193	1.34414e-08	1.14773e-06	Il11ra1	-0.511311	6.13989	6.29324e-05	0.00195131
	Hspa5	0.537939	10.5198	5.09547e-10	1.90856e-08	4933440M02Rik	-3.47273	1.2094	6.30891e-17	5.46347e-15	Foxj2	1.53668	3.4359	1.35557e-08	1.15346e-06	Glb1l2	-6.35791	-1.15855	6.31754e-05	0.00195539
	Anxa7	0.656563	6.0493	5.21029e-10	1.94855e-08	Fam132a	-1.02607	5.04361	6.55389e-17	5.65557e-15	Slc9a3r2	1.79158	3.00791	1.36137e-08	1.15438e-06	Rnf17	-6.58405	-0.998708	6.70573e-05	0.00206248
	Tspan13	0.717899	6.25448	5.40658e-10	2.01272e-08	Sec61b	-0.777537	8.84762	6.84385e-17	5.86434e-15	Ahnak	2.19531	1.93454	1.57105e-08	1.32299e-06	Fabp5	-0.94657	5.87626	6.88149e-05	0.00210429
	Dld	0.593431	7.41224	5.55509e-10	2.06485e-08	Hist1h4d	-0.872411	6.30175	8.24161e-17	6.98849e-15	Gpr62	5.07039	0.01504	1.72555e-08	1.44314e-06	Nucb2	-0.917077	3.86032	6.96271e-05	0.00212015
	Flot2	0.652795	6.06449	5.74166e-10	2.13096e-08	Btg2	-1.37719	3.73954	9.53008e-17	7.99773e-15	Npy1r	7.32115	-0.18808	1.77422e-08	1.47878e-06	1700048O20Rik	-1.97298	1.27005	7.03393e-05	0.00213615
	Gata3	7.15914	-0.116651	5.78501e-10	2.14379e-08	Hp	-0.759455	9.07958	1.11166e-16	9.26552e-15	Dock2	0.707754	6.48747	1.80505e-08	1.49936e-06	Gimap6	-3.06823	0.82139	7.18576e-05	0.00217452
	Slc7a5	0.769463	4.91668	5.9641e-10	2.20347e-08	Prtn3	-0.751132	12.6838	1.29501e-16	1.07569e-14	Pyhin1	0.763364	6.21606	1.8994e-08	1.56707e-06	Ppat	-0.416979	7.49009	7.59856e-05	0.00228528
	Gpn3	0.60713	6.77568	6.09481e-10	2.24836e-08	Khk	-0.92893	5.55196	1.33674e-16	1.10659e-14	Rcor2	2.71369	1.38495	1.91521e-08	1.57479e-06	Nadk2	-0.451744	7.10242	7.67288e-05	0.00230196
	Nup93	0.639937	6.24102	6.19049e-10	2.28021e-08	Ndufb11	-0.781145	7.9807	1.92529e-16	1.57777e-14	Mast4	2.18219	2.38564	1.93292e-08	1.58038e-06	Rcc1	-0.43265	7.5561	7.68804e-05	0.00230368
	Txnrd1	0.676571	6.00771	6.51674e-10	2.39316e-08	Chil3	-2.98344	1.6532	2.02069e-16	1.65041e-14	Dip2c	3.35327	0.641106	1.93494e-08	1.58038e-06	Psmc1	-0.439983	7.17207	7.70777e-05	0.00230676
	Tcp1	0.58656	9.30414	7.10862e-10	2.59879e-08	Satb1	-1.67716	2.91879	3.31229e-16	2.68735e-14	Snta1	7.28755	-0.215862	2.08301e-08	1.69564e-06	Ncbp1	-0.430957	7.28373	7.73565e-05	0.00231227
	Usp39	0.601483	6.8838	7.14165e-10	2.60439e-08	Ubl5	-0.823232	7.09987	4.6946e-16	3.77128e-14	Tmem191c	1.81607	2.89173	2.19222e-08	1.77861e-06	1810026J23Rik	-0.417707	7.41245	8.05894e-05	0.00239717
	Psmd12	0.581304	7.90106	7.14524e-10	2.60439e-08	Tmem141	-1.02911	4.95687	4.97612e-16	3.98432e-14	Shroom1	7.43442	-0.0852193	2.36359e-08	1.89873e-06	Gusb	-0.417267	8.24513	8.13233e-05	0.0024159
	Setd6	0.729699	5.11436	7.32209e-10	2.66487e-08	Prdx4	-0.889349	5.90451	5.44836e-16	4.34818e-14	Fam210b	1.07639	4.50097	2.50365e-08	2.00464e-06	Lrig1	-3.14596	-0.463128	8.20745e-05	0.00243245
	Fastkd2	0.698773	5.94092	7.70213e-10	2.79485e-08	1700097N02Rik	-1.18624	3.94876	5.5066e-16	4.38035e-14	Cotl1	0.576612	8.5245	2.52186e-08	2.01263e-06	4933431E20Rik	-3.01268	-0.299501	8.36202e-05	0.00246629
	Cct6a	0.571179	9.55635	8.01639e-10	2.90027e-08	Rpl13	-0.698489	11.614	5.60639e-16	4.44525e-14	Hspa1b	1.83265	2.72397	2.68792e-08	2.13122e-06	Rangrf	-0.542319	5.90883	8.73593e-05	0.00255804
	Tmem97	0.563231	8.69838	8.24183e-10	2.97742e-08	Gstm7	-2.40648	1.94172	6.12011e-16	4.83687e-14	Nmb	2.24006	1.69891	2.70667e-08	2.13915e-06	Phb	-0.408054	8.07044	8.75023e-05	0.00255915
	Armc6	0.980714	3.63936	8.99525e-10	3.23049e-08	Slc31a2	-1.08794	4.69585	1.03201e-15	8.00084e-14	Pik3c2b	2.06324	2.45639	2.85719e-08	2.25082e-06	Gpc3	-1.28878	2.50944	8.92645e-05	0.00259825
	Fcgr1	3.03937	0.693644	9.42168e-10	3.37371e-08	Pde2a	-1.81313	2.8095	1.14709e-15	8.83694e-14	Camk1d	3.31562	0.610109	3.62395e-08	2.84568e-06	Ttc8	-1.63249	1.97892	9.00882e-05	0.00261599
	Atf4	0.665432	6.69645	1.02482e-09	3.65895e-08	Gng11	-1.39366	3.39898	1.2609e-15	9.68316e-14	Sidt1	7.4903	-0.0358708	3.81236e-08	2.97449e-06	4921529L05Rik	-6.27406	-1.21597	9.06911e-05	0.00262724
	Nolc1	0.855275	6.82085	1.03602e-09	3.69353e-08	Krt18	-1.10768	4.31535	1.28539e-15	9.84027e-14	Eya1	2.17067	1.87752	3.89894e-08	3.03235e-06	Hist1h2ab	-0.443088	7.58957	9.13827e-05	0.00264101
	Ftsj3	0.625289	6.24809	1.16387e-09	4.13124e-08	4930523C07Rik	-1.00839	4.91889	1.5345e-15	1.16742e-13	Chd7	1.04983	4.91202	4.09002e-08	3.16084e-06	Bfsp2	-6.2757	-1.21579	9.27418e-05	0.00267396
	Idh3a	0.569121	8.36999	1.17039e-09	4.14835e-08	Ccng2	-1.14886	4.22669	1.92758e-15	1.44841e-13	B3galnt1	2.88554	0.907056	4.26243e-08	3.27336e-06	Adgrg7	-1.01592	3.34619	9.43634e-05	0.00271575
	Ptcd3	0.706165	6.07149	1.22939e-09	4.34485e-08	Mgst3	-0.984156	4.96694	2.13168e-15	1.59687e-13	Ptms	2.3761	1.80706	4.50088e-08	3.44564e-06	Nqo1	-2.44282	0.237121	9.73766e-05	0.00277484
	Stat3	0.732358	5.4495	1.24902e-09	4.40786e-08	Pdcd4	-0.74664	7.67512	2.23624e-15	1.67006e-13	Grina	0.734546	5.69807	4.75048e-08	3.59168e-06	Bcap29	-0.423283	7.22879	9.73093e-05	0.00277484
	Pfkp	0.615529	6.70845	1.31974e-09	4.65069e-08	Nenf	-1.06992	4.37347	2.33963e-15	1.74195e-13	Sorbs3	1.49402	3.97224	4.86185e-08	3.66454e-06	Nradd	-2.25872	0.216588	9.92404e-05	0.00281808
	Grap	1.55311	2.12267	1.62242e-09	5.66017e-08	Itga2b	-1.9561	2.55906	2.36268e-15	1.75377e-13	Mxra7	2.85833	1.11851	5.04895e-08	3.75916e-06	Hspe1	-0.468824	7.19747	9.99122e-05	0.00283058
	Tbl3	0.600938	6.67571	1.91212e-09	6.58617e-08	Met	-2.01292	2.28573	2.4172e-15	1.7888e-13	Dnaja4	2.37803	1.46947	5.55683e-08	4.0998e-06	Cops2	-0.579726	5.94244	0.000100325	0.00283702
	Tufm	0.573885	8.09843	2.07919e-09	7.11148e-08	Rpl37a	-0.720746	9.35707	2.60488e-15	1.92186e-13	Srxn1	1.55322	3.11905	5.66458e-08	4.1542e-06	Ifi27	-0.485012	6.45178	0.000100488	0.00283702
	Cav2	1.90821	1.7178	2.19395e-09	7.49348e-08	Atp5h	-0.72543	8.93388	2.98077e-15	2.19257e-13	Pard6g	1.27139	3.82215	5.74866e-08	4.20323e-06	As3mt	-0.53114	6.28164	0.000101625	0.00286186
	Ctps	0.625443	5.98864	2.45112e-09	8.30996e-08	Zeb2	-1.23061	3.75454	3.04634e-15	2.23407e-13	Clip1	1.12198	4.56473	5.77483e-08	4.20977e-06	Ctsc	-0.4307	7.5332	0.000101791	0.00286186
	Sfi1	1.23182	3.1327	2.51333e-09	8.49239e-08	Smim24	-1.30658	3.57357	3.76234e-15	2.73453e-13	Rxra	1.97917	2.12854	5.82441e-08	4.23327e-06	Psmc5	-0.418488	7.2925	0.000101837	0.00286186
	Npm1	0.522681	10.4715	2.55333e-09	8.58882e-08	Gpx3	-1.28522	4.55036	3.82601e-15	2.77255e-13	Bcor	0.93182	5.15546	6.2682e-08	4.52887e-06	Cct4	-0.401845	8.72882	0.00010173	0.00286186
	Wars	0.954756	5.93824	2.57606e-09	8.65336e-08	Rab7b	-1.04044	4.49576	4.10101e-15	2.9543e-13	Ccnjl	3.01097	1.13662	6.30379e-08	4.54114e-06	Tmlhe	-0.820782	4.15902	0.00010254	0.00287831
	Heg1	1.19633	2.95635	2.58952e-09	8.68664e-08	Grn	-0.826092	7.2102	4.33005e-15	3.11012e-13	Ajuba	1.36409	3.49686	6.53423e-08	4.69331e-06	Cyp2j9	-1.16519	2.91442	0.000106986	0.00299278
	Pim2	1.00969	3.61855	2.67205e-09	8.92668e-08	Tmsb10	-0.760501	7.1881	5.06423e-15	3.62679e-13	Gata2	0.95885	4.99979	7.02621e-08	5.01717e-06	Rbbp7	-0.404315	8.99763	0.000110323	0.00306857
	Cacybp	0.556084	9.45659	2.67712e-09	8.93143e-08	Srgn	-0.673303	11.5559	6.32869e-15	4.50592e-13	Sox12	1.17935	4.24032	7.06246e-08	5.02835e-06	Cped1	-2.67152	0.00849874	0.000113537	0.00315079
	Mgat4b	0.719028	5.15409	2.7295e-09	9.08136e-08	Il12a	-1.233	3.64635	6.64975e-15	4.72074e-13	Gm17821	0.809572	5.36018	7.76958e-08	5.51573e-06	Tomm20	-0.409499	8.06024	0.00011425	0.00316339
	Cdkl3	2.53081	0.975462	2.74493e-09	9.12028e-08	Itm2b	-0.690389	11.1148	6.87969e-15	4.86982e-13	Zbtb42	2.40378	1.49225	8.0425e-08	5.67647e-06	Kcnip3	-0.639104	4.9373	0.000117332	0.00324136
	Samsn1	0.629221	5.87995	2.93756e-09	9.72061e-08	Vcam1	-1.36278	3.41672	7.40051e-15	5.22334e-13	Zyx	0.58558	7.20655	8.3833e-08	5.88132e-06	Hist1h2ad	-0.436814	7.83366	0.000118139	0.00325912
	Cdc34	0.566836	7.95581	3.22668e-09	1.05912e-07	Csrp3	-2.11896	2.11101	7.50544e-15	5.28214e-13	Nrp2	2.11842	2.75042	9.01461e-08	6.28988e-06	Car1	-6.36173	-1.15819	0.000118492	0.00326233
	Homer2	1.75682	1.88126	3.39765e-09	1.11374e-07	AI839979	-1.93425	2.25544	7.57144e-15	5.29805e-13	Phlda3	2.90157	0.918716	9.16046e-08	6.35533e-06	Ttc26	-1.67022	1.16814	0.000122636	0.0033425
	Nsf	0.688507	5.26303	3.6461e-09	1.19199e-07	Plac8	-0.672422	12.1426	7.85601e-15	5.48147e-13	Camsap2	1.77127	2.65958	9.96075e-08	6.87151e-06	Hist1h2ah	-0.433271	7.79955	0.000128338	0.00346697
	Dcaf13	0.555461	7.45477	3.86814e-09	1.2612e-07	Rasa4	-1.26744	3.66873	8.09594e-15	5.63279e-13	Clec4a2	0.813168	5.31402	1.00526e-07	6.91536e-06	Rps14	-0.439097	9.87391	0.000130698	0.00352294
	Dpp3	0.587382	6.75958	4.00558e-09	1.30253e-07	H3f3a	-0.666914	11.0714	1.16245e-14	7.99669e-13	Pkp3	1.66152	3.04448	1.0801e-07	7.38855e-06	Dcbld1	-3.65628	-0.0692483	0.000132462	0.00355628
	Idi1	0.777881	5.50419	4.43833e-09	1.4284e-07	Slc14a1	-1.8635	2.38567	1.27406e-14	8.71533e-13	Eogt	1.68718	2.69014	1.11958e-07	7.6372e-06	Fastkd3	-0.657886	5.0057	0.000134433	0.00360373
	Lsg1	0.647313	5.6956	4.9286e-09	1.58162e-07	Rpl32	-0.674672	10.2929	1.27776e-14	8.71625e-13	Spsb4	1.37858	3.76117	1.20317e-07	8.18455e-06	Phf11b	-1.69184	1.44854	0.000138321	0.00369982
	Dus1l	0.629708	6.68808	4.99986e-09	1.60028e-07	Dram1	-1.10418	4.16983	1.48563e-14	1.005e-12	Man2a2	0.808099	5.79452	1.28863e-07	8.74158e-06	Ak1	-3.05135	-0.0688604	0.000138499	0.00370052
	Hspa4	0.569379	7.19057	5.20225e-09	1.65854e-07	Fam134b	-1.02465	4.50294	1.53174e-14	1.03141e-12	Llgl1	0.827578	5.34235	1.31438e-07	8.86701e-06	Gbp3	-0.578116	6.28717	0.000138886	0.00370682
	Dck	0.639625	5.69168	5.44749e-09	1.72995e-07	Fkbp1b	-1.55277	3.61364	1.83737e-14	1.2327e-12	Myo1e	7.07098	-0.394418	1.3462e-07	9.05663e-06	Hrsp12	-0.632294	4.92997	0.000139223	0.00370769
	Ptgir	1.68599	1.83263	5.50105e-09	1.74469e-07	Ms4a6b	-0.874862	5.69245	2.15855e-14	1.44422e-12	G630025P09Rik	2.77685	1.51985	1.43009e-07	9.59457e-06	Mut	-0.48838	6.07476	0.000139218	0.00370769
	Ankrd27	0.759145	4.619	5.97275e-09	1.88939e-07	Smox	-1.76747	2.55177	2.36143e-14	1.56708e-12	Sh3kbp1	0.623357	7.11146	1.55391e-07	1.03968e-05	Cndp2	-0.468781	6.28917	0.000140461	0.00373661
	Lyar	0.678566	7.73314	6.49831e-09	2.04504e-07	Wbp5	-0.776364	7.15297	2.77231e-14	1.8298e-12	Tnrc6c	1.50791	3.74917	1.76166e-07	1.17545e-05	M6pr	-0.39002	9.06443	0.000143877	0.00381087
	Rhof	1.69368	1.80032	6.98882e-09	2.18533e-07	Tnfsf13	-1.09536	5.88552	3.72219e-14	2.44354e-12	Gnb4	1.41923	3.2671	1.81167e-07	1.20553e-05	Hist1h2ai	-0.432366	7.75418	0.000145096	0.003839
	Nop2	0.601772	6.26941	7.10853e-09	2.21708e-07	Atp5e	-0.712949	7.61659	4.00698e-14	2.61643e-12	Gm12505	7.02958	-0.426894	1.90139e-07	1.26179e-05	Nnt	-0.416979	7.60414	0.000149976	0.00394249
	Eif1ad	0.545374	7.72386	7.2508e-09	2.25569e-07	2310001H17Rik	-1.38123	3.36518	4.09121e-14	2.6643e-12	B4galt6	0.719389	5.76022	2.01491e-07	1.3335e-05	Ryk	-6.89733	-0.765713	0.000157244	0.00411347
	Acat3	0.639593	6.35261	7.50294e-09	2.33116e-07	Nkg7	-0.653083	10.7304	4.3801e-14	2.8298e-12	Glis2	2.65486	1.24776	2.0305e-07	1.34018e-05	Oas1g	-3.66669	2.68246	0.00015766	0.00411347
	Psmc1	0.526619	8.56244	7.77598e-09	2.41293e-07	Mthfs	-0.993197	4.79135	5.49198e-14	3.5202e-12	Mfhas1	1.50368	3.47335	2.06416e-07	1.35873e-05	Hist2h3c2	-1.37743	1.65808	0.000157643	0.00411347
	Mettl16	0.722805	5.59951	8.08224e-09	2.49844e-07	4930592A05Rik	-2.59885	1.61458	5.53555e-14	3.53884e-12	Trio	1.88215	2.02217	2.10925e-07	1.37883e-05	Nme1	-0.393907	8.49897	0.000164761	0.00427082
	Tars	0.574258	6.57091	8.2333e-09	2.5355e-07	Trex1	-0.896771	5.12045	5.7766e-14	3.6833e-12	Epb4.1l3	7.02811	-0.427192	2.11164e-07	1.37883e-05	Cma1	-6.44209	-1.10292	0.000168936	0.00435647
	Gpn1	0.586217	6.55005	8.3283e-09	2.55831e-07	Nfkbia	-0.754306	6.41249	7.35703e-14	4.64253e-12	Cdk5rap1	1.19	4.05704	2.52809e-07	1.64198e-05	Hibch	-0.517896	6.07251	0.000174181	0.00447285
	Heatr3	0.699222	5.37684	8.4064e-09	2.57802e-07	Rpl34-ps1	-1.00512	7.12957	7.40426e-14	4.6603e-12	Nfix	0.824442	5.21842	2.55021e-07	1.64758e-05	Il1rl1	-2.87358	0.008963	0.000179402	0.00459243
	Utp18	0.565579	6.70222	8.42733e-09	2.579e-07	Cstb	-0.774466	6.35084	7.64337e-14	4.79842e-12	C3	0.893276	6.07643	2.65698e-07	1.71203e-05	Hist1h2an	-0.424187	7.59598	0.000183864	0.00467724
	Wdr43	0.602412	6.61564	8.48989e-09	2.59489e-07	Tslp	-1.65717	2.5902	7.98785e-14	5.00183e-12	Ctnna1	0.983805	5.03914	2.68323e-07	1.72094e-05	Phf11d	-1.72103	0.894976	0.00018418	0.00468039
	Tbrg1	0.554578	7.17927	8.62625e-09	2.63327e-07	Itga1	-4.93435	0.60911	8.34348e-14	5.21116e-12	Gm15800	1.44944	3.47068	2.68489e-07	1.72094e-05	Bin1	-0.564092	5.53811	0.000185669	0.00470993
	Ccr1	1.45903	2.16239	8.73815e-09	2.6641e-07	Ctsb	-0.709655	8.04949	9.2223e-14	5.73074e-12	Slc35b4	0.593815	7.01647	2.84336e-07	1.81774e-05	Ppid	-0.414353	7.24106	0.000185728	0.00470993
	Smim6	1.7421	1.67519	9.03481e-09	2.75111e-07	1110032A03Rik	-1.12919	3.88011	9.41775e-14	5.83733e-12	Adamts3	1.44218	3.15023	3.02709e-07	1.92012e-05	Gm10767	-9.33888	1.41893	0.000188444	0.00476395
	Atad3a	0.599864	6.38572	9.11433e-09	2.77187e-07	Pdzk1ip1	-2.13323	1.9032	9.46922e-14	5.85437e-12	Marveld2	2.21932	1.99209	3.04578e-07	1.92697e-05	Cirh1a	-0.406541	7.06052	0.000191659	0.00484023
	Asb6	0.721579	5.02391	9.70353e-09	2.93643e-07	Ms4a4b	-1.83223	2.4432	1.00029e-13	6.15316e-12	Apoe	0.912187	5.25973	3.09777e-07	1.9548e-05	Inpp5j	-2.29388	0.124997	0.000192248	0.0048501
	Srp68	0.559539	7.05215	1.00671e-08	3.04269e-07	Ndufa4	-0.700931	9.14525	1.11951e-13	6.85203e-12	Atp6v0a1	0.715122	5.59689	3.10915e-07	1.95653e-05	Ndufa13	-0.438548	6.69017	0.000192944	0.00486262
	Fubp1	0.578628	6.45981	1.01141e-08	3.0531e-07	Ly6k	-7.68166	0.233347	1.21436e-13	7.39547e-12	Brpf1	0.740217	5.56513	3.35454e-07	2.10054e-05	Hist1h2af	-0.439319	7.26687	0.000197233	0.00496048
	Socs2	2.95047	0.621776	1.01938e-08	3.07337e-07	Tmsb15l	-1.38583	3.19399	1.23979e-13	7.53155e-12	5830417I10Rik	1.19776	3.84746	3.37544e-07	2.10822e-05	Wdr36	-0.42696	7.50648	0.000215939	0.00535376
	Cox11	0.781493	4.59069	1.05016e-08	3.15509e-07	Ptgr1	-0.694645	7.66256	1.30238e-13	7.87264e-12	Numa1	0.785807	5.62107	3.44302e-07	2.14495e-05	Serpinb10	-1.46172	1.61178	0.000216197	0.0053547
	Hgh1	0.689433	5.24783	1.05286e-08	3.15872e-07	Abcd2	-0.975614	4.59255	1.36661e-13	8.22018e-12	Stk10	1.48555	3.61554	3.47344e-07	2.1584e-05	Lsm6	-0.808795	7.14524	0.000219657	0.00542939
	Cct7	0.514474	9.58697	1.05727e-08	3.16804e-07	Cox6c	-0.73674	8.34232	1.38039e-13	8.26237e-12	Mxi1	0.667578	6.15024	3.64892e-07	2.26168e-05	Sgce	-2.99713	-0.571379	0.000221966	0.00547538
	Nek2	0.742886	4.53458	1.12328e-08	3.35759e-07	A930016O22Rik	-2.80043	1.40031	1.37771e-13	8.26237e-12	Ier5	1.24358	4.17782	3.74306e-07	2.31416e-05	Muc13	-0.47952	5.88016	0.000241592	0.00589992
	Gmppb	0.646151	5.96549	1.12711e-08	3.36318e-07	Rps29	-0.686007	8.77181	1.42925e-13	8.53389e-12	Plekhg2	2.29947	1.94112	3.91019e-07	2.41138e-05	Kctd12b	-2.10269	0.772708	0.00024222	0.00590935
	Slc25a19	0.685854	5.06589	1.14268e-08	3.40309e-07	Plxdc1	-7.64971	0.207269	1.65254e-13	9.8431e-12	Lamc1	2.51285	2.42854	3.98238e-07	2.43923e-05	AW112010	-0.667979	4.86676	0.000243299	0.00592974
	Ppm1g	0.558207	7.28252	1.23891e-08	3.66732e-07	F630028O10Rik	-1.12985	3.93376	1.88969e-13	1.1201e-11	Abcb4	2.98397	0.531374	3.98532e-07	2.43923e-05	Orc5	-0.538454	5.39445	0.000245677	0.00596982
	Lias	0.583763	6.35029	1.34133e-08	3.94183e-07	Cds1	-1.55864	2.72993	1.92423e-13	1.13781e-11	Syk	0.7597	5.67146	4.26879e-07	2.6062e-05	St6galnac4	-0.4015	7.08942	0.000251181	0.00607411
	Trip10	0.957013	3.45712	1.39113e-08	4.07347e-07	Hck	-1.53118	2.7611	1.94383e-13	1.14663e-11	Fmnl1	0.957053	4.93467	4.32617e-07	2.63465e-05	Glrx5	-0.407812	7.17187	0.000263742	0.00634566
	Maea	0.575523	6.41305	1.39578e-08	4.07731e-07	Pxmp4	-0.957148	4.92869	2.06525e-13	1.21531e-11	Pid1	2.99709	1.61954	4.46926e-07	2.71502e-05	Htra2	-0.418423	7.23005	0.000264629	0.00636072
	Usp14	0.538565	7.9347	1.45142e-08	4.21152e-07	Prkd3	-1.29491	3.39559	2.25429e-13	1.32019e-11	Hist2h3c1	3.78074	0.153025	4.71825e-07	2.85917e-05	Nudcd2	-0.383282	7.59671	0.000282002	0.00673853
	Wdr73	0.60323	5.99029	1.49698e-08	4.32635e-07	Ptpro	-7.70277	0.256965	2.32908e-13	1.36073e-11	Adgrg1	0.530388	8.1896	4.88397e-07	2.95227e-05	Tfpi	-0.744074	4.42042	0.000303325	0.00716392
	Kif22	0.573914	6.65383	1.49547e-08	4.32635e-07	G0s2	-1.48163	3.2513	3.10016e-13	1.8026e-11	Mkl1	0.712624	5.61027	4.99571e-07	3.00493e-05	F2rl3	-1.02257	4.20104	0.000305774	0.00719393
	Klhl5	0.647819	5.32423	1.66338e-08	4.78461e-07	Matk	-0.778239	6.05245	3.24967e-13	1.88504e-11	Nfatc1	0.702978	6.02565	5.0641e-07	3.03859e-05	Eef1g	-0.361039	9.71447	0.000313468	0.00733256
	Usp10	0.681327	5.47393	1.74363e-08	5.00365e-07	Chst13	-0.762069	5.94556	4.12433e-13	2.38674e-11	Tnrc18	0.888362	4.86488	5.49328e-07	3.27999e-05	2610001J05Rik	-0.43147	6.67299	0.000314816	0.00735706
	Rab4a	0.971513	3.48143	1.78471e-08	5.10953e-07	Renbp	-0.816849	5.41142	4.90421e-13	2.82466e-11	Foxo1	1.40568	3.34891	5.56362e-07	3.29322e-05	Ascl2	-1.51833	1.25244	0.000321163	0.00746963
	Timm44	0.666618	5.89822	1.79887e-08	5.13804e-07	Fis1	-0.674581	8.29079	4.93545e-13	2.83597e-11	Pip5k1c	0.683399	6.01385	5.58984e-07	3.29628e-05	Ifi27l2a	-2.89465	-0.181289	0.000328802	0.00763276
	Xlr3b	1.69493	1.68425	1.82549e-08	5.2019e-07	H2-DMa	-0.710773	7.64686	5.71009e-13	3.25049e-11	St6galnac3	1.41371	3.15022	5.60156e-07	3.29628e-05	Hist1h2ap	-0.432529	9.85116	0.000329311	0.00763732
	Ecsit	0.589144	6.2961	1.84842e-08	5.2611e-07	Tdg	-1.07859	5.34878	6.03079e-13	3.42507e-11	Bcl9l	2.26049	1.44388	6.35263e-07	3.67624e-05	Map10	-2.34473	0.885564	0.000340743	0.00784287
	Ddx56	0.560186	7.7091	1.92231e-08	5.45868e-07	Rhd	-7.62191	0.181649	6.42222e-13	3.6221e-11	Dag1	0.747858	5.65576	6.45958e-07	3.7205e-05	Ahcy	-0.399856	7.07052	0.000347388	0.00796578
	C1qa	1.55868	1.94503	1.92738e-08	5.46673e-07	Gm6981	-12.8233	5.19186	6.77352e-13	3.80267e-11	Zfp36l1	3.25832	0.336167	6.45347e-07	3.7205e-05	Epdr1	-3.01432	0.260639	0.000348195	0.00797681
	Kctd5	0.675384	5.32452	1.9464e-08	5.51427e-07	Lpxn	-1.24803	3.53272	8.02919e-13	4.49727e-11	Zfp36l2	0.527627	7.76484	6.48159e-07	3.7244e-05	Pla2r1	-6.09589	-1.33741	0.000349257	0.00799363
	Slc39a8	1.30083	2.41545	2.00786e-08	5.67521e-07	Atp6v0e	-0.652516	8.78913	8.09811e-13	4.52549e-11	Lsr	2.24487	1.69881	6.53801e-07	3.748e-05	Arxes2	-2.44892	0.941421	0.00035339	0.00803552
	Slc16a6	0.70772	4.90125	2.27396e-08	6.38086e-07	Slc50a1	-0.783466	6.1093	8.32779e-13	4.63264e-11	Soga1	2.10829	2.73686	6.60274e-07	3.77624e-05	Lancl2	-0.468302	6.15864	0.000353195	0.00803552
	Mapk6	0.65947	5.1412	2.42571e-08	6.74695e-07	Adgre1	-2.35521	1.54202	8.47818e-13	4.70558e-11	Fzd6	1.15102	3.75698	6.82883e-07	3.89642e-05	Suclg1	-0.372081	8.09873	0.000355871	0.00808439
	Hars	0.529345	7.14621	2.51682e-08	6.98447e-07	Rps28	-0.679674	7.60814	1.02427e-12	5.63371e-11	Nav1	1.36473	3.31664	6.8529e-07	3.90104e-05	Tctn2	-6.09767	-1.33723	0.000356203	0.00808443
	Traf7	0.62631	5.49391	2.57551e-08	7.115e-07	Ccdc28b	-0.786603	5.56035	1.05725e-12	5.80205e-11	Msl1	0.996189	4.41939	6.94789e-07	3.94592e-05	Myo7a	-0.620212	5.0323	0.00035902	0.00812602
	Yrdc	0.572986	6.38594	2.57381e-08	7.115e-07	Usp11	-1.15564	4.02899	1.06252e-12	5.81791e-11	Olr1	0.924467	5.09093	8.01646e-07	4.52125e-05	Prtn3	-0.340137	12.0753	0.000362656	0.00818522
	Actr5	0.781155	4.21736	2.60935e-08	7.20032e-07	Tapbp	-0.698198	6.9866	1.07413e-12	5.8683e-11	Fam102a	1.42385	3.59659	8.05756e-07	4.53396e-05	1500009L16Rik	-2.40702	-0.181898	0.000376597	0.00846857
	Ssbp4	0.541706	6.90744	2.63683e-08	7.26796e-07	Gm15987	-7.5575	0.127673	1.09377e-12	5.96227e-11	Kif19a	3.48141	0.514166	8.18347e-07	4.59422e-05	Mad2l1	-0.407003	7.19163	0.000378213	0.0084971
	Vdac2	0.508435	8.99844	2.66624e-08	7.34071e-07	BC147527	-1.4247	2.93986	1.238e-12	6.72877e-11	Lpar1	3.43552	0.481856	8.33615e-07	4.6692e-05	Adarb2	-1.00101	3.43846	0.000379735	0.00851562
	Clic4	0.771457	4.7978	2.73184e-08	7.50441e-07	Higd2a	-0.681721	7.13371	1.31083e-12	7.08226e-11	Ust	3.57472	0.834917	8.90138e-07	4.95172e-05	Pih1d2	-2.50527	-0.269275	0.000383765	0.00859021
	Eif3b	0.511969	8.33584	2.90208e-08	7.96312e-07	Trim30a	-0.932619	4.6585	1.42634e-12	7.65552e-11	Dapp1	0.57203	6.98522	8.99701e-07	4.97095e-05	Unc5cl	-6.09403	-1.33759	0.000390951	0.00873127
	Nop9	0.617363	7.54616	2.98954e-08	8.1847e-07	Gpc3	-1.66082	2.35786	1.4907e-12	7.9834e-11	Agrn	1.86997	3.40722	9.05135e-07	4.98385e-05	Btla	-1.9435	2.55414	0.000392569	0.00873127
	Arxes1	2.76425	0.640887	3.03461e-08	8.2895e-07	Tcn2	-0.943048	6.3822	1.51034e-12	8.07091e-11	Camsap3	7.13373	-0.33482	9.06118e-07	4.98385e-05	Nol11	-0.421817	6.70437	0.000391733	0.00873127
	Prmt6	0.770491	4.60663	3.07022e-08	8.36807e-07	Cd63	-0.614064	9.81847	1.58275e-12	8.4394e-11	Rgs10	0.749831	5.32423	9.14132e-07	5.01663e-05	Pycr2	-0.410136	6.86247	0.00040279	0.00891799
	Acta2	6.87024	-0.358068	3.09502e-08	8.42013e-07	Fsbp	-7.52317	0.0996463	1.84596e-12	9.80006e-11	Ctsh	0.554247	7.08714	9.74216e-07	5.33144e-05	Zfp91Cntf	-5.10552	2.16127	0.000405129	0.00893736
	Tfr2	0.824355	4.04653	3.13197e-08	8.50787e-07	Ptger2	-1.49863	2.70972	1.86113e-12	9.83782e-11	Marveld1	0.698327	5.55938	1.0224e-06	5.56081e-05	Itsn1	-1.44083	1.3934	0.000405963	0.00894767
	Rnf126	0.684614	4.99841	3.21502e-08	8.70443e-07	Smco1	-7.52482	0.100015	1.86026e-12	9.83782e-11	Akap13	0.66193	6.72913	1.04094e-06	5.64905e-05	Uchl1	-6.09959	-1.33705	0.000413858	0.00909834
	Mrpl38	0.554741	7.02982	3.22524e-08	8.72243e-07	Rps18	-0.614652	10.0935	1.91006e-12	1.00747e-10	Fam83h	6.91059	-0.526527	1.05257e-06	5.6995e-05	Bco2	-2.19706	0.754416	0.00042379	0.00927363
	Slc19a1	0.551136	6.44021	3.25237e-08	8.77874e-07	Alcam	-1.86279	2.26067	1.91421e-12	1.00748e-10	Tet1	1.16176	4.14936	1.06474e-06	5.75264e-05	Dut	-0.364483	8.1192	0.000423558	0.00927363
	Sf3b4	0.552656	8.34724	3.29337e-08	8.87719e-07	0610040J01Rik	-1.37207	3.14276	1.96272e-12	1.03079e-10	Vill	1.06036	4.6065	1.10594e-06	5.94891e-05	Gstm1	-0.378545	9.28251	0.000424437	0.00927947
	Cep19	0.764164	4.68254	3.38984e-08	9.11358e-07	Gm10845	-1.03873	4.05024	1.98913e-12	1.04241e-10	Zmiz1	0.648844	6.08472	1.15137e-06	6.1797e-05	Pld4	-0.492884	5.5381	0.000426013	0.0093056
	Eif2s2	0.524301	7.83947	3.39226e-08	9.11358e-07	Slc9a9	-1.93208	1.9728	2.31906e-12	1.20754e-10	Dock10	0.631732	6.20931	1.19245e-06	6.38613e-05	Ptprr	-2.68476	-0.535406	0.000427297	0.00932531
	Tle1	1.12154	3.23768	3.40405e-08	9.1352e-07	Guca1a	-0.981357	4.23114	2.44707e-12	1.26879e-10	Bbx	0.86913	5.07772	1.29601e-06	6.91047e-05	Dhrs4	-0.531124	5.54645	0.000429153	0.00935746
	Arrb2	0.6473	5.23588	3.42679e-08	9.18612e-07	Rpl10a	-0.637885	9.00764	2.60852e-12	1.34963e-10	Sec14l1	1.05354	4.53831	1.32885e-06	7.0701e-05	Oat	-0.368273	7.97287	0.000443147	0.00961964
	Basp1	1.29929	2.53132	3.46005e-08	9.25498e-07	Pgls	-0.65912	9.13841	2.74549e-12	1.4175e-10	Zcchc3	1.11647	3.92073	1.40372e-06	7.45221e-05	Npm1	-0.351682	9.34621	0.00044841	0.0097166
	Hccs	0.634017	5.69724	3.55626e-08	9.49153e-07	Gstp1	-0.69639	8.05985	2.93757e-12	1.51028e-10	Clec4b2	1.63314	2.22618	1.44436e-06	7.65132e-05	Milr1	-0.509792	5.49078	0.000449492	0.00973143
	Smn1	0.546007	6.6644	3.57636e-08	9.53473e-07	Scnn1a	-1.12825	3.96358	2.93293e-12	1.51028e-10	Ckap4	0.525599	7.7232	1.48016e-06	7.79031e-05	Reep1	-1.53544	1.23147	0.000463818	0.0100126
	Egfl7	0.582001	6.05841	3.70162e-08	9.81512e-07	Klrb1f	-1.08505	3.8227	3.25745e-12	1.66772e-10	Cnn2	0.53609	7.45614	1.47956e-06	7.79031e-05	Trappc6a	-0.435631	6.39773	0.000473596	0.0101811
	Pi4k2b	0.763353	4.82831	3.77133e-08	9.98097e-07	Uba52	-0.605545	9.59285	3.55623e-12	1.81308e-10	Mprip	0.797488	5.36391	1.47855e-06	7.79031e-05	Hemgn	-2.26944	0.102813	0.000482187	0.0103384
	Cs	0.526899	7.42031	3.86284e-08	1.01983e-06	Ctdsp1	-1.0327	3.88293	3.7768e-12	1.92152e-10	Rnf144a	0.672645	5.55371	1.66936e-06	8.74837e-05	Nit2	-0.499425	5.58765	0.000491885	0.0104911
	Coq3	0.637942	5.48788	3.90903e-08	1.03091e-06	1110034G24Rik	-1.03721	3.87493	3.82415e-12	1.94157e-10	Pdlim1	0.614401	6.09227	1.67716e-06	8.77043e-05	Aarsd1	-0.402888	6.70654	0.000493683	0.0105111
	Dhps	0.619247	5.46593	3.94816e-08	1.04011e-06	Trem2	-2.19452	2.01562	3.9374e-12	1.99079e-10	Piezo1	0.858627	5.28382	1.68696e-06	8.80284e-05	Isy1	-0.402827	6.72095	0.000494158	0.010512
	Abhd17b	0.589931	6.0411	4.08733e-08	1.07561e-06	Fam105a	-0.790291	5.99854	4.07271e-12	2.05072e-10	Pcdhgb1	5.30674	0.230328	1.6979e-06	8.84101e-05	Slc43a3	-0.392672	6.91693	0.000507056	0.0107396
	Ppp2cb	0.614565	6.63226	4.11751e-08	1.08006e-06	Gm6251	-0.744043	6.12681	4.27734e-12	2.14491e-10	Trrap	0.846213	4.81673	1.70909e-06	8.88037e-05	Acad9	-0.441839	6.50425	0.000509489	0.0107818
	Brix1	0.516079	7.93599	4.20905e-08	1.10171e-06	Emp3	-0.670373	7.95188	4.35956e-12	2.18166e-10	Lfng	1.459	3.09218	1.72912e-06	8.96537e-05	Cse1l	-0.364692	8.10596	0.000517888	0.0109311
	Nsun5	0.617277	5.86851	4.2492e-08	1.10984e-06	Pfdn5	-0.672903	6.89816	4.53995e-12	2.26728e-10	Tpm4	0.695558	5.54757	1.74528e-06	9.02998e-05	Caprin2	-2.79985	-0.463879	0.000528564	0.0111085
	Lppr3	0.530375	7.03446	4.24733e-08	1.10984e-06	S100a13	-0.721887	5.95267	4.85124e-12	2.41287e-10	Irak3	0.67748	5.7782	1.8155e-06	9.37223e-05	Ran	-0.34687	10.792	0.000534816	0.0112206
	Mvp	0.804771	3.90359	4.34162e-08	1.13276e-06	Mnda	-2.11861	1.81283	4.91594e-12	2.44009e-10	Mmp17	2.64086	0.829248	1.81911e-06	9.37223e-05	Slc33a1	-0.436763	6.41085	0.000537291	0.0112628
	Tmem41b	0.650454	5.31956	4.65327e-08	1.21278e-06	Adssl1	-0.656266	8.08782	5.26281e-12	2.60696e-10	Abhd15	0.683358	5.57025	1.90841e-06	9.79104e-05	Fut7	-0.491995	6.03041	0.000538049	0.011269
	Ruvbl1	0.515207	8.24417	4.67762e-08	1.21783e-06	Ndufb3	-0.664523	7.10656	5.85859e-12	2.88453e-10	Acsf2	1.14455	3.74675	1.94691e-06	9.96762e-05	Rpa2	-0.370407	7.42009	0.000541048	0.0113124
	Gcsh	0.526304	7.32909	4.85228e-08	1.26061e-06	Stra13	-0.652635	7.23791	7.33506e-12	3.58977e-10	Slc9a3r1	0.54272	6.94837	2.00358e-06	0.000102363	Sumf2	-0.651675	4.64315	0.000550412	0.0114787
	Hoxa10	2.0421	1.19948	4.87921e-08	1.26626e-06	Il22ra2	-1.60083	2.35617	1.31105e-11	6.34002e-10	Lmo1	0.951215	5.00149	2.01349e-06	0.000102654	Ube2cbp	-0.863422	3.52449	0.00055656	0.0115971
	Get4	0.519817	7.88806	4.93198e-08	1.2786e-06	Kmo	-1.78249	2.10894	1.45163e-11	6.97838e-10	Kmt2a	1.445	3.34934	2.03079e-06	0.000103321	Slc35b1	-0.399042	6.69711	0.000568797	0.0118117
	Six1	3.67822	0.175636	4.94992e-08	1.28053e-06	Nxpe4	-3.12769	0.923197	1.74526e-11	8.35705e-10	Akna	0.844649	5.40037	2.03993e-06	0.00010357	Cdk1	-0.364721	7.60418	0.000569439	0.0118135
	Trip13	0.62339	6.19788	5.14827e-08	1.32622e-06	Alas1	-0.625218	9.37491	1.81299e-11	8.64747e-10	Ifi30	1.13585	3.58656	2.14478e-06	0.000108668	3110082I17Rik	-0.4442	6.07901	0.000587302	0.0121238
	Bhlhe40	1.95506	1.27303	5.19354e-08	1.33647e-06	Cisd3	-0.910929	4.68163	2.15463e-11	1.01776e-09	Nt5dc2	0.4995	8.08306	2.15556e-06	0.000108988	Gja5	-5.99685	-1.40221	0.000591216	0.0121942
	Mpzl1	1.09946	2.91831	5.30247e-08	1.36021e-06	Ift22	-0.768553	5.47602	2.31199e-11	1.08998e-09	Bcl3	1.05632	4.12582	2.20719e-06	0.000111367	Fbxo16	-5.99685	-1.40221	0.000591711	0.0121942
	Cct3	0.496432	9.36224	5.4075e-08	1.38569e-06	Gstk1	-1.46987	2.89579	2.39389e-11	1.12642e-09	Pde8a	1.37017	3.00136	2.30813e-06	0.00011622	Trdmt1	-0.610963	4.71872	0.000594067	0.0122325
	Mul1	0.66493	5.00436	5.44551e-08	1.39397e-06	Gmfg	-0.617257	8.39843	2.4214e-11	1.13467e-09	Prkcb	0.876228	5.10504	2.33923e-06	0.000117544	Tinagl1	-6.18012	-1.27606	0.000596105	0.0122538
	Naa25	0.590377	5.80509	5.51536e-08	1.41037e-06	Gstt3	-1.04082	3.71097	2.42536e-11	1.13467e-09	Slc12a4	1.0125	4.07484	2.39101e-06	0.000119653	Hist1h2ac	-0.400576	8.20586	0.000606702	0.0124193
	Cep104	1.84084	1.41372	5.54763e-08	1.41566e-06	H2-Q5	-0.918017	4.67739	2.48936e-11	1.16239e-09	Tnfrsf13c	6.8111	-0.599689	2.38924e-06	0.000119653	Ephx2	-6.10461	-1.33669	0.000610928	0.0124809
	Pwp1	0.54246	6.65035	5.98451e-08	1.52237e-06	Ckm	-2.16545	1.75875	2.62487e-11	1.22332e-09	Itga6	0.635796	6.26217	2.43673e-06	0.000121444	Zfp781	-6.00067	-1.40185	0.000611755	0.0124809
	Eps8	2.23018	0.945828	6.26021e-08	1.59085e-06	Rps23	-0.602143	9.46724	2.69763e-11	1.25245e-09	Atrx	0.805136	5.06106	2.4338e-06	0.000121444	2900041M22Rik	-6.00067	-1.40185	0.000612405	0.0124838
	Etf1	0.540622	7.65173	6.414e-08	1.62486e-06	Gstt2	-0.735908	5.93545	2.78758e-11	1.28931e-09	Prrt1	6.77186	-0.635385	2.47688e-06	0.000123193	Cct6a	-0.345766	9.55373	0.000616025	0.0125262
	Uba2	0.53601	7.6336	6.42261e-08	1.62535e-06	Lamtor4	-0.624454	7.51758	2.80753e-11	1.29608e-09	Syngr1	1.59055	3.16785	2.48734e-06	0.000123462	Tmem147	-0.364637	7.7887	0.000626593	0.0126882
	Mrps5	0.532369	6.89765	6.51891e-08	1.64631e-06	2310039H08Rik	-0.726426	6.08053	2.89787e-11	1.33526e-09	Tmem231	2.09965	1.25079	2.49247e-06	0.000123466	Tssc4	-0.513175	5.4696	0.000629861	0.0127333
	Mrpl9	0.590495	5.5926	6.53537e-08	1.64867e-06	Psmb9	-0.612887	8.42469	3.10066e-11	1.42601e-09	Tecpr1	2.77046	1.92551	2.51594e-06	0.000124376	Abca6	-6.34298	-1.1598	0.000636235	0.0128303
	Imp4	0.515371	7.82838	6.54176e-08	1.64867e-06	Neat1	-1.36977	2.83073	3.15204e-11	1.44692e-09	Pacs2	1.59158	3.22795	2.5446e-06	0.000125539	Smoc1	-2.71833	0.0561983	0.000642632	0.0129273
	Oas1c	2.62306	0.678665	6.60543e-08	1.663e-06	Myo1f	-0.883709	4.71596	3.1737e-11	1.45413e-09	Atrn	0.772415	5.21877	2.61191e-06	0.000128404	2700094K13Rik	-0.384431	7.38331	0.000646776	0.012993
	Trmt10a	0.877896	3.58512	6.73895e-08	1.69487e-06	Mthfsl	-0.813999	4.97683	3.35252e-11	1.53318e-09	Tmem51	1.93231	1.55741	2.61318e-06	0.000128404	Tdg	-1.62963	5.82136	0.000665112	0.013281
	Mrto4	0.510128	8.10898	7.31562e-08	1.82674e-06	Iah1	-0.712895	5.87074	3.52453e-11	1.60583e-09	Zfhx3	2.31288	1.85941	2.6566e-06	0.000130275	Clec4d	-0.951494	2.96726	0.000669239	0.0133199
	Kpna2	0.493163	9.14399	7.72543e-08	1.9271e-06	Acer3	-0.706218	6.31467	3.71852e-11	1.68792e-09	Bod1l	1.34295	2.96889	2.68511e-06	0.000131409	Uqcrq	-0.384024	7.49443	0.0006858	0.0135941
	Hmmr	0.662603	4.95991	7.75549e-08	1.93262e-06	Hopx	-1.40314	2.93079	3.9262e-11	1.77888e-09	Dpysl2	1.12067	3.7782	2.73144e-06	0.000133409	Cd74	-2.62832	-0.571249	0.000695638	0.0137262
	Stap1	0.568027	5.93598	7.93053e-08	1.97422e-06	Cdc42ep3	-0.64973	6.80137	4.05503e-11	1.83385e-09	Atg2a	0.832044	4.85714	2.84286e-06	0.000138574	Abce1	-0.347263	8.34428	0.000695839	0.0137262
	Smyd5	0.619968	5.65215	7.9713e-08	1.98235e-06	Sh3bgrl3	-0.70482	9.86974	4.10274e-11	1.84858e-09	Map7d1	0.889501	4.99344	3.00388e-06	0.000145551	Pgk1	-0.337636	9.19262	0.000699409	0.0137744
	S100a6	0.90197	3.46139	8.1122e-08	2.01125e-06	Il17rb	-2.15085	1.55204	4.70334e-11	2.10753e-09	Peg12	1.93167	1.60401	2.99943e-06	0.000145551	Cnbp	-0.339066	8.83362	0.000700053	0.013776
	Ddx51	0.697768	4.52317	8.35594e-08	2.06748e-06	Hyi	-1.09741	3.45379	5.02226e-11	2.2422e-09	Ptgir	1.43402	2.96525	3.24167e-06	0.000156762	Get4	-0.373798	7.17107	0.000705893	0.0138574
	Kars	0.507401	7.52288	8.37523e-08	2.07016e-06	Selplg	-0.630833	7.78979	5.51652e-11	2.45837e-09	Pacs1	0.709047	5.43217	3.26124e-06	0.000157397	Paics	-0.34306	9.18793	0.000709619	0.0139194
	Aen	0.657166	5.45718	8.41272e-08	2.07522e-06	Pdk2	-2.39486	1.45896	5.53901e-11	2.4639e-09	Arid3b	1.91492	2.26044	3.28625e-06	0.000158291	Kcnn1	-5.99474	-1.40239	0.000710793	0.01392
	Sbno2	1.15458	3.1437	8.6263e-08	2.12576e-06	2410015M20Rik	-0.627659	7.08206	5.58041e-11	2.4778e-09	Mknk2	0.599784	6.48221	3.33195e-06	0.000160176	Pla2g4a	-0.442513	5.84433	0.000719532	0.0140686
	Gm10767	9.49216	2.07583	8.98871e-08	2.20395e-06	Gsto1	-0.575528	9.56966	5.6608e-11	2.50894e-09	1700001O22Rik	3.41992	0.195521	3.40853e-06	0.000163536	Rps4l	-1.01038	2.82645	0.000740197	0.0143806
	Fam98a	0.725492	4.49194	9.00276e-08	2.20518e-06	Apip	-0.670919	6.29461	6.29496e-11	2.77992e-09	Tanc1	1.36343	2.82121	3.4784e-06	0.000166561	Dph3	-0.409729	6.3654	0.000739612	0.0143806
	Ccne2	0.72794	4.57103	9.10396e-08	2.22773e-06	B3gnt8	-0.825141	5.35233	6.28758e-11	2.77992e-09	Ago4	1.9227	2.97161	3.51748e-06	0.000168102	Snx2	-0.428134	6.08444	0.00074612	0.0144726
	Dock5	1.08345	2.88097	9.54776e-08	2.327e-06	Tspan32	-0.616229	7.7114	6.54012e-11	2.87777e-09	Lmtk2	1.10848	3.66774	3.57948e-06	0.000170399	Slc2a6	-0.683495	4.25758	0.000749205	0.0145094
	Egln3	0.601429	5.89015	9.64668e-08	2.34877e-06	Rnase6	-1.66439	2.21531	6.64681e-11	2.91946e-09	Numbl	1.68674	2.08134	3.60693e-06	0.000171371	Slc1a5	-0.372104	7.20074	0.000751487	0.014542
	Gart	0.514423	7.66104	1.017e-07	2.46881e-06	Ivd	-0.690047	5.90961	7.68773e-11	3.35854e-09	Rbpms2	2.23074	1.64758	3.66425e-06	0.00017342	Ppp1r9a	-6.08926	-1.33795	0.000754095	0.0145694
	C1qbp	0.473438	9.46967	1.04983e-07	2.54598e-06	N4bp2l1	-1.38122	2.87302	7.78408e-11	3.39456e-09	Smpd5	3.01979	0.372874	3.77574e-06	0.000178351	Gm14085	-0.458195	5.78933	0.00075997	0.0146597
	Shmt1	0.52847	6.9528	1.07173e-07	2.59392e-06	Nudt14	-0.695038	5.85533	7.81255e-11	3.4009e-09	Efna2	4.84891	-0.163253	3.83186e-06	0.000180652	Bcat2	-0.416011	6.63631	0.00075962	0.0146597
	Pgs1	0.622807	5.15243	1.0793e-07	2.60709e-06	Tmem203	-0.811188	4.91085	8.11599e-11	3.51419e-09	Cobll1	2.11269	1.64393	3.87077e-06	0.000182135	Cox6a2	-6.00286	-1.40167	0.000761654	0.014669
	Psmd1	0.500873	7.34671	1.07874e-07	2.60709e-06	Rpl23a	-0.565699	9.59295	8.89008e-11	3.81555e-09	Mkl2	1.3173	2.93635	3.9197e-06	0.000183729	Sh3tc1	-0.728283	3.95996	0.00076117	0.014669
	Pus1	0.606583	5.64624	1.12955e-07	2.7204e-06	Smim4	-0.796171	5.19554	9.01299e-11	3.86151e-09	Gm6981	12.3717	4.52985	3.91612e-06	0.000183729	Ptger3	-0.982056	2.76013	0.000765943	0.01474
	Bri3bp	0.496212	7.68062	1.23749e-07	2.96281e-06	Tigd2	-0.953741	4.24985	9.13912e-11	3.9087e-09	Smc1a	0.749682	6.11394	3.94114e-06	0.000184028	Paqr5	-3.09235	-0.814014	0.00076777	0.0147519
	Pglyrp2	2.44116	0.675311	1.2468e-07	2.98219e-06	Gpr171	-0.806082	5.19641	9.52149e-11	4.05095e-09	Ano4	6.93662	-0.495022	3.95246e-06	0.000184204	Pdss1	-0.575452	4.8722	0.000770102	0.0147851
	Por	0.589755	5.50506	1.28346e-07	3.05789e-06	Fam46a	-0.693896	6.34306	1.1298e-10	4.74887e-09	Tesk1	0.970536	4.66102	4.03917e-06	0.00018725	Tle1	-0.928125	3.22733	0.000779097	0.0149461
	Thop1	0.588782	5.72976	1.30388e-07	3.09727e-06	Mpnd	-0.673114	6.28647	1.16034e-10	4.86884e-09	Phc3	1.43	2.9751	4.02633e-06	0.00018725	Prorsd1	-0.502443	5.44018	0.000786527	0.0150531
	Eif4h	0.481365	8.64929	1.32101e-07	3.13207e-06	Hist1h1c	-0.948069	4.30352	1.17043e-10	4.90275e-09	Pkdcc	4.03425	-0.106645	4.04081e-06	0.00018725	Hist1h2ag	-0.396455	8.54937	0.000792384	0.0151533
	Il18rap	1.35046	2.1115	1.37336e-07	3.24674e-06	Kcng2	-2.08541	1.64011	1.18237e-10	4.93584e-09	Chpf	1.61662	2.48029	4.10674e-06	0.000189716	Gpr171	-0.491084	5.57194	0.000795814	0.015207
	Gtf2h4	0.537576	6.30294	1.43345e-07	3.37899e-06	Selenbp1	-0.767626	5.16987	1.22277e-10	5.09579e-09	Zfp516	0.961124	4.19683	4.12377e-06	0.000190012	Ptcd3	-0.423785	6.27881	0.000807308	0.0153785
	Ccna2	0.531976	7.99063	1.44375e-07	3.3967e-06	Rplp2	-0.584518	9.36565	1.31817e-10	5.46538e-09	Ttc7	0.595646	6.49986	4.16045e-06	0.000191342	Gm960	-3.54777	-0.904189	0.000820807	0.0156201
	Tmprss3	6.71353	-0.477484	1.45377e-07	3.41698e-06	Txnip	-0.791517	5.13223	1.44354e-10	5.94479e-09	Slain1os	6.77558	-0.634773	4.18609e-06	0.000192159	Ctla2b	-1.39313	1.51331	0.000827291	0.0157102
	Ino80e	0.56337	6.94541	1.51481e-07	3.55363e-06	Scand1	-0.668451	6.63637	1.46711e-10	6.02156e-09	Plxna1	3.39567	0.174909	4.34335e-06	0.00019826	P2ry1	-0.935431	3.08639	0.000842557	0.0159381
	Nup35	0.547556	6.43228	1.54372e-07	3.60758e-06	Rps12	-0.593267	8.59223	1.48464e-10	6.0833e-09	Pear1	1.52119	2.41212	4.46886e-06	0.000203608	Rsl24d1	-0.35507	7.99006	0.000856804	0.0161951
	Tpi1	0.476962	10.2735	1.59796e-07	3.72364e-06	Cox16	-0.757325	5.7684	1.51946e-10	6.20514e-09	Stat3	0.564775	6.78687	4.49033e-06	0.000203828	Fuca2	-0.347667	7.86987	0.000871283	0.0164433
	Faap24	0.600427	5.82957	1.65613e-07	3.85183e-06	Fam102b	-1.06388	3.44046	1.52963e-10	6.23622e-09	Cntnap1	6.89468	-0.529244	4.49039e-06	0.000203828	Ilvbl	-0.460494	6.04268	0.000880416	0.0165772
	Tfg	0.521955	6.71641	1.68744e-07	3.91348e-06	Cmtm3	-0.702314	5.67613	1.60367e-10	6.5272e-09	Ppm1e	2.22534	1.47333	4.57814e-06	0.000207426	Mecr	-0.509259	5.28242	0.000886721	0.0166702
	Dnttip2	0.553319	6.46054	1.73377e-07	4.00572e-06	Aldh3b1	-1.19905	3.18065	1.633e-10	6.63554e-09	Sema4d	0.654371	5.60891	5.0424e-06	0.000226361	Soat1	-0.358796	7.30647	0.000886648	0.0166702
	Pgk1	0.486936	9.31395	1.73335e-07	4.00572e-06	Gm20324	-1.60217	2.24981	1.63788e-10	6.64429e-09	Ube2o	1.19671	3.37143	5.13205e-06	0.000229542	Eif1ax	-0.37006	7.39571	0.000888404	0.0166755
	Gm15645	0.798768	3.83666	1.75411e-07	4.04123e-06	Ucp2	-0.697866	9.26024	1.66518e-10	6.73266e-09	Tshz3	6.72626	-0.672987	5.39516e-06	0.000240429	Wdr77	-0.346255	7.81881	0.000889168	0.0166755
	Hspbap1	0.976423	3.91998	1.75662e-07	4.04321e-06	Akr1c13	-0.751037	5.65942	1.82297e-10	7.35848e-09	Slc27a3	2.39312	2.01788	5.42728e-06	0.00024142	Tmem97	-0.356087	7.40309	0.000901753	0.0168121
	Ift57	0.590846	5.74573	1.76916e-07	4.06823e-06	I730030J21Rik	-1.20772	3.12603	1.88103e-10	7.58029e-09	Stx2	1.12007	4.43116	5.48305e-06	0.000243015	Arid5a	-0.518802	5.44611	0.000908663	0.0169135
	Slc7a11	6.7085	-0.478251	1.81418e-07	4.1561e-06	Tmem71	-1.56739	2.24171	1.94072e-10	7.80796e-09	Icosl	1.45699	2.46641	5.47664e-06	0.000243015	Hist1h1e	-0.477872	6.44198	0.000910176	0.0169228
	Gfm1	0.620147	5.34552	1.89026e-07	4.32634e-06	Ndufa6	-0.651093	7.05003	1.9927e-10	8.00388e-09	Nrarp	1.65026	2.18836	5.49337e-06	0.000243032	Nup85	-0.37466	7.40932	0.000910877	0.0169228
	Pusl1	0.57387	5.89386	1.89393e-07	4.33034e-06	Mrpl33	-0.61534	7.95846	2.01811e-10	8.09267e-09	Card10	6.72836	-0.67268	5.56374e-06	0.0002457	Cd6	-2.838	0.304262	0.000919312	0.0170338
	Ola1	0.503493	7.3524	1.90663e-07	4.35157e-06	Myl12b	-0.67027	9.71235	2.21139e-10	8.85317e-09	Fryl	1.08512	4.71693	5.6704e-06	0.000249958	Pbk	-0.372065	6.95121	0.000946181	0.0174654
	Prdx3	0.495329	8.19088	1.9628e-07	4.47559e-06	Ticam2	-0.907267	4.14403	2.33695e-10	9.32527e-09	Madd	0.771063	5.05165	5.84632e-06	0.000256786	Rps21	-0.429517	7.28991	0.000950467	0.0175312
	Prrc1	0.551008	6.28408	1.97354e-07	4.49589e-06	Rn45s	-0.544382	11.8984	2.48496e-10	9.88358e-09	Ramp2	6.6169	-0.753559	5.86437e-06	0.000257116	Ndufab1	-0.398951	7.00674	0.000965798	0.0177871
	Noc2l	0.51039	6.72274	1.9899e-07	4.52472e-06	Vps28	-0.608575	7.91329	2.51491e-10	9.98645e-09	Wiz	0.970882	4.2057	6.40561e-06	0.000279342	Slc12a9	-0.679262	4.77872	0.000966794	0.0177921
	Uchl5	0.486119	8.46149	2.03365e-07	4.61559e-06	Cd79b	-0.668801	6.09762	2.65025e-10	1.05068e-08	Ankrd33b	4.19346	0.018588	6.43405e-06	0.000280082	Mlf1	-5.99219	-1.40257	0.000991954	0.0182002
	Cyp51	0.798057	4.10927	2.03676e-07	4.61837e-06	Cd44	-0.678935	6.28451	2.67026e-10	1.05519e-08	Hip1	1.67102	2.80799	6.71782e-06	0.000291914	Chd1l	-0.470352	5.53246	0.00100563	0.0184374
	Zdhhc18	0.84856	3.78566	2.07153e-07	4.68516e-06	Zfp467	-3.08568	0.739096	2.73594e-10	1.07939e-08	Zfyve28	6.76087	-0.637218	6.83864e-06	0.000296637	Tmem41a	-0.612571	4.70027	0.00101443	0.0185568
	Fastk	0.599652	5.31734	2.07198e-07	4.68516e-06	Pcp4l1	-0.856691	4.42109	2.91575e-10	1.14735e-08	Rab11fip3	1.57624	2.21008	6.98216e-06	0.000302325	Ola1	-0.365662	6.98811	0.00102301	0.0186858
	Twf1	0.755988	3.91231	2.14368e-07	4.84281e-06	Ypel2	-1.96205	1.81411	3.18806e-10	1.2517e-08	Jag1	3.22023	1.05537	7.04132e-06	0.000304347	Fbl	-0.390301	8.09319	0.00103367	0.0188101
	Eif2b4	0.519884	6.56947	2.19041e-07	4.93468e-06	Pycr1	-1.3128	2.68878	3.34326e-10	1.31053e-08	Stx3	0.867856	4.45737	7.24334e-06	0.000311975	Ndufa4	-0.369658	8.59093	0.00104381	0.0189464
	Fbxo9	0.589208	5.37136	2.22268e-07	4.99816e-06	Atraid	-0.628082	6.76899	3.40795e-10	1.33374e-08	Arhgef18	0.875488	4.60931	7.51025e-06	0.000322901	Cd55	-5.89047	-1.47	0.0010491	0.018992
	Clu	1.0866	3.14447	2.33134e-07	5.2137e-06	Tmem258	-0.603924	7.5825	3.56917e-10	1.39016e-08	Kcne3	2.26019	1.01938	7.74102e-06	0.000331655	Gm4737	-0.418385	5.98472	0.00105087	0.0190099
	Ergic1	0.529002	6.66723	2.32936e-07	5.2137e-06	Gria3	-0.906445	4.19528	3.82415e-10	1.47768e-08	Hck	1.03624	3.95196	7.76321e-06	0.000332024	Vim	-0.342938	8.10087	0.00105522	0.0190744
	Mthfd1	0.53911	5.98827	2.33773e-07	5.22321e-06	2310039L15Rik	-7.19615	-0.175031	3.90811e-10	1.50774e-08	Ankrd44	0.732264	5.47135	8.02775e-06	0.000342737	Casc4	-1.33051	1.46653	0.00106211	0.0191848
	Cd200r4	2.50578	0.583022	2.37041e-07	5.2914e-06	Pxmp2	-0.957701	3.86777	4.23801e-10	1.6273e-08	2700081O15Rik	2.81369	0.394787	8.20165e-06	0.00034955	Nmd3	-0.40254	6.56472	0.00106825	0.0192671
	Cbwd1	0.786183	3.98928	2.3762e-07	5.29947e-06	Ccdc28a	-1.10153	3.41843	4.33843e-10	1.65804e-08	Epb4.1l4b	1.69066	2.79323	8.27728e-06	0.000352159	Hist1h2ak	-0.410984	6.73235	0.00107527	0.0193367
	Hsph1	0.637725	5.11036	2.41502e-07	5.37623e-06	Ifngr1	-0.571603	8.70902	4.48462e-10	1.71123e-08	Map4k4	2.01172	2.72726	8.41721e-06	0.000356869	Impdh2	-0.333519	8.34114	0.00111312	0.0199438
	Lfng	1.69381	1.4584	2.48247e-07	5.51131e-06	Cacna1a	-1.18453	3.13707	4.5366e-10	1.72567e-08	Kazald1	2.69425	0.465856	8.40792e-06	0.000356869	Ifi47	-0.37301	8.00634	0.00115138	0.020509
	Reep4	0.530099	6.2674	2.54111e-07	5.63127e-06	Rps25	-0.542533	9.63635	4.58709e-10	1.74217e-08	Rnf157	0.897699	4.34958	8.57799e-06	0.000363056	Mipep	-0.410861	6.54131	0.00115609	0.0205779
	Gnl2	0.587154	5.7876	2.63749e-07	5.83425e-06	Tpra1	-0.757792	5.07842	4.81595e-10	1.82341e-08	Cep128	0.719337	5.2458	8.84659e-06	0.000373776	Mrpl42	-0.354382	7.02837	0.00117008	0.0207966
	D11Wsu47e	0.799906	3.64058	2.6722e-07	5.90569e-06	Rabgap1l	-0.90636	5.05375	4.90132e-10	1.85287e-08	Pou2f2	1.40242	2.48051	8.93371e-06	0.000376155	Morf4l2	-0.340284	8.46567	0.00119087	0.0210742
	Ifrd2	0.591521	5.98702	2.75854e-07	6.08e-06	Hist1h2ak	-0.632263	6.84358	5.01529e-10	1.88718e-08	Tsc2	0.580147	5.94132	9.15967e-06	0.000385006	Acat2	-0.426928	5.75042	0.00123051	0.0216188
	Chchd10	0.526164	6.27453	2.78717e-07	6.13322e-06	Hrsp12	-0.69688	5.61862	5.06208e-10	1.90186e-08	Nfkb2	1.10426	3.49785	9.30223e-06	0.000390326	Prmt7	-0.354851	7.33772	0.00123967	0.0217262
	Slmo2	0.489846	7.49607	2.78772e-07	6.13322e-06	Gp9	-1.73844	1.86059	5.09554e-10	1.90856e-08	Iffo1	0.990628	4.49185	9.34125e-06	0.000391291	C1qbp	-0.332114	8.11356	0.00125454	0.0219621
	Mfng	0.564114	5.5679	2.81488e-07	6.18185e-06	Cryl1	-0.813727	4.74472	5.29773e-10	1.97822e-08	Sesn2	1.14482	3.39533	9.38494e-06	0.000391924	Pter	-0.65364	4.29789	0.00126708	0.0221182
	Trnt1	0.576879	5.61087	2.84494e-07	6.24226e-06	Svip	-0.671909	5.78248	5.38358e-10	2.00721e-08	St3gal5	2.53569	1.15558	9.38845e-06	0.000391924	Fzd3	-1.84657	0.213631	0.00127704	0.0222603
	Slc39a7	0.488589	7.17511	2.86203e-07	6.27412e-06	Gm9733	-1.83601	1.71403	5.91533e-10	2.18876e-08	BC037034	1.11403	3.70612	9.44162e-06	0.0003928	Cct8	-0.321636	9.16193	0.00130369	0.0226924
	Exosc2	0.517579	6.42237	3.16277e-07	6.9086e-06	Gabarap	-0.579013	7.72231	6.29637e-10	2.31572e-08	Nbr1	0.671498	5.31498	9.49548e-06	0.000394369	Atg3	-0.394652	6.36912	0.00130807	0.0227524
	Ywhae	0.495764	8.708	3.26756e-07	7.11838e-06	Wdr83os	-0.703937	7.25162	6.99604e-10	2.56532e-08	Mtmr12	0.751546	4.91017	9.57e-06	0.000395446	Dlat	-0.3904	6.50558	0.00133872	0.0232125
	Ddx27	0.603465	5.74264	3.32386e-07	7.22813e-06	Fhit	-2.45069	1.43869	7.06824e-10	2.58791e-08	Akr1b3	3.22695	0.0423096	9.53961e-06	0.000395446	Cyb5b	-0.337528	7.76643	0.00134186	0.0232125
	Dpm1	0.547556	6.62602	3.36371e-07	7.3018e-06	Tmem160	-0.592155	7.94628	7.43884e-10	2.70333e-08	Rap1gds1	0.591149	5.80249	9.99459e-06	0.000409527	Tfec	-0.410802	5.98516	0.00134335	0.0232171
	Slc2a1	0.736634	4.55099	3.39021e-07	7.35278e-06	Ndufa7	-0.605293	7.17202	7.78368e-10	2.82026e-08	Pnck	1.77956	1.61329	1.0073e-05	0.000412049	Nampt	-0.411684	6.56744	0.00134828	0.0232696
	Usp44	1.66482	1.39122	3.42225e-07	7.41569e-06	Cox7b	-0.601638	8.08637	8.43658e-10	3.04328e-08	Fzd7	0.964314	4.26194	1.03077e-05	0.000420942	Sdf2l1	-0.33888	9.0453	0.00136048	0.0234303
	Dcakd	0.68779	4.82673	3.50503e-07	7.56152e-06	Aamdc	-0.834368	4.69603	8.75224e-10	3.15248e-08	Nptxr	2.46311	0.802183	1.0536e-05	0.00042955	Erh	-0.348161	9.20938	0.00136543	0.0234825
	Samm50	0.463852	8.71239	3.51845e-07	7.58322e-06	H2afj	-0.582055	7.78968	8.97203e-10	3.22689e-08	Zfp704	0.725341	5.27375	1.07157e-05	0.000435422	Ndufb11	-0.34868	7.38439	0.00139033	0.0238101
	Gadd45g	1.87993	1.14677	3.55545e-07	7.65e-06	Rpl35	-0.543123	9.89213	9.24534e-10	3.31543e-08	Eid2	1.85356	2.50636	1.08995e-05	0.000442154	Hnrnpk	-0.42182	10.8144	0.00140155	0.0239351
	Phgdh	0.442571	9.66691	3.61739e-07	7.7696e-06	Pla2g16	-0.796039	4.96057	9.51639e-10	3.40263e-08	Dgkh	2.74378	2.00832	1.10136e-05	0.000445302	Vmp1	-0.367952	7.20668	0.00140374	0.0239557
	Rnd2	1.48106	2.00776	3.64928e-07	7.82257e-06	Anapc11	-0.59241	7.03415	1.06477e-09	3.7905e-08	Dhx58	0.993834	3.93169	1.14752e-05	0.000463198	Cul4a	-0.406411	6.12801	0.00140837	0.0240181
	Atpaf2	0.546107	6.06567	3.65166e-07	7.82257e-06	Slc29a3	-0.950159	3.76391	1.11731e-09	3.97175e-08	Znf512b	1.17624	3.4179	1.16284e-05	0.000468608	1110004F10Rik	-0.335226	7.63817	0.00141571	0.0241263
	Nmd3	0.510945	6.47412	3.68292e-07	7.8702e-06	Tsc22d3	-0.736629	5.096	1.22314e-09	4.32903e-08	Fnbp1	0.858282	5.10356	1.20777e-05	0.000483771	Thyn1	-0.426641	5.9397	0.00142531	0.0242223
	Cdk2ap1	0.463134	8.82672	3.68357e-07	7.8702e-06	Zc3h12c	-2.08843	1.33156	1.36981e-09	4.8202e-08	Rgs9bp	3.95766	-0.161187	1.23062e-05	0.000491866	Abhd10	-0.63313	4.31415	0.00142982	0.0242653
	Hmbs	0.492368	7.6869	3.76717e-07	8.03476e-06	Atp6v1g1	-0.566381	7.78499	1.55021e-09	5.44716e-08	Iqgap1	0.610111	6.89898	1.23492e-05	0.000492779	2610305D13Rik	-1.11017	1.91126	0.00147479	0.0249417
	Endod1	0.722369	4.75125	3.79004e-07	8.07649e-06	Trappc1	-0.658593	6.43793	1.56865e-09	5.50402e-08	Cbfa2t3	0.857222	4.73724	1.30138e-05	0.000517607	H2-Eb1	-5.89935	-1.46928	0.00147978	0.0250088
	Gnb1l	0.788512	4.4631	3.87835e-07	8.25028e-06	Cd28	-2.23048	1.18131	1.57654e-09	5.52378e-08	Rnd1	1.73478	1.7716	1.33731e-05	0.000530171	Sytl4	-1.24125	1.4111	0.00153013	0.0257706
	Eftud2	0.521277	6.36673	3.93898e-07	8.37197e-06	Hint2	-0.626746	6.11192	1.5914e-09	5.56783e-08	Nacc2	1.38258	2.92744	1.3517e-05	0.000534139	Coq2	-0.377758	6.69281	0.00153729	0.0258555
	Aars2	1.0098	2.97134	4.17845e-07	8.86551e-06	Peli2	-1.77867	1.71398	1.6212e-09	5.66017e-08	Cmtm8	2.30117	2.1683	1.35023e-05	0.000534139	Prdx1	-0.323614	9.58328	0.00156508	0.0262686
	Bag3	0.967524	3.06859	4.42934e-07	9.36528e-06	Pts	-0.599918	7.26938	1.63967e-09	5.71218e-08	Ccdc88c	1.35925	2.68817	1.39904e-05	0.000551064	Rnmt	-0.361438	6.81629	0.00161782	0.0269868
	Dmxl2	1.50875	1.70489	4.51302e-07	9.52717e-06	Gm14431	-7.98553	0.526929	1.66214e-09	5.7822e-08	Kmt2e	0.627451	5.58499	1.41259e-05	0.000554878	Napepld	-0.839388	3.48683	0.00162377	0.0270677
	Eif4a3	0.460224	8.96497	4.52913e-07	9.5511e-06	Tagap	-1.27678	2.85853	1.72998e-09	6.00966e-08	B3gnt8	0.539237	6.419	1.43468e-05	0.00056114	Prps1	-0.369656	7.44263	0.0016254	0.0270764
	Wdr55	0.565308	6.05107	4.57143e-07	9.61576e-06	Cox14	-0.602649	6.67723	1.74263e-09	6.04499e-08	Adrbk1	0.498731	7.43891	1.5242e-05	0.000593661	Mfng	-0.441827	5.55323	0.00163152	0.0271042
	Slc22a3	0.837405	3.52224	4.61217e-07	9.6931e-06	Nup210	-0.739	5.5705	1.75277e-09	6.07154e-08	Ppm1l	1.2966	2.73293	1.57564e-05	0.000611743	Pdha1	-0.333574	7.51241	0.00163118	0.0271042
	Rrp7a	0.502016	6.78662	4.63189e-07	9.71782e-06	Ngp	-7.10844	-0.24448	1.77996e-09	6.15699e-08	Ppfia3	6.73326	-0.672066	1.62344e-05	0.000628002	Cd52	-0.502291	5.9854	0.00164019	0.0272078
	Pex14	0.579302	5.35636	4.64946e-07	9.74631e-06	Rnasek	-0.638001	6.92823	1.82423e-09	6.30121e-08	Tle3	0.819478	4.67994	1.66802e-05	0.000642502	Csprs	-5.78226	-1.54053	0.00164333	0.0272264
	Trmt2a	0.55578	6.2155	4.71239e-07	9.8613e-06	Lancl1	-0.640777	6.19668	1.85952e-09	6.41404e-08	Ncoa3	0.821472	4.6776	1.67461e-05	0.000644024	Tomm5	-0.376587	7.24078	0.00165985	0.0273886
	Btg3	0.760143	3.80033	4.73936e-07	9.8923e-06	Ptgds	-3.29609	0.549189	1.95581e-09	6.72714e-08	AU040320	0.986602	4.55454	1.67787e-05	0.000644267	Cdc26	-0.358174	6.83881	0.00166991	0.0274989
	Slc25a12	0.499527	7.26212	4.83401e-07	1.00726e-05	Rps20	-0.552364	9.13645	1.95864e-09	6.72741e-08	Kank3	0.998883	3.76334	1.68287e-05	0.00064517	Gypc	-0.431607	5.9962	0.00167331	0.0274998
	D19Bwg1357e	0.519231	6.70658	4.93834e-07	1.02813e-05	Txn1	-0.546627	9.16732	2.02902e-09	6.95937e-08	Syne2	3.4459	1.09763	1.69932e-05	0.000650458	Nt5dc1	-0.400461	6.03598	0.0016725	0.0274998
	Ggact	1.01545	2.7554	5.06804e-07	1.05154e-05	Sys1	-0.577856	7.14936	2.03955e-09	6.98568e-08	Arhgef11	2.44037	1.80443	1.70883e-05	0.000653074	Strap	-0.327843	8.50025	0.0016963	0.0278022
	Sigmar1	0.557217	6.03264	5.22334e-07	1.08266e-05	Hist1h1d	-0.86228	4.36963	2.3101e-09	7.87057e-08	Anxa4	0.725141	5.0953	1.71296e-05	0.000653628	Aasdhppt	-0.396818	6.241	0.00172416	0.0281644
	St6galnac4	0.488369	6.82242	5.47482e-07	1.12828e-05	Ceacam1	-1.0043	3.4411	2.3108e-09	7.87057e-08	Plekhg3	1.24759	3.24941	1.89489e-05	0.000719675	Psmg1	-0.367587	6.80287	0.00176103	0.0286899
	Clptm1	0.509664	6.29191	5.50324e-07	1.13317e-05	Tmem176a	-0.586819	6.79298	2.33692e-09	7.94846e-08	Kif7	2.30871	1.42153	1.90164e-05	0.000721119	Heatr3	-0.372409	6.56344	0.00176877	0.0287776
	Tubg1	0.558762	6.14729	5.72067e-07	1.17497e-05	Stmn1	-0.532555	10.9315	2.3794e-09	8.0817e-08	Zfp282	0.839503	4.659	1.91979e-05	0.000726871	Vdac1	-0.331531	8.1066	0.00177256	0.0288009
	Wrnip1	0.670186	4.75001	5.73529e-07	1.17699e-05	Prnp	-0.758271	4.95585	2.45341e-09	8.30996e-08	Rrbp1	0.717956	5.55636	1.94551e-05	0.000735469	Prdx6	-0.818241	8.98719	0.00179244	0.0290852
	Pcyt2	0.568226	5.35408	5.74349e-07	1.17768e-05	Cyb561a3	-0.701139	5.26998	2.51423e-09	8.49239e-08	Zzef1	0.932798	4.13382	2.01289e-05	0.000758594	Orc1	-0.686246	4.43847	0.00181529	0.0293949
	Coq5	0.580049	5.86096	5.89021e-07	1.20372e-05	Ube2l6	-0.914175	4.09225	2.53732e-09	8.55853e-08	Wipf1	0.684148	5.17146	2.03577e-05	0.000766032	Tcp1	-0.322554	8.94939	0.001818	0.0294022
	Jmjd6	0.553701	5.53152	5.90723e-07	1.20619e-05	Atp1b1	-1.38848	2.55521	2.55305e-09	8.58882e-08	Mpeg1	0.556641	5.87087	2.04091e-05	0.00076652	Amotl2	-2.89777	0.00579353	0.001828	0.0295445
	Katnb1	0.65287	4.58954	5.91978e-07	1.20774e-05	Dock10	-0.921661	3.82909	2.61152e-09	8.74841e-08	Agap1	1.17234	3.89988	2.04334e-05	0.00076652	Il18	-6.00889	-1.40131	0.00184245	0.0296993
	Aatf	0.514618	6.15315	5.98638e-07	1.21929e-05	Serpinb10	-1.73723	1.82671	2.6504e-09	8.86649e-08	Usp31	1.29005	3.18033	2.07544e-05	0.000775388	Zmpste24	-0.362898	7.28327	0.00192421	0.0308746
	Ggct	0.659189	4.45001	6.232e-07	1.2651e-05	Sh3kbp1	-0.804058	4.78535	2.68357e-09	8.94072e-08	Nol3	6.4515	-0.881113	2.07651e-05	0.000775388	Hmgcs1	-0.465055	5.47871	0.00192754	0.0308993
	Ddx1	0.487453	7.14631	6.41505e-07	1.30118e-05	Snx30	-1.04941	3.24818	2.81355e-09	9.33556e-08	Rassf3	0.668353	5.31955	2.20725e-05	0.000820445	Slc25a12	-0.32263	7.87709	0.00192828	0.0308993
	Actr1b	0.654486	4.83325	6.51669e-07	1.3196e-05	Pcbd2	-0.697122	5.21995	2.85632e-09	9.46462e-08	Prss16	0.683386	5.16247	2.26426e-05	0.000840358	Snrpe	-0.389494	7.17563	0.00194011	0.0310278
	Tmem50b	0.514809	6.70602	6.8442e-07	1.38363e-05	Tmem26	-3.25616	0.506337	2.97344e-09	9.82603e-08	Zbtb8a	0.864142	4.26965	2.28584e-05	0.000845416	Stoml2	-0.331851	7.41642	0.0019518	0.0311739
	Timm17a	0.467457	7.39966	6.90905e-07	1.39558e-05	Car3	-1.18243	2.9669	2.99924e-09	9.8979e-08	Dse	2.2015	1.33732	2.28383e-05	0.000845416	Tfam	-0.392601	6.11649	0.00195488	0.0311824
	Yars2	0.492364	6.54521	7.16213e-07	1.44551e-05	Krtcap2	-0.561332	8.48702	3.04402e-09	1.00321e-07	Susd3	1.0756	3.46921	2.31446e-05	0.000851226	Nme2	-0.361797	8.64497	0.00195772	0.0312072
	Trub2	0.764609	4.15774	7.1729e-07	1.44649e-05	Rnf167	-0.64437	5.6368	3.07337e-09	1.01152e-07	Plekhm2	1.15787	3.26289	2.31413e-05	0.000851226	Gpn3	-0.393853	6.04413	0.00196207	0.0312562
	Rrp15	0.540148	7.31111	7.21051e-07	1.45287e-05	Brk1	-0.541799	8.59886	3.21347e-09	1.05621e-07	Slc25a23	1.18178	3.19835	2.31149e-05	0.000851226	Cacybp	-0.322466	8.21535	0.0019653	0.0312872
	Wbscr16	0.573856	5.44826	7.29698e-07	1.46908e-05	Fkbp2	-0.569989	7.71066	3.45926e-09	1.13242e-07	Chdh	0.535344	6.45839	2.34486e-05	0.000861111	Polr2h	-0.401734	5.98537	0.00199863	0.0317764
	Ube2v1	0.48319	8.35284	7.47011e-07	1.50146e-05	Treml1	-2.35127	0.97017	3.72527e-09	1.21624e-07	Abcg1	0.873144	4.45829	2.36922e-05	0.000868748	Scrn2	-0.512978	4.96993	0.00200443	0.031823
	Pitpnb	0.544024	6.31194	7.72839e-07	1.54955e-05	Pcyt1a	-0.621066	5.92469	3.99331e-09	1.30027e-07	Mast3	0.55582	5.86641	2.40375e-05	0.000880091	Gm21188	-0.44639	5.91899	0.00200547	0.031823
	Pcid2	0.59943	5.74194	7.83491e-07	1.56884e-05	Phf11b	-2.79056	0.773246	4.06419e-09	1.31984e-07	Klf2	1.20212	3.41228	2.42239e-05	0.000885587	Plekhm3	-0.975781	2.70161	0.0020295	0.0321501
	Rbm17	0.47299	7.34668	8.18743e-07	1.63487e-05	Pycard	-0.552503	7.74072	4.07185e-09	1.32057e-07	Zfpm1	1.32188	3.18973	2.46084e-05	0.000898298	Cdca7	-0.313291	8.78113	0.00203003	0.0321501
	Myo10	3.20125	0.14741	8.38285e-07	1.66844e-05	Il3ra	-0.959709	3.73772	4.23696e-09	1.37229e-07	Palm	0.459821	7.76353	2.4887e-05	0.000906138	Nubp1	-0.393001	6.31755	0.00203887	0.0322692
	Eif2a	0.509258	6.14181	8.53333e-07	1.69701e-05	Elf1	-0.581285	6.59615	4.34393e-09	1.40508e-07	Rhou	1.48555	2.66939	2.48974e-05	0.000906138	Arhgap29	-5.78481	-1.54034	0.00204489	0.0323225
	Cluh	0.752798	4.26056	8.69797e-07	1.72413e-05	Xlr	-1.70825	1.81209	4.38346e-09	1.41598e-07	Ctsl	0.702625	5.0373	2.49944e-05	0.000908316	Pdgfb	-5.78481	-1.54034	0.00204396	0.0323225
	Eef1d	0.454167	9.29837	8.72089e-07	1.72727e-05	Gpr150	-1.63298	1.88637	4.41207e-09	1.42335e-07	Ccdc17	6.57434	-0.793253	2.52721e-05	0.000917042	Hrh1	-5.88484	-1.47036	0.00206706	0.0325634
	Ntmt1	0.500693	6.45486	8.74039e-07	1.72973e-05	Rps26	-0.53797	8.77311	4.43944e-09	1.4284e-07	Tfeb	0.972476	4.14184	2.58517e-05	0.000935295	Glrx3	-0.33815	7.66027	0.0020945	0.0328938
	Wdr75	0.549856	5.58279	8.94581e-07	1.76752e-05	Spcs1	-0.541808	8.36799	4.48416e-09	1.44089e-07	Armc7	1.04479	3.45628	2.66663e-05	0.000963338	Timm13	-0.368536	7.14717	0.00210227	0.0329733
	Ascc2	0.717993	4.03598	9.1187e-07	1.79877e-05	Gstm1	-0.838341	10.0551	4.97828e-09	1.59547e-07	A930016O22Rik	2.03233	1.6823	2.75674e-05	0.00099442	2810417H13Rik	-0.327377	8.05847	0.0021099	0.0330082
	Cpsf6	0.514069	6.52505	9.24872e-07	1.82295e-05	Ube2w	-0.616289	6.38764	5.13639e-09	1.64183e-07	Scap	0.492491	6.65112	2.77895e-05	0.000998962	Ctsd	-0.319989	8.54488	0.00210629	0.0330082
	Rpap3	0.570913	5.19593	9.41449e-07	1.85412e-05	Cldn13	-7.02457	-0.315871	5.19719e-09	1.65854e-07	Nlgn2	1.5837	2.09214	2.77383e-05	0.000998962	Set	-0.306276	9.8114	0.0021087	0.0330082
	Nup88	0.511068	6.40757	9.63521e-07	1.89606e-05	Gng5	-0.544564	7.97369	5.42302e-09	1.72459e-07	Acot6	2.21107	0.804359	2.7816e-05	0.000998962	Polr3h	-0.368776	6.43943	0.00218634	0.034008
	Myc	0.474589	8.40383	9.72047e-07	1.9113e-05	Oxld1	-0.875067	4.03416	5.42356e-09	1.72459e-07	Arhgap31	0.997155	4.11215	2.81146e-05	0.0010082	Pex7	-0.353411	6.90544	0.00222048	0.0344179
	Mrpl45	0.479288	6.7643	9.73713e-07	1.91304e-05	Sft2d3	-0.78764	4.48499	5.60752e-09	1.77615e-07	Slc7a8	0.701738	4.92451	2.92146e-05	0.0010385	Dzip3	-0.744441	3.55681	0.00222783	0.0344559
	Ltb	2.19108	0.714356	9.84466e-07	1.93261e-05	Zbtb18	-1.36634	2.64977	5.99426e-09	1.89374e-07	Fzd8	3.29846	0.598258	2.91723e-05	0.0010385	Orc4	-0.417368	5.62152	0.00222779	0.0344559
	Rabggta	0.643897	4.7149	9.88317e-07	1.93861e-05	Oaz1-ps	-0.511416	11.5152	6.10457e-09	1.92609e-07	Ccdc88a	1.20115	3.49048	2.93116e-05	0.00104043	P2ry14	-0.777102	3.28492	0.00225117	0.0347949
	Sgta	0.490325	6.47272	9.94453e-07	1.94908e-05	Stox2	-3.46148	0.180101	6.40623e-09	2.01867e-07	Zfp827	2.63077	1.04855	2.98541e-05	0.00105509	Bphl	-0.375446	6.27806	0.00225354	0.0348094
	Snx5	0.497242	7.31973	1.01858e-06	1.99316e-05	Hist1h2ae	-0.547129	8.02271	6.52654e-09	2.05128e-07	Arf3	0.490158	7.05079	2.99608e-05	0.00105733	Eci1	-0.379254	6.2239	0.00226752	0.0350029
	Strap	0.548341	7.82114	1.0243e-06	2.00276e-05	Chmp2a	-0.561608	7.19255	6.5758e-09	2.06411e-07	Eml5	0.788895	4.66207	3.02124e-05	0.00106467	Ostc	-0.343325	8.79905	0.00226893	0.0350029
	Cdr2	2.65793	0.544817	1.05409e-06	2.05936e-05	Alox5ap	-0.535978	8.35925	6.59719e-09	2.06648e-07	Sipa1l3	1.06812	3.40805	3.0889e-05	0.00108695	Tceanc	-0.643751	4.42404	0.00230265	0.0354336
	Bora	0.580982	5.17213	1.08603e-06	2.11162e-05	F2rl2	-2.30089	1.08714	6.60028e-09	2.06648e-07	Sipa1l1	0.957014	4.73339	3.13766e-05	0.00110252	Coa7	-0.657974	4.05529	0.00231301	0.0355035
	Dis3	0.651064	4.69061	1.10274e-06	2.14241e-05	Rpl37	-0.545007	8.41146	7.10685e-09	2.21708e-07	Mbp	0.540868	6.02861	3.17642e-05	0.0011107	Tln2	-6.78991	-0.8539	0.00232105	0.0355715
	Slc25a3	0.425793	9.43792	1.14358e-06	2.21645e-05	Pcbd1	-0.938505	3.57284	7.22036e-09	2.24909e-07	Lyst	1.00195	3.77179	3.17916e-05	0.0011107	Tmem14c	-0.339258	8.23262	0.00232181	0.0355715
	Gtf2f2	0.476759	6.70005	1.16718e-06	2.25862e-05	Pold4	-0.705426	5.21679	7.82006e-09	2.42352e-07	Crtc3	1.07141	3.36243	3.21015e-05	0.00111978	Ly9	-0.842247	3.13797	0.00233976	0.0357568
	Pdxk	0.534139	5.91822	1.18481e-06	2.29092e-05	Trmt112	-0.545191	7.7599	7.89003e-09	2.44211e-07	Clasp1	0.76439	4.72543	3.22299e-05	0.0011206	Glrp1	-1.64373	1.25501	0.00236751	0.0361356
	Ncln	0.476483	6.85666	1.18773e-06	2.29474e-05	Gm20594	-1.06617	3.30719	8.12598e-09	2.50878e-07	Nfxl1	0.795192	4.55804	3.2892e-05	0.00113454	Cd28	-1.12591	1.76063	0.00239646	0.036509
	G3bp1	0.425712	9.47412	1.19588e-06	2.30867e-05	Cox6a1	-0.53815	9.10986	8.19904e-09	2.52814e-07	Galnt12	2.34022	2.69547	3.28717e-05	0.00113454	Rpp40	-0.48129	5.10824	0.00246071	0.0374166
	Cxcl10	1.9186	0.962795	1.20294e-06	2.32045e-05	Itsn1	-2.769	0.629477	8.26555e-09	2.54223e-07	Galnt6	0.654511	5.78	3.29691e-05	0.0011356	Dtymk	-0.330529	7.74454	0.00246216	0.0374166
	Ccdc86	0.587828	6.55706	1.20991e-06	2.33134e-05	Pet100	-0.746896	4.80948	8.41357e-09	2.57802e-07	Src	6.39183	-0.926332	3.33214e-05	0.00114612	Calml4	-2.11257	-0.242208	0.00247217	0.0374755
	P2ry2	0.744896	3.9657	1.2226e-06	2.35095e-05	Hist3h2a	-0.653002	5.52728	9.13645e-09	2.77242e-07	2021-03-09	6.39183	-0.926332	3.33702e-05	0.00114618	Nfu1	-0.37955	6.34091	0.0024766	0.0375192
	Psmc2	0.46393	8.42309	1.23948e-06	2.38121e-05	Itpripl1	-1.21657	2.8942	9.13885e-09	2.77242e-07	Abhd8	0.733577	5.00153	3.34427e-05	0.00114646	Lamb3	-5.65805	-1.61521	0.00249596	0.0377656
	Slc52a2	0.637898	4.88201	1.24737e-06	2.39293e-05	1700026L06Rik	-2.65055	0.89078	9.57366e-09	2.90072e-07	Ctnnal1	1.51697	2.28055	3.34723e-05	0.00114646	Ugt1a2	-2.66264	0.696328	0.00250598	0.0378231
	Eif1a	0.455221	7.95712	1.27176e-06	2.43589e-05	Sft2d1	-0.561231	6.74689	1.02082e-08	3.07392e-07	SlcUbl4a	3.36104	-0.185948	3.37944e-05	0.00115587	Clpp	-0.364188	6.40206	0.0025075	0.0378231
	3110002H16Rik	0.61911	4.66509	1.27499e-06	2.43932e-05	Tspo	-0.497918	9.82776	1.05036e-08	3.15509e-07	Runx1	0.490162	6.96248	3.39708e-05	0.00116028	Wdyhv1	-0.561291	4.57016	0.00253499	0.0380966
	Mmadhc	0.466719	7.14837	1.27555e-06	2.43932e-05	Cyp4v3	-1.07256	3.1275	1.08163e-08	3.23707e-07	Cib2	1.50081	2.05182	3.43748e-05	0.00117081	Eef1d	-0.330343	7.84643	0.00254037	0.038125
	Cd244	1.0223	2.67328	1.2856e-06	2.45279e-05	Plod1	-1.19681	2.72272	1.1279e-08	3.36318e-07	Sema6c	6.50003	-0.838546	3.48705e-05	0.00118439	Gpr89	-0.448836	5.36567	0.00257638	0.0386235
	Chrna1	8.71331	1.34637	1.29911e-06	2.47663e-05	Abracl	-0.555623	7.74518	1.15661e-08	3.44039e-07	Zbtb7b	1.68393	1.5013	3.49925e-05	0.00118688	Naa10	-0.329562	7.11554	0.00258548	0.0387362
	Spata5l1	1.23708	2.13284	1.30106e-06	2.47841e-05	Tvp23a	-10.0806	2.43112	1.165e-08	3.46113e-07	Nfam1	0.463501	7.33386	3.52047e-05	0.00119016	Rpl27	-0.35835	9.25739	0.0025918	0.0387833
	Desi1	0.55073	5.3146	1.31606e-06	2.50502e-05	Papss2	-0.83415	3.92307	1.16978e-08	3.4711e-07	Nemf	0.915783	4.26001	3.52356e-05	0.00119016	Psma3	-0.324549	8.85216	0.00261826	0.0390835
	Gemin4	0.646344	4.49655	1.32052e-06	2.5096e-05	Ndufa13	-0.577592	7.43836	1.21947e-08	3.61415e-07	Trim36	2.46817	1.72982	3.52043e-05	0.00119016	Usp14	-0.317559	7.91031	0.00263061	0.0391243
	Cars	0.622433	4.85395	1.33332e-06	2.52803e-05	Hist1h2ag	-0.523803	8.61677	1.24647e-08	3.68523e-07	Myo9b	0.919375	4.52151	3.62359e-05	0.00122058	Pdp1	-0.513758	4.9785	0.00265259	0.0393793
	C130026I21Rik	2.62651	0.370202	1.33942e-06	2.53763e-05	Lbh	-1.20926	2.61621	1.28436e-08	3.79266e-07	Vps37b	0.617512	5.36175	3.68692e-05	0.00123849	Ppih	-0.363911	6.4375	0.00266036	0.0394511
	Farsb	0.457186	7.77128	1.38611e-06	2.61795e-05	Etfb	-0.491742	10.3966	1.30782e-08	3.85727e-07	Gria3	0.593302	6.0005	3.70477e-05	0.00124278	Ccnh	-0.345726	7.10855	0.0026717	0.0395907
	Eif2s1	0.491937	9.09086	1.39726e-06	2.63494e-05	Hist1h2bg	-1.53508	1.93289	1.31686e-08	3.87926e-07	Cpt1a	0.72129	6.84647	3.7372e-05	0.00124799	Ggt5	-2.05399	1.2143	0.00271965	0.0401794
	Tra2a	0.627083	5.2576	1.40322e-06	2.64414e-05	H2-Q4	-0.902238	3.65814	1.32656e-08	3.90312e-07	Lbx2	3.74976	-0.331227	3.73065e-05	0.00124799	D2hgdh	-0.551835	4.72482	0.00275186	0.0405571
	Socs1	1.00622	3.0865	1.41639e-06	2.66691e-05	Il6ra	-1.61962	1.87687	1.3603e-08	3.99277e-07	Srgap1	6.63201	-0.751393	3.74076e-05	0.00124799	Tceal1	-1.54143	0.374312	0.00275897	0.0406129
	Ptprcap	0.463556	7.86896	1.43137e-06	2.69096e-05	Stx3	-0.987549	3.30809	1.36286e-08	3.99548e-07	Pik3cb	0.622192	5.3848	3.77386e-05	0.00125732	Polr1b	-0.371206	6.80703	0.0027574	0.0406129
	Haus8	0.518795	5.7323	1.4328e-06	2.69157e-05	Kctd14	-1.10022	3.08141	1.39577e-08	4.07731e-07	Smox	1.11651	3.64237	3.78856e-05	0.00126027	1110051M20Rik	-0.747029	4.0412	0.00281922	0.0412758
	2610305D13Rik	1.50369	1.97876	1.47617e-06	2.76241e-05	Hist1h2ab	-0.544039	7.71013	1.40137e-08	4.08877e-07	4930506C21Rik	10.8132	3.00949	3.79821e-05	0.00126027	Wbp5	-0.381831	6.35111	0.00283574	0.0414432
	Eif2b5	0.516364	6.47836	1.50838e-06	2.82053e-05	Ndufs4	-0.537581	7.17693	1.41603e-08	4.1266e-07	Notch2	0.684567	5.73331	3.85058e-05	0.00127592	Tmem165	-0.306956	8.35938	0.00283453	0.0414432
	Fgr	3.02696	0.0073525	1.52221e-06	2.84422e-05	Hist1h2ad	-0.539726	7.93879	1.44137e-08	4.19543e-07	Sepn1	0.532479	6.74747	3.8685e-05	0.00127838	2610528A11Rik	-5.66052	-1.61503	0.00288808	0.0419072
	Rars	0.475489	7.20193	1.54559e-06	2.88568e-05	Hist1h2ac	-0.525578	8.27822	1.45092e-08	4.21152e-07	Rims2	6.45806	-0.880173	3.86573e-05	0.00127838	Ahrr	-5.66052	-1.61503	0.00288603	0.0419072
	Yaf2	0.481867	6.51789	1.5609e-06	2.90539e-05	Rab29	-0.626611	5.50551	1.45207e-08	4.21152e-07	Lgalsl	0.972242	3.71941	3.89608e-05	0.00128402	Gm2560	-5.66052	-1.61503	0.00288391	0.0419072
	Ubac1	0.4901	6.26602	1.58908e-06	2.9511e-05	Hmces	-0.700225	5.01317	1.48794e-08	4.31044e-07	Thbd	0.814689	5.13051	3.9407e-05	0.00129698	Slc4a5	-5.66052	-1.61503	0.00288148	0.0419072
	Srprb	0.464833	7.01993	1.60314e-06	2.97495e-05	Ear3	-2.12546	1.18316	1.55232e-08	4.48099e-07	Mkrn1	0.496175	6.41584	4.00027e-05	0.00131044	Ptk2	-2.46807	-0.15397	0.00288006	0.0419072
	Taf6l	0.696413	4.31901	1.60519e-06	2.97649e-05	Hist1h2ah	-0.538045	7.91057	1.57902e-08	4.5527e-07	Pdgfrb	0.893005	4.34605	4.00306e-05	0.00131044	2410002F23Rik	-0.41155	5.66112	0.00291933	0.0422602
	Hormad2	2.93509	0.201306	1.62447e-06	3.00994e-05	Acat1	-0.55002	7.24388	1.66102e-08	4.78346e-07	Panx2	6.55503	-0.796048	4.00063e-05	0.00131044	Ugt1a5	-2.62227	0.664274	0.00293325	0.0424366
	Prmt7	0.488927	7.00452	1.62649e-06	3.01141e-05	Gm12250	-0.892171	3.59399	1.6961e-08	4.873e-07	Eef2k	0.468482	7.0189	4.04864e-05	0.00132182	Ssr2	-0.303356	8.94593	0.00293602	0.0424514
	Rtel1	1.44578	1.69411	1.65503e-06	3.06193e-05	Gpx1	-0.481658	12.9832	1.77465e-08	5.08671e-07	Bbc3	1.26107	3.05677	4.16702e-05	0.00135684	Eif1a	-0.314633	8.31076	0.0029688	0.0427483
	Gm12709	6.48902	-0.651551	1.66186e-06	3.07223e-05	Ppdpf	-0.567936	6.83443	1.78971e-08	5.11786e-07	Trpv4	3.43175	0.465266	4.42839e-05	0.00143429	St6gal1	-5.78804	-1.54016	0.00297519	0.0427898
	Prep	0.484876	6.47463	1.73176e-06	3.19421e-05	H2-Ob	-1.34516	2.32532	1.81657e-08	5.18253e-07	Zfp503	3.76209	-0.329159	4.50427e-05	0.00145501	Gm6787	-5.78804	-1.54016	0.00297754	0.0427984
	Prmt1	0.470744	6.79522	1.74237e-06	3.21135e-05	Hist1h2ai	-0.538141	7.85974	1.9109e-08	5.4326e-07	Foxp4	1.24156	2.94781	4.66909e-05	0.00150626	Gm16548	-1.72494	0.355553	0.00298567	0.0428272
	Eif4e	0.452289	8.64839	1.74543e-06	3.21456e-05	Cope	-0.529054	9.29465	1.9862e-08	5.6205e-07	Zfp821	1.44284	2.45523	4.83654e-05	0.00155822	Mrpl3	-0.356976	6.74307	0.0030361	0.0434638
	Ttc1	0.528598	6.36795	1.76513e-06	3.24355e-05	Rps6ka2	-1.37591	2.30781	2.03113e-08	5.73435e-07	Rapgef2	0.943463	3.83078	4.91787e-05	0.00157818	Dnajb4	-0.695776	4.53067	0.0030436	0.0435175
	Hyal2	0.626042	4.54588	1.79241e-06	3.28868e-05	Ralgps2	-1.29919	2.8076	2.04099e-08	5.75554e-07	Depdc7	1.06316	3.80208	5.0092e-05	0.00160537	Gpsm2	-0.667351	3.93027	0.003046	0.0435263
	Myo1c	1.13568	2.30182	1.93602e-06	3.51783e-05	Hsd11b1	-0.918346	6.09428	2.08879e-08	5.88354e-07	Trip12	0.571852	5.65347	5.07425e-05	0.00162409	Aifm1	-0.380391	6.03591	0.00307627	0.0438818
	Wdr77	0.445574	7.66487	1.93593e-06	3.51783e-05	4632428N05Rik	-0.640933	5.39373	2.10002e-08	5.90835e-07	Mpzl1	1.19117	3.50187	5.09176e-05	0.00162756	Ly6i	-0.904348	2.52844	0.00309627	0.0441155
	Rrp1b	0.564562	6.04978	1.93914e-06	3.52087e-05	Rplp2-ps1	-0.530256	7.06162	2.26163e-08	6.35574e-07	Smc4	0.652914	5.55293	5.14281e-05	0.00164173	Smyd3	-0.42962	5.50475	0.0031358	0.0445488
	Cnot11	0.533188	5.44911	2.01204e-06	3.6451e-05	Ccdc166	-0.888981	3.65408	2.2758e-08	6.38086e-07	Gls2	3.59366	0.338714	5.21838e-05	0.00166151	Spp1	-1.82353	1.22321	0.00318023	0.0451537
	Chchd4	0.451274	7.75049	2.02919e-06	3.67345e-05	Ddrgk1	-0.561506	6.76754	2.30231e-08	6.44039e-07	Pvrl2	1.30444	2.37314	5.25375e-05	0.0016706	Pik3r5	-0.836126	2.85001	0.00318905	0.0452263
	Zpr1	0.50484	6.47907	2.04924e-06	3.70699e-05	Fahd2a	-0.744456	4.69777	2.30032e-08	6.44039e-07	Zmynd11	0.703935	5.16375	5.40246e-05	0.0017112	Tank	-0.378537	5.901	0.00320165	0.0453787
	Tnfaip8l1	0.852536	3.37889	2.07418e-06	3.7438e-05	Cnn3	-0.649161	5.37038	2.32039e-08	6.48354e-07	Vezf1	0.755692	5.31132	5.47141e-05	0.00173079	Timm8a1	-0.328541	7.27412	0.0032084	0.045448
	Mknk2	0.607937	4.6325	2.07236e-06	3.7438e-05	Cd300a	-0.622839	6.01321	2.33994e-08	6.5307e-07	Kat6b	1.55017	2.11188	5.58829e-05	0.00176548	Unc119	-0.569902	4.90941	0.00321175	0.045469
	Tomm70a	0.46789	6.93544	2.07353e-06	3.7438e-05	Mfsd4	-6.87598	-0.432084	2.37195e-08	6.61248e-07	Ssh1	1.58018	2.21535	5.67176e-05	0.00178723	1190007I07Rik	-0.474362	5.25113	0.00330611	0.0466697
	Plaa	0.544463	5.7814	2.13362e-06	3.8454e-05	Rpl36a	-0.570294	7.8906	2.39825e-08	6.67818e-07	2310022B05Rik	1.28084	2.97583	5.7382e-05	0.00180351	Ankrd10	-0.309554	7.65739	0.003327	0.0468562
	Pfkl	0.478094	6.5811	2.17852e-06	3.92054e-05	H2-Oa	-0.88651	3.58668	2.46888e-08	6.85921e-07	Prrc2c	0.748011	5.07958	5.81572e-05	0.00182318	Psmg4	-0.487681	5.37211	0.00335787	0.0472094
	Umps	0.457783	8.30709	2.19682e-06	3.95056e-05	Ost4	-0.527899	7.99976	2.54426e-08	7.0526e-07	Smtn	0.709408	4.91939	5.8439e-05	0.00182732	Ctss	-0.533151	4.83497	0.00337866	0.0473381
	Htra2	0.481015	7.72723	2.20099e-06	3.95514e-05	Slc25a53	-6.87483	-0.432273	2.57239e-08	7.115e-07	Cnih2	6.32318	-0.973996	5.84307e-05	0.00182732	Rexo2	-0.359724	6.80344	0.00339076	0.0474531
	Slco3a1	0.500886	6.02789	2.20624e-06	3.96166e-05	Gm5424	-9.83882	2.28971	2.67894e-08	7.36739e-07	Tbc1d2	0.584218	5.51112	5.93555e-05	0.00185361	Ttll9	-1.29849	1.17518	0.00343924	0.0480216
	Actl6a	0.451016	7.73173	2.22871e-06	3.99614e-05	Dmc1	-2.61487	0.757486	2.93521e-08	8.04498e-07	Mbd5	1.39146	2.12515	5.96362e-05	0.00185999	Wdr34	-0.413621	5.51759	0.00343801	0.0480216
	Hnrnpa1	0.625491	6.32213	2.24135e-06	4.01433e-05	Sdpr	-4.11664	-0.0782553	3.00069e-08	8.20602e-07	Tet3	0.670525	5.14594	6.16112e-05	0.0019167	Lsm7	-0.411751	6.69563	0.00345702	0.0481603
	Sh3bp1	0.711352	4.54675	2.29755e-06	4.09552e-05	Pik3r6	-2.07607	1.07332	3.05649e-08	8.33994e-07	Dsp	3.19651	0.510975	6.29637e-05	0.00195131	Amd2	-0.307789	7.90113	0.00347042	0.0482637
	Mphosph9	1.6181	1.62319	2.34061e-06	4.16922e-05	Itgb3	-1.87711	1.34367	3.09622e-08	8.42013e-07	Ctbp2	0.811254	4.66248	6.37993e-05	0.00197221	Mmgt1	-0.361086	6.18856	0.00349572	0.0483927
	Xlr4b	0.775977	3.69465	2.35543e-06	4.1883e-05	Pnpla7	-1.27848	2.39507	3.14154e-08	8.52439e-07	Hip1r	0.970048	4.41224	6.55571e-05	0.00202398	Zfp207	-0.322264	8.13149	0.00349427	0.0483927
	Dnmt3b	0.711607	3.98483	2.43481e-06	4.3244e-05	Ifnar2	-0.523044	7.16592	3.16295e-08	8.57297e-07	Acap2	0.583944	5.39776	6.56637e-05	0.00202471	Cox5a	-0.318824	8.38615	0.00349753	0.0483927
	Fkbp4	0.42792	9.22857	2.43827e-06	4.32496e-05	Depdc7	-1.18933	2.57115	3.25325e-08	8.77874e-07	Vsig10	1.37475	2.1355	6.66108e-05	0.00205133	Slmo2	-0.349168	6.40679	0.00358823	0.0493124
	Sppl2b	0.709015	4.27704	2.45701e-06	4.35433e-05	Sec61g	-0.523752	7.89329	3.30144e-08	8.88914e-07	Khk	0.526565	5.92134	6.72171e-05	0.00206479	Sgk1	-0.658508	3.96358	0.00360262	0.0494824
	Entpd6	0.592609	5.0918	2.47338e-06	4.38015e-05	Entpd4	-9.77023	2.12625	3.43365e-08	9.19443e-07	Myo1c	0.731769	4.83447	6.7882e-05	0.0020826	Slc7a6	-0.433671	5.50742	0.00360932	0.0495465
	Skap2	0.459802	7.41241	2.50522e-06	4.43334e-05	Erdr1	-1.00792	3.62508	3.51561e-08	9.3933e-07	Tbc1d4	0.804396	4.26229	6.82676e-05	0.0020918	Col5a3	-5.6505	-1.61575	0.00362152	0.0496581
	Cirh1a	0.458399	6.98341	2.52325e-06	4.46201e-05	Kantr	-1.19839	2.59699	3.58561e-08	9.549e-07	Wdr81	0.717815	4.71874	6.88476e-05	0.00210429	Mrpl16	-0.344849	6.46959	0.00363711	0.0498439
	Acat2	0.496548	5.82955	2.55375e-06	4.50941e-05	Zeb2os	-1.79864	1.51801	3.59741e-08	9.56997e-07	Mex3d	1.22542	3.42108	6.92728e-05	0.00211464	Psmg3	-0.396823	5.93108	0.00364349	0.0499033
	BC055324	0.67105	4.43305	2.58291e-06	4.5576e-05	Naglu	-0.751078	4.7255	3.60352e-08	9.57579e-07	Tmem63b	2.2774	0.659694	6.93665e-05	0.00211486
	Nars	0.44134	8.02103	2.63728e-06	4.63679e-05	Rogdi	-0.587946	5.9778	3.68632e-08	9.78517e-07	Maz	0.451223	6.80189	7.0415e-05	0.00213615
	Mthfd2l	1.19717	2.12541	2.66341e-06	4.67936e-05	Rnaseh2c	-0.518431	7.4706	3.77234e-08	9.98097e-07	Chd6	1.05568	3.38186	7.02571e-05	0.00213615
	Psmd14	0.458814	8.79552	2.69104e-06	4.72111e-05	2310009A05Rik	-0.649254	5.12956	3.77884e-08	9.98735e-07	Mllt6	1.90863	0.901255	7.17024e-05	0.00217251
	Psme3	0.440708	7.93778	2.69795e-06	4.7283e-05	Gsn	-1.0895	2.95629	4.10519e-08	1.07915e-06	Tmem200b	6.39899	-0.925388	7.30274e-05	0.00220718
	Slc25a4	0.433831	8.3179	2.70452e-06	4.73455e-05	Toporsos	-0.933074	3.78322	4.11552e-08	1.08006e-06	Dennd1a	0.65692	5.18442	7.35296e-05	0.00221961
	Ubc	0.469669	8.51489	2.74853e-06	4.80815e-05	Rps19-ps3	-0.676997	4.92576	4.16108e-08	1.09032e-06	Imp4	0.445399	6.79971	7.36725e-05	0.00222118
	Tarbp2	0.509373	5.87118	2.82281e-06	4.93103e-05	Slc36a4	-2.63508	0.527817	4.8373e-08	1.25806e-06	Traf3ip1	1.39979	2.24457	7.42546e-05	0.00223597
	Aimp2	0.442768	7.94878	2.86558e-06	4.99147e-05	Smim11	-0.575527	6.19489	4.94474e-08	1.28053e-06	Hnrnpul1	0.475979	6.77297	7.65675e-05	0.00229994
	Smndc1	0.536976	5.35775	2.93791e-06	5.11017e-05	5031439G07Rik	-0.825758	4.07659	5.03686e-08	1.30164e-06	Ids	0.791175	4.74991	7.87555e-05	0.00235121
	Armc1	0.460704	6.78268	2.98105e-06	5.1815e-05	Ogfrl1	-0.613044	7.05304	5.10238e-08	1.31718e-06	Scarf2	2.18566	0.584052	8.01302e-05	0.00238933
	Galnt7	0.744272	3.79264	3.06942e-06	5.32753e-05	1110001J03Rik	-0.553302	6.37957	5.11716e-08	1.3196e-06	Raph1	2.02971	1.19189	8.03806e-05	0.00239387
	Sf3a2	0.567216	5.46983	3.13714e-06	5.42964e-05	Irf5	-1.11561	2.84493	5.23489e-08	1.3457e-06	Stat5b	0.445639	6.89606	8.14172e-05	0.0024159
	Traf4	1.06862	2.41191	3.23435e-06	5.59391e-05	Lpl	-1.78061	1.42346	5.28102e-08	1.35613e-06	Lrp6	0.813428	4.59552	8.28434e-05	0.00245226
	Il1r2	1.6104	1.3	3.26108e-06	5.63616e-05	Arpc3	-0.505728	8.79543	5.54435e-08	1.41566e-06	Zeb1	1.44277	2.35703	8.33774e-05	0.00246509
	2410018L13Rik	6.42715	-0.6986	3.27935e-06	5.66372e-05	Txndc16	-1.70982	1.58059	5.78797e-08	1.47545e-06	Xlr	1.53372	1.586	8.35624e-05	0.00246629
	Cptp	0.641266	4.36144	3.3762e-06	5.81454e-05	Qpct	-2.7937	0.508586	5.84444e-08	1.48829e-06	Prdm16	1.61319	1.97465	8.46906e-05	0.00249485
	Galk1	0.42338	8.68059	3.38182e-06	5.82012e-05	Map1lc3a	-0.846804	3.67136	6.31138e-08	1.60218e-06	Clcf1	1.74327	1.31361	8.49234e-05	0.00249869
	Dimt1	0.530535	5.52698	3.46059e-06	5.93894e-05	Fam195b	-0.508928	7.62219	6.32226e-08	1.60328e-06	Arpc1b	0.462949	8.63503	8.54956e-05	0.0025125
	Cct8	0.403221	9.71147	3.48923e-06	5.98235e-05	AI413582	-0.616364	5.43751	6.50158e-08	1.64364e-06	Kif9	6.38028	-0.927904	8.5698e-05	0.00251542
	F2rl3	0.68739	4.17911	3.52332e-06	6.03387e-05	2010107E04Rik	-0.52224	7.4179	6.75898e-08	1.69816e-06	Slx4	1.21755	2.48917	8.60617e-05	0.00252307
	Ccnd3	0.461901	7.4496	3.54972e-06	6.07057e-05	Mfge8	-0.792124	4.29113	6.91284e-08	1.73503e-06	Zmiz2	0.545742	6.22498	8.81173e-05	0.00257406
	Rpl39l	3.65102	-0.283309	3.57084e-06	6.10241e-05	Ccl9	-0.517477	8.94162	6.98798e-08	1.75209e-06	Gnb2	0.434162	7.37971	8.9253e-05	0.00259825
	Rangap1	0.477487	6.51708	3.59243e-06	6.13502e-05	Ddt	-0.639106	5.5652	7.0046e-08	1.75446e-06	Rgs12	0.678588	5.09726	8.91114e-05	0.00259825
	Hnrnpd	0.433203	7.70876	3.61099e-06	6.1624e-05	Erbb2ip	-0.784496	3.89633	7.23125e-08	1.80937e-06	Atmin	0.727535	4.87282	8.99436e-05	0.0026149
	Rab1	0.464318	7.89854	3.64137e-06	6.20558e-05	Cib2	-2.21808	0.95345	7.31017e-08	1.82674e-06	Ssh2	0.665858	4.89361	9.02073e-05	0.00261633
	Pus10	0.666313	4.95063	3.65188e-06	6.21915e-05	Pih1d1	-0.505364	7.32853	8.01274e-08	1.99063e-06	Kif3c	1.56787	1.5361	9.13311e-05	0.00264101
	Metrnl	1.01021	2.96672	3.74871e-06	6.37516e-05	Ogfod3	-0.604442	5.38698	8.09548e-08	2.00914e-06	Plcd3	6.33452	-0.972417	9.24275e-05	0.00266805
	Hirip3	0.734307	4.05041	3.9798e-06	6.74936e-05	Kif1b	-1.13017	2.73976	8.22142e-08	2.03626e-06	Lpcat2	0.619094	5.47261	9.46359e-05	0.00271575
	Dnajc2	0.533559	6.83822	4.02749e-06	6.82548e-05	Wasf2	-0.726212	4.6944	8.38647e-08	2.07084e-06	Wdfy3	1.06104	4.11313	9.45574e-05	0.00271575
	Gtse1	0.70602	3.97343	4.13935e-06	7.00533e-05	Scp2	-0.508231	8.38139	8.66584e-08	2.13335e-06	Nab2	1.44281	2.35153	9.46002e-05	0.00271575
	Arid5a	0.536635	5.18843	4.15263e-06	7.01809e-05	Mpc2	-0.524175	7.31782	8.80739e-08	2.16418e-06	Vps37d	6.26457	-1.02137	9.49179e-05	0.00272065
	Vpreb3	3.5947	-0.321862	4.15924e-06	7.0244e-05	Rapsn	-0.881909	3.48928	8.80878e-08	2.16418e-06	Gab1	0.99808	3.62272	9.54712e-05	0.0027333
	Gpd2	0.505768	5.6444	4.17083e-06	7.03424e-05	Hist1h2an	-0.509437	7.7237	8.89968e-08	2.18431e-06	Ncor1	0.549927	6.13064	9.57712e-05	0.00273693
	Ndufs1	0.469086	6.38379	4.23645e-06	7.13014e-05	Rpl27a	-0.492932	8.78244	9.17541e-08	2.24297e-06	Znfx1	1.01588	4.07791	9.58222e-05	0.00273693
	Aldh18a1	0.564512	5.2578	4.24145e-06	7.13364e-05	Rasgrp2	-0.514702	7.29755	9.32622e-08	2.27756e-06	Btg2	0.580253	5.35218	9.77344e-05	0.00278179
	Galnt3	1.41169	1.74514	4.26545e-06	7.16882e-05	Timm17b	-0.500552	7.72931	9.46971e-08	2.31029e-06	Pxn	0.506663	6.72454	9.81801e-05	0.00279122
	Fam185a	0.858089	3.18188	4.27333e-06	7.16882e-05	Atp5g2	-0.49164	8.55563	9.72109e-08	2.36453e-06	Nrg4	0.788899	4.32523	9.95558e-05	0.00282376
	Cog2	0.648047	4.20625	4.41622e-06	7.39702e-05	Uba7	-0.878502	3.72031	1.01364e-07	2.4631e-06	Man2b1	0.421896	8.76928	0.000100468	0.00283702
	Ddx18	0.48167	6.17976	4.43985e-06	7.43151e-05	Pik3ip1	-0.655092	5.06822	1.06079e-07	2.56998e-06	Trpm2	6.25552	-1.02263	0.000103092	0.0028905
	Cct2	0.422112	8.4346	4.44365e-06	7.43277e-05	BC028528	-0.668398	4.8879	1.1026e-07	2.66073e-06	Mcf2l	1.1381	3.85111	0.000104121	0.00291599
	Ptges3	0.449869	9.64802	4.45572e-06	7.44786e-05	Icam4	-0.850073	3.55198	1.11073e-07	2.67771e-06	Mgrn1	0.527174	5.78164	0.000107811	0.00301242
	Nle1	0.752816	3.61683	4.46715e-06	7.46186e-05	Vav3	-0.710492	4.57402	1.18431e-07	2.84946e-06	Chd4	0.611448	5.21619	0.00010955	0.00305751
	Ept1	0.68334	4.02338	4.48431e-06	7.48539e-05	Trappc2l	-0.556265	6.04496	1.21955e-07	2.93136e-06	Ptpn7	0.512093	6.60949	0.00010994	0.00306337
	Cwf19l1	0.654141	4.13404	4.53819e-06	7.57015e-05	Kit	-0.700764	4.7029	1.2223e-07	2.93509e-06	Epha7	1.13465	3.54372	0.000110011	0.00306337
	Oxnad1	0.612785	4.68892	4.57761e-06	7.6255e-05	Mis18a	-0.535219	6.61025	1.23183e-07	2.95216e-06	Nin	0.834545	5.27067	0.000112149	0.00311581
	Ilf2	0.429471	7.87616	4.61337e-06	7.67984e-05	Cracr2b	-1.17997	3.1069	1.23096e-07	2.95216e-06	Rusc1	0.639328	5.0341	0.000113702	0.00315177
	Zmpste24	0.505969	5.85605	4.69261e-06	7.79579e-05	Bin1	-0.549397	6.18885	1.24983e-07	2.9865e-06	Rassf1	0.916549	3.83995	0.000114598	0.00316941
	Fam195a	0.473739	6.12303	4.73014e-06	7.84747e-05	Lsp1	-0.745453	4.19286	1.25276e-07	2.99059e-06	Galnt10	0.660994	5.00544	0.000118242	0.00325912
	Cactin	0.598961	4.66632	4.76312e-06	7.89683e-05	Atp5j	-0.482235	9.05474	1.26396e-07	3.01437e-06	Ncoa1	1.00609	4.28626	0.000118705	0.00326452
	Nsfl1c	0.442789	7.60588	4.80979e-06	7.96879e-05	Aif1	-1.64637	1.49801	1.28644e-07	3.06199e-06	Ncor2	0.86511	4.21646	0.000119153	0.00327316
	Vldlr	6.36741	-0.746864	4.90682e-06	8.11853e-05	Cxx1a	-1.13221	2.56703	1.29754e-07	3.08541e-06	Clcn2	4.18598	0.0366419	0.000119801	0.00328725
	Tbc1d10c	0.497542	5.68651	5.01743e-06	8.2847e-05	Cxcr4	-0.840378	3.52652	1.30506e-07	3.09727e-06	Mast2	0.862726	4.41787	0.000120535	0.00330368
	Gimap1	0.94641	2.79122	5.05992e-06	8.33794e-05	Phkb	-0.73522	4.22771	1.33384e-07	3.15942e-06	Tapbp	0.42744	8.63812	0.000121127	0.00331618
	Pdzd9	6.35661	-0.748026	5.23373e-06	8.60693e-05	Ifi204	-1.9206	1.15607	1.35817e-07	3.21394e-06	Setd5	0.657416	5.15567	0.000121726	0.00332885
	Ppat	0.458071	6.6858	5.39436e-06	8.8532e-05	Rpl14	-0.460267	10.0457	1.37732e-07	3.25295e-06	Trp53bp2	0.891933	3.81176	0.000122006	0.00333278
	Aars	0.530707	5.25098	5.54688e-06	9.0852e-05	Rps3	-0.457481	10.8197	1.41981e-07	3.35006e-06	Fam78b	6.26713	-1.02105	0.00012223	0.00333517
	Osgepl1	0.693636	4.24254	5.59967e-06	9.16551e-05	Isca2	-0.557042	5.95961	1.43567e-07	3.38095e-06	Ptpru	1.01392	4.1588	0.000124131	0.0033795
	Mrs2	0.625198	4.67844	5.63306e-06	9.20783e-05	Laptm4a	-0.541805	7.57795	1.47619e-07	3.46634e-06	Rin3	0.532094	6.93904	0.000126219	0.00343251
	Ints9	0.584455	4.55259	5.68294e-06	9.28314e-05	Rnf166	-0.571507	5.75358	1.52062e-07	3.56382e-06	Carhsp1	0.927403	3.7011	0.000126489	0.00343603
	Polr1e	0.494887	5.83532	5.7699e-06	9.41261e-05	Atpif1	-0.487401	9.06221	1.53809e-07	3.60131e-06	Hdac7	0.862498	4.2283	0.00012676	0.00343957
	Gmps	0.445324	7.67583	5.88781e-06	9.57936e-05	Prr5	-0.78345	3.88469	1.54046e-07	3.60341e-06	Nup210	0.483936	8.60507	0.000128032	0.00346253
	Ctsl	0.538855	5.39682	6.11547e-06	9.91014e-05	Camp	-6.71567	-0.557602	1.55258e-07	3.62482e-06	Hectd2	6.19173	-1.07203	0.000127868	0.00346253
	Sema6b	1.18122	2.09041	6.17326e-06	9.99716e-05	Prr13	-0.524795	7.48777	1.59732e-07	3.72364e-06	Cplx2	6.19173	-1.07203	0.000128004	0.00346253
	Pmpca	0.447269	6.60834	6.18909e-06	0.000100162	Mgmt	-0.713703	4.30092	1.65293e-07	3.84807e-06	Mira	1.61998	1.32236	0.000129839	0.00350363
	Loxl2	0.959267	2.71802	6.38476e-06	0.000102919	Klf13	-0.639373	6.52346	1.67608e-07	3.89453e-06	Micall2	1.06248	3.14604	0.000130927	0.00352521
	Polr3c	0.542891	5.02358	6.51792e-06	0.000104996	Ctsg	-0.450516	12.5269	1.6785e-07	3.89646e-06	Ttc28	2.30326	1.42041	0.000131243	0.00352983
	Cct4	0.432815	8.84938	6.62547e-06	0.000106658	Diap2	-1.21576	2.35526	1.69377e-07	3.92444e-06	Smarca2	0.806598	4.38636	0.000132518	0.00355628
	Otud6b	0.514932	5.62815	6.6479e-06	0.000106949	Aph1c	-0.847523	3.51271	1.71003e-07	3.95836e-06	B930041F14Rik	0.838067	4.14915	0.000135887	0.0036387
	Snapc3	0.653441	4.19204	6.65891e-06	0.000107056	Ccdc50	-0.646532	4.96623	1.74418e-07	4.02596e-06	Aqp11	1.41977	1.86209	0.000141239	0.00375018
	Nubp2	0.41782	8.33646	6.81348e-06	0.000109325	1500011K16Rik	-0.588525	5.43991	1.74796e-07	4.03087e-06	Adamts17	7.11756	-0.336882	0.000141278	0.00375018
	Arl1	0.482352	6.94456	6.82377e-06	0.000109418	Rpl36	-0.476768	8.57334	1.7766e-07	4.08151e-06	Srek1	0.630747	4.9654	0.000143149	0.00379571
	Hras	0.452649	6.59489	6.94291e-06	0.000111182	Gm10069	-7.07771	2.61827	1.78907e-07	4.10628e-06	Crebbp	0.852286	4.42269	0.000145622	0.00384874
	Nmt1	0.447375	6.48672	6.96453e-06	0.000111309	Evi2b	-0.560526	6.39016	1.79711e-07	4.12086e-06	Shf	1.67252	1.26554	0.000146434	0.00386602
	Syncrip	0.423375	7.48741	6.96357e-06	0.000111309	Ap2s1	-0.501725	8.09798	1.89556e-07	4.33034e-06	Mbd6	1.33755	2.19835	0.00014754	0.00389101
	Gm16897	5.64442	1.98669	7.01681e-06	0.000112072	Ccdc88a	-1.20131	2.32568	1.97755e-07	4.50082e-06	Esam	6.18711	-1.07267	0.000148682	0.00391689
	Noa1	0.497208	5.74594	7.0346e-06	0.000112282	Immp2l	-0.859216	3.60208	2.01931e-07	4.5873e-06	Ankrd13b	0.993641	3.26521	0.000149213	0.00392664
	Mrps22	0.47028	6.68592	7.28729e-06	0.000116089	1110059G10Rik	-0.615189	5.09561	2.0408e-07	4.62324e-06	Wasf2	0.509591	5.6947	0.00015223	0.00399313
	Slc45a4	1.09145	2.68909	7.3755e-06	0.000117417	Ifitm6	-1.62692	1.44513	2.14739e-07	4.84671e-06	5930403L14Rik	4.15408	-0.713309	0.000152192	0.00399313
	Xlr4c	0.814473	3.2291	7.39359e-06	0.000117591	Cox4i1	-0.449544	10.0523	2.17805e-07	4.91137e-06	Gatsl3	1.93799	0.768124	0.000153928	0.00403335
	Bcap29	0.44787	7.56781	7.3961e-06	0.000117591	Sdf2	-0.557451	6.35177	2.1927e-07	4.93529e-06	Gm1821	0.384763	10.1856	0.000157481	0.00411347
	Ints8	0.549754	5.70056	7.47524e-06	0.000118772	AW112010	-0.655444	5.24454	2.22987e-07	5.00972e-06	Laptm4b	0.583097	5.53478	0.000159275	0.00415117
	Upp1	2.89677	-0.0834422	7.64463e-06	0.000121227	Slc7a7	-1.2903	2.16349	2.23954e-07	5.02681e-06	Plp2	0.652227	4.99449	0.000159664	0.00415688
	Adat3	0.960131	2.81249	7.6517e-06	0.00012126	Creg1	-0.470141	8.91688	2.30794e-07	5.17138e-06	Odf2	0.570107	5.32289	0.000162707	0.00423159
	Tmem69	0.552186	5.24618	7.71684e-06	0.000122055	Chd3os	-1.41377	1.96522	2.30818e-07	5.17138e-06	Sec24d	0.473375	6.60415	0.000164341	0.00426501
	Dbr1	0.612591	4.62375	7.72479e-06	0.000122102	Them7	-1.19223	2.38913	2.39437e-07	5.33513e-06	Arhgap23	0.927709	3.99646	0.00016433	0.00426501
	Psmd7	0.410629	8.94402	7.73641e-06	0.000122206	Cercam	-0.777595	3.80189	2.43752e-07	5.42137e-06	Arc	6.52647	-0.835115	0.000164915	0.00427082
	Ddx21	0.584077	5.2565	7.92549e-06	0.00012487	Cnot6l	-0.602493	5.2504	2.47293e-07	5.49513e-06	Kcnk13	1.80861	2.09911	0.000165959	0.00429331
	Zmynd8	0.581004	4.56245	7.9898e-06	0.000125721	Ero1lb	-0.730868	4.44894	2.48766e-07	5.51781e-06	Sertad2	0.726053	4.47352	0.000168263	0.00434372
	Xbp1	0.410371	8.45692	7.99801e-06	0.000125769	Anxa6	-0.640558	5.61374	2.59124e-07	5.73715e-06	Cecr5	0.91275	3.93326	0.000168206	0.00434372
	Tardbp	0.454747	7.04974	8.06455e-06	0.000126734	Ech1	-0.484653	7.96665	2.67679e-07	5.91049e-06	Tmem131	0.679249	4.95307	0.000172506	0.00444269
	Stau2	1.03357	2.52647	8.17089e-06	0.000128322	P2rx4	-0.710475	4.71007	2.69027e-07	5.93489e-06	Tpr	1.00117	4.3431	0.000172643	0.00444269
	Ube2v2	0.457936	7.15811	8.20186e-06	0.000128726	Klhl6	-0.539432	6.04405	2.80389e-07	6.16325e-06	Acvr2b	1.56944	1.93887	0.000173682	0.00446472
	Klhdc4	0.480253	5.77454	8.37195e-06	0.000131227	Lrrc36	-3.42164	-0.175978	2.8899e-07	6.32954e-06	Arid1b	0.53998	6.01732	0.000175511	0.00450227
	Mcat	0.50161	6.04918	8.45269e-06	0.000132407	Ccs	-0.54332	5.99653	3.00998e-07	6.58663e-06	Sort1	0.42312	7.07287	0.0001778	0.0045562
	Cdk7	0.446248	6.68627	8.60297e-06	0.000134449	Abhd4	-0.595391	5.17621	3.06309e-07	6.69684e-06	Hexb	0.420434	7.26546	0.000180382	0.00460787
	Rbm3	0.413861	9.83763	8.61245e-06	0.000134479	Ten1	-0.505431	6.74501	3.19756e-07	6.97833e-06	Zfp11	1.31428	2.38336	0.000180242	0.00460787
	Ccnc	0.582329	4.95262	8.65194e-06	0.000135009	Rnls	-0.997759	2.98614	3.2626e-07	7.11392e-06	Tbc1d9	2.41566	0.648978	0.000180606	0.00460875
	1810011H11Rik	0.595843	4.35069	8.66015e-06	0.000135051	Il10ra	-2.16668	0.738376	3.31072e-07	7.20599e-06	Antxr2	0.803433	4.28594	0.000181117	0.00461696
	Fam216a	0.463101	6.24189	9.15761e-06	0.000142173	Dad1	-0.503682	8.75705	3.3634e-07	7.3018e-06	Trip11	1.17075	3.36971	0.000183583	0.00467495
	Soat2	3.16819	-0.213545	9.30098e-06	0.000144032	Hsd17b11	-0.766226	3.93112	3.42592e-07	7.41707e-06	Prnp	0.500764	5.91595	0.000187045	0.00473842
	Cdk8	0.821016	3.13867	9.29783e-06	0.000144032	2810013P06Rik	-1.02776	2.89456	3.4412e-07	7.44354e-06	Lrrn4	1.99655	0.889902	0.000188022	0.00475823
	Tars2	0.46355	6.23276	9.56719e-06	0.000147874	Serpini1	-1.5432	1.62107	3.45062e-07	7.45732e-06	Lrrk1	0.932477	4.49523	0.000193709	0.00487688
	Ccnyl1	1.38732	1.54202	9.65543e-06	0.000149049	Nrp	-1.0465	2.72553	3.47587e-07	7.50524e-06	Wwc2	0.856084	4.26911	0.000200114	0.00502775
	Orc4	0.515191	5.54987	9.71598e-06	0.000149889	Hist1h2af	-0.484483	7.33257	3.5213e-07	7.58322e-06	Tob1	1.16735	3.30477	0.000200867	0.00504148
	Nr1h3	1.23454	1.80989	9.88005e-06	0.000152228	H2-M3	-0.657258	4.65081	3.6032e-07	7.74593e-06	D630045J12Rik	1.38062	1.86085	0.000201929	0.00506294
	Orc1	0.798196	3.65393	1.00805e-05	0.000155023	Lyrm2	-0.668487	4.63256	3.62191e-07	7.77246e-06	Zfp553	0.793968	4.32257	0.000202837	0.00508049
	Ptgs2os2	6.28312	-0.799171	1.01127e-05	0.000155406	Smdt1	-0.479679	7.58217	3.66025e-07	7.8341e-06	Adgra2	1.04837	3.74371	0.000203668	0.00509608
	Trpm4	2.54277	0.119705	1.02169e-05	0.000156823	Ndufa2	-0.485248	7.3221	3.74902e-07	8.00304e-06	Dock8	0.507866	6.61243	0.000205531	0.00513744
	Bzw2	0.413917	8.45477	1.05418e-05	0.000161506	Itgb3bp	-0.677833	4.68291	3.82046e-07	8.13422e-06	B4galnt4	2.15291	1.30041	0.000206542	0.00515743
	Arhgef40	6.21672	-0.850604	1.05738e-05	0.000161895	Tmbim4	-0.474481	8.04272	4.10859e-07	8.72486e-06	Cbx6	0.667129	5.03217	0.000209343	0.00522204
	Itih5	0.909936	2.88239	1.06812e-05	0.000163437	Osgep	-0.484706	7.5983	4.20554e-07	8.91522e-06	Bmpr2	1.26756	2.7516	0.00020978	0.0052276
	Xpot	0.576567	5.10044	1.06946e-05	0.00016354	Clec4b2	-3.41765	-0.176724	4.41294e-07	9.34679e-06	Eva1b	1.55614	1.40859	0.000211365	0.00525976
	Fzr1	0.461936	6.16329	1.07176e-05	0.000163788	Rps9	-0.434619	10.9262	4.42771e-07	9.36528e-06	Hic1	6.11994	-1.1239	0.000211502	0.00525976
	Ddx54	0.51992	5.30579	1.09119e-05	0.000166549	Zfp87	-0.754267	3.82299	4.51371e-07	9.52717e-06	Cyb561	0.93249	3.73033	0.000212984	0.00529123
	Tsen15	0.520412	5.1372	1.09903e-05	0.000167538	Rpl28	-0.466693	8.72736	4.53287e-07	9.5511e-06	Mcu	0.435401	6.83668	0.000214563	0.00532505
	Cdipt	0.431341	6.89783	1.12828e-05	0.000171568	Sepp1	-0.582995	5.75909	4.54471e-07	9.56778e-06	Snx25	1.18665	3.47143	0.000216531	0.00535755
	Hk1	0.549253	5.16498	1.13947e-05	0.000173161	Rgs12	-1.2709	2.24096	4.62981e-07	9.71782e-06	Kdm5b	0.454945	6.46509	0.000221852	0.00547538
	Flt1	2.86092	-0.115644	1.15536e-05	0.000175358	Cd53	-0.547624	8.70393	4.65417e-07	9.74781e-06	Kmt2c	0.985597	3.86676	0.000222338	0.00547902
	Fads2	1.54741	1.74595	1.15933e-05	0.000175851	Adrb2	-1.49616	1.65964	4.71688e-07	9.86224e-06	5031439G07Rik	0.517611	6.04908	0.000226236	0.00556947
	Dars2	0.540147	5.22799	1.19822e-05	0.000181299	Suox	-1.12385	2.54475	4.72518e-07	9.87113e-06	Lpcat4	0.533438	5.50067	0.00022893	0.0056271
	Wipi2	0.521105	5.23514	1.23375e-05	0.000185869	Rpl13a	-0.434735	9.97067	4.77022e-07	9.94822e-06	Fads2	0.984003	3.29614	0.000229038	0.0056271
	Carhsp1	0.716961	3.51073	1.2477e-05	0.000187855	Clec2f	-6.59403	-0.648359	4.99246e-07	1.03851e-05	L3hypdh	1.45499	1.85352	0.000229981	0.00563895
	AI846148	0.965189	2.62078	1.26501e-05	0.000189993	Nme4	-0.485113	7.01055	4.9979e-07	1.03876e-05	Pdzd4	6.19943	-1.07108	0.000229982	0.00563895
	Rnf187	0.401081	8.44958	1.28403e-05	0.000192731	Bcl2	-0.646114	4.59479	5.02541e-07	1.04359e-05	Fut4	0.48088	5.81287	0.000233667	0.00572355
	Poc1a	0.440476	6.73102	1.29191e-05	0.000193794	Tesc	-6.66198	-0.601614	5.22687e-07	1.08266e-05	Sgsm2	1.22384	2.7665	0.000234156	0.00572979
	C1qc	0.992701	2.4633	1.31387e-05	0.000196726	Zfp358	-0.870947	3.52922	5.23345e-07	1.0831e-05	Abca13	1.47577	1.84587	0.00023931	0.00585004
	Slc7a6os	0.599878	4.54329	1.31313e-05	0.000196726	Rpl22l1	-0.499141	7.07549	5.27594e-07	1.09097e-05	Firre	2.8041	-0.0287787	0.000244468	0.0059523
	Slc6a6	0.549678	5.51427	1.36185e-05	0.000203661	Hlx	-0.961132	3.06109	5.28757e-07	1.09245e-05	Acot1	0.833611	3.8227	0.00024564	0.00596982
	Ube2g2	0.439302	6.54783	1.37233e-05	0.000205103	Aldh1b1	-0.608512	5.11317	5.29242e-07	1.09253e-05	Bdp1	0.992683	3.2462	0.000248827	0.00604036
	Mterf2	0.971827	2.45121	1.39514e-05	0.000208384	Arl11	-0.547567	5.60334	5.37482e-07	1.1086e-05	Id1	0.950504	3.34543	0.000250141	0.00606622
	Acsl3	0.672099	3.89891	1.40736e-05	0.000210081	Mien1	-0.498894	6.45269	5.51521e-07	1.13468e-05	Flna	0.433625	8.91861	0.000250395	0.00606636
	Ptpn12	0.885652	2.77671	1.42543e-05	0.000212388	Ndufb9	-0.459937	8.62746	5.5689e-07	1.14476e-05	Etv5	0.81029	4.44805	0.000251212	0.00607411
	Timm8a1	0.4026	8.21497	1.42509e-05	0.000212388	Rps15a	-0.468051	8.40935	5.75268e-07	1.17858e-05	Ppp3ca	0.518608	6.31431	0.00025856	0.0062456
	Flad1	0.476397	5.80773	1.4322e-05	0.000212877	Crebrf	-1.41416	1.73206	5.76937e-07	1.181e-05	Bok	1.79193	1.40657	0.000259964	0.0062733
	Rexo4	0.593331	4.64119	1.43413e-05	0.000213	Orai3	-0.521727	6.23716	5.77446e-07	1.18106e-05	Col4a1	3.53439	-0.491628	0.0002627	0.00633306
	Tgfb1	0.467159	5.93423	1.43477e-05	0.000213	Ethe1	-0.518354	7.79412	5.93166e-07	1.20916e-05	Nacc1	0.602216	5.0973	0.000263369	0.00634293
	Tmem201	1.08423	2.90256	1.44467e-05	0.000214178	Entpd1	-1.44131	1.78506	6.10578e-07	1.24258e-05	Cmtm4	1.5502	1.31442	0.000265837	0.00638349
	Ssbp2	0.470901	5.84001	1.44621e-05	0.000214178	Chpt1	-0.610009	5.29773	6.15515e-07	1.25158e-05	Ppp1r13b	0.828698	4.17456	0.000269228	0.00645857
	Nudcd1	0.510463	5.19752	1.46361e-05	0.000216624	Fnip1	-1.12465	2.38494	6.1931e-07	1.25825e-05	Ubr3	0.647073	4.85344	0.000270233	0.00647631
	S1pr2	0.642063	3.85414	1.46475e-05	0.00021666	4930481A15Rik	-1.21466	2.22282	6.4915e-07	1.31559e-05	Snx24	1.35108	1.97546	0.00027168	0.0065046
	Rab38	0.4391	6.51575	1.48087e-05	0.000218648	Slc9a7	-3.23187	0.0136977	6.57828e-07	1.33097e-05	Lpp	1.14036	3.21618	0.000276541	0.00661451
	Polr3d	0.648457	3.83645	1.49926e-05	0.000221229	Tmem50a	-0.450062	8.70678	7.35989e-07	1.48053e-05	Mrgpra6	0.752289	4.76316	0.000283451	0.00676652
	Srf	0.585592	4.36573	1.50776e-05	0.000222101	Cnpy2	-0.464749	8.18617	7.55532e-07	1.51734e-05	Slc35e1	0.42261	6.65882	0.00028377	0.00676752
	Ube2s	0.412637	7.73946	1.51121e-05	0.000222454	Dynlrb1	-0.490379	7.82305	7.609e-07	1.52686e-05	B4gat1	0.547647	5.42591	0.000284965	0.00678162
	Ttc39b	2.27582	0.274014	1.53079e-05	0.000225066	Rbks	-0.520219	5.89718	7.83747e-07	1.56884e-05	Runx3	0.660069	5.09424	0.000284762	0.00678162
	Tmem214	0.493254	5.64889	1.53714e-05	0.000225728	Plgrkt	-0.501849	6.32922	7.85586e-07	1.57124e-05	Epor	3.71747	-0.359304	0.000285194	0.00678162
	Nol11	0.44991	5.98839	1.5532e-05	0.000227949	Rpl14-ps1	-0.463962	7.53587	8.13987e-07	1.62671e-05	Mapk13	1.37193	2.10709	0.000285587	0.00678435
	Nupr1	6.22535	-0.849827	1.57275e-05	0.000230541	Rpl10	-0.424531	10.5587	8.20282e-07	1.63661e-05	Syne1	1.45181	1.99591	0.000286821	0.00680704
	Xrcc5	0.766355	3.29182	1.60449e-05	0.000235053	Smim19	-0.693701	4.41623	8.21503e-07	1.63771e-05	Afap1l1	0.74645	4.57073	0.000291931	0.0069149
	Eef1g	0.374935	10.1229	1.61997e-05	0.000237036	Gm128	-1.50468	1.51907	8.29046e-07	1.6514e-05	Arrb1	0.885265	4.25382	0.000291747	0.0069149
	St7	0.484686	5.50942	1.62984e-05	0.000238337	Hal	-6.53242	-0.695472	8.54753e-07	1.69845e-05	Fnip2	0.899513	3.43516	0.000293924	0.00695534
	Zc3hc1	0.441749	6.4079	1.63185e-05	0.000238488	Nthl1	-0.697475	4.18883	8.58399e-07	1.70431e-05	2810403A07Rik	0.621854	5.14605	0.000296837	0.00701747
	Myef2	1.14916	3.12046	1.63986e-05	0.000239373	Gnas	-0.566248	8.59891	8.65167e-07	1.71635e-05	Lyz2	0.375995	8.04509	0.000304948	0.00718835
	Tirap	0.892765	3.24424	1.6545e-05	0.000241221	Phpt1	-0.497782	6.47138	8.87392e-07	1.75474e-05	Mdfic	0.796718	3.91918	0.000304794	0.00718835
	Ubqln1	0.463322	5.84047	1.67115e-05	0.000243504	Tpgs1	-0.534304	6.20879	9.02267e-07	1.78127e-05	Ndst1	0.582208	5.52687	0.000305429	0.00719275
	Sqstm1	0.408535	7.08248	1.69667e-05	0.000247075	Sec11c	-0.446518	8.67467	1.00971e-06	1.97739e-05	Arhgap32	1.09647	3.38323	0.000308149	0.00724284
	Wdr89	0.720325	3.56326	1.70978e-05	0.000248687	Psme1	-0.4579	8.7316	1.05973e-06	2.06872e-05	Tmem254a	3.28825	2.40709	0.000309417	0.00726316
	Cul2	0.517375	5.35631	1.74606e-05	0.00025306	Stag2	-0.617593	4.60081	1.06252e-06	2.07251e-05	Stag3	6.12525	-1.12326	0.000309609	0.00726316
	Agfg1	0.515878	5.0303	1.76099e-05	0.000254921	Clec4b1	-6.70413	-0.558735	1.06436e-06	2.07444e-05	2010107G23Rik	6.12525	-1.12326	0.000309991	0.00726516
	Col4a2	6.21127	-0.851382	1.83302e-05	0.000265034	Flna	-0.548704	6.2489	1.06906e-06	2.08194e-05	Pde3b	0.762138	4.55649	0.000310522	0.00727062
	Impdh1	0.429654	6.5198	1.84053e-05	0.000265963	Josd2	-0.533607	6.65722	1.08567e-06	2.11162e-05	Srrm2	0.516871	6.77088	0.000315631	0.00736904
	Trmt1	0.48817	5.58835	1.86532e-05	0.000269066	Gm4890	-1.38957	1.83482	1.11981e-06	2.17384e-05	Camk1	0.491751	5.86235	0.000316672	0.00738004
	Rcor2	2.0733	0.520583	1.91604e-05	0.000276056	Ltbp3	-2.22629	0.588527	1.12664e-06	2.18537e-05	Micall1	1.08564	2.77536	0.000316706	0.00738004
	Asun	0.608998	4.73693	1.92655e-05	0.000277407	Ikzf1	-0.635548	4.44309	1.16406e-06	2.25436e-05	Cldn15	0.414987	7.07479	0.000319075	0.00742816
	Abhd17c	0.443505	6.29686	1.93377e-05	0.000278283	E030024N20Rik	-0.42289	9.51029	1.21049e-06	2.33134e-05	Nipal1	6.53001	-0.834803	0.000323373	0.00751389
	Pdss1	0.491463	5.30667	1.9498e-05	0.000280424	Taldo1	-0.433927	9.96672	1.21463e-06	2.33747e-05	Setd2	0.797871	4.17228	0.00033003	0.007641
	Gtf2f1	0.461057	6.15687	1.96186e-05	0.000281993	Eef1a1	-0.447097	11.8656	1.24029e-06	2.38121e-05	Foxd2	1.74059	1.85526	0.000330095	0.007641
	Ppp1r8	0.453879	5.80025	2.01364e-05	0.000288756	Tpt1	-0.420178	9.88612	1.25368e-06	2.40315e-05	Fbrsl1	0.933838	3.23473	0.000330413	0.0076411
	Orc2	0.525083	5.47748	2.02771e-05	0.000290603	H1fx	-1.44379	1.72168	1.28106e-06	2.44795e-05	Ctnnbip1	0.846126	3.63175	0.000331497	0.00765892
	Abcb9	1.03028	2.1917	2.06076e-05	0.000294897	Lamp1	-0.451377	8.55587	1.28374e-06	2.45115e-05	Tob2	0.419171	6.68969	0.000332986	0.00768606
	Nus1	0.555454	5.00078	2.0613e-05	0.000294897	Fam120c	-1.0928	2.41372	1.31805e-06	2.50687e-05	Zswim8	1.21208	2.51796	0.000336244	0.00775394
	Fam69b	0.474069	5.67243	2.1004e-05	0.000300139	Uqcrb	-0.449801	8.17961	1.32317e-06	2.51269e-05	Tmeff1	2.21167	0.242362	0.00033847	0.0077979
	Rab3il1	0.982034	2.71602	2.1116e-05	0.000301563	Hesx1	-2.08243	0.842191	1.32684e-06	2.5177e-05	Cds1	0.606299	5.3486	0.000342429	0.00786685
	Mettl2	0.491926	5.25026	2.15824e-05	0.000307326	Agtrap	-0.50066	6.19858	1.35495e-06	2.56326e-05	Usp32	1.31691	1.84416	0.000342174	0.00786685
	Gtpbp4	0.411725	6.97339	2.17838e-05	0.000309833	Apoc1	-2.76438	0.124886	1.35505e-06	2.56326e-05	Pcp4l1	0.84601	3.91327	0.000344619	0.00790972
	Eif3d	0.400294	8.1378	2.20854e-05	0.000313756	5830454E08Rik	-1.87035	0.922964	1.36252e-06	2.57539e-05	E330020D12Rik	1.71169	1.08339	0.000349639	0.00799488
	Prpf3	0.586084	4.53056	2.23735e-05	0.00031751	Nrxn1	-2.48202	0.646288	1.39541e-06	2.63349e-05	Arhgap10	1.05998	2.78216	0.000350737	0.00801249
	Puf60	0.398187	7.85235	2.23756e-05	0.00031751	Drc7	-6.6472	-0.603126	1.42782e-06	2.68634e-05	Gpatch8	0.615763	4.99037	0.000351988	0.00801947
	Npepl1	0.43037	6.46224	2.24473e-05	0.000318343	Gm6548	-0.531019	6.26647	1.43415e-06	2.69204e-05	Fhdc1	2.57729	1.10305	0.000351472	0.00801947
	Evi2a	0.666726	3.67441	2.26727e-05	0.000321167	Nop10	-0.439826	8.77696	1.4437e-06	2.70788e-05	Pigz	5.96199	-1.23404	0.000352028	0.00801947
	Ptges2	0.458692	6.31981	2.27421e-05	0.000321962	Tmem219	-0.542583	5.7847	1.47228e-06	2.75937e-05	Sun2	0.508375	5.5404	0.000358114	0.00812023
	Chaf1b	0.417958	6.64787	2.30145e-05	0.000325441	Klf6	-0.704667	4.07109	1.47415e-06	2.76076e-05	Zfp395	1.10296	2.63818	0.000359034	0.00812602
	Tsfm	0.409318	7.32881	2.33239e-05	0.000328865	Nat8l	-2.34533	0.442163	1.54863e-06	2.88915e-05	S1pr2	0.526927	5.54382	0.00035978	0.00813537
	Hsh2d	0.725976	3.33439	2.37326e-05	0.000333856	Cuta	-0.468911	7.76034	1.54991e-06	2.88934e-05	Rasip1	6.10955	-1.12518	0.000361481	0.00816626
	Rtca	0.425515	6.74625	2.37592e-05	0.000334037	Lsm6	-0.458913	7.73333	1.55165e-06	2.89038e-05	Sqrdl	0.501379	5.84915	0.000366255	0.00825883
	Rbms1	0.523053	5.43479	2.40283e-05	0.000337432	Hist1h2br	-8.65005	1.05527	1.57063e-06	2.92127e-05	Arrb2	0.552928	5.34052	0.000367026	0.00826858
	Tes	0.428176	6.71229	2.42594e-05	0.000340287	Tfdp2	-0.697577	4.11361	1.57681e-06	2.93054e-05	Ntng2	4.27797	-0.632286	0.000376155	0.00846644
	Ctla2a	0.736902	4.31496	2.43956e-05	0.000341609	Akr1a1	-0.413429	9.66942	1.67262e-06	3.08979e-05	Trib1	1.00271	3.29069	0.000379034	0.00850771
	Nln	0.567861	4.45242	2.48418e-05	0.000346861	B230219D22Rik	-0.598605	4.63566	1.71969e-06	3.17434e-05	Gkap1	2.32548	1.36805	0.000382827	0.00857707
	Prps1	0.444672	7.51272	2.50164e-05	0.000349101	BC035044	-0.4624	8.16593	1.75994e-06	3.23884e-05	1810055G02Rik	1.00911	3.02339	0.000385125	0.00861277
	Ebna1bp2	0.412948	8.3373	2.5152e-05	0.000350792	Pole4	-0.447274	7.64585	1.76515e-06	3.24355e-05	Zfp592	0.645231	5.10076	0.000392367	0.00873127
	Luc7l	0.453566	6.28012	2.52304e-05	0.000351485	Mettl7a1	-0.655976	4.48747	1.76681e-06	3.24415e-05	1700025G04Rik	0.869412	3.56992	0.000391928	0.00873127
	Fdft1	0.590563	4.24489	2.57711e-05	0.000358812	Bst2	-0.466614	6.86192	1.8095e-06	3.31755e-05	Dnajb2	1.48953	1.73156	0.000391894	0.00873127
	Mcrs1	0.428726	6.33948	2.60211e-05	0.00036188	Cox20	-0.558976	5.57723	1.83161e-06	3.35556e-05	AW011738	2.87287	0.615394	0.000396659	0.00881421
	Fam3c	0.483139	5.52232	2.61719e-05	0.00036377	Fam213b	-0.814433	3.36765	1.8346e-06	3.35706e-05	Dctn1	0.501979	6.54076	0.000397254	0.00881941
	Cct5	0.366108	10.0132	2.63064e-05	0.000365223	Adamts13	-1.03216	2.83337	1.83771e-06	3.35706e-05	Sik1	0.826291	3.83749	0.000397959	0.00882703
	Nop58	0.399804	7.56196	2.67442e-05	0.000370459	Tmem86a	-1.0354	2.74625	1.83783e-06	3.35706e-05	Git2	0.553662	5.71787	0.000400201	0.00886871
	Jund	0.596193	4.3611	2.67715e-05	0.000370618	Slc18a2	-1.13463	2.26622	1.83792e-06	3.35706e-05	Vwa1	5.96471	-1.23372	0.000404059	0.0089344
	Supv3l1	0.572293	4.98046	2.73972e-05	0.000378646	Mefv	-1.08392	2.50334	1.85571e-06	3.38702e-05	Tmprss7	5.96471	-1.23372	0.000404411	0.0089344
	Rpp30	0.424089	6.81952	2.78107e-05	0.000383492	Mtus2	-2.6173	0.375747	1.86425e-06	3.40007e-05	Raver2	5.96471	-1.23372	0.000404629	0.0089344
	Creld2	0.39089	8.16355	2.79814e-05	0.000385411	Rhobtb3	-1.18112	2.42117	1.87121e-06	3.41021e-05	Hoxa9	0.677242	4.73051	0.000407297	0.00896898
	Wdr3	0.506139	5.08942	2.82381e-05	0.000388728	Bphl	-0.469961	6.86663	1.87444e-06	3.41355e-05	Cactin	0.494112	5.76585	0.000413917	0.00909834
	Ablim1	0.931201	2.55218	2.82795e-05	0.000389078	Nudt16	-0.708714	3.85515	1.90948e-06	3.47477e-05	Xylt2	0.89153	3.45828	0.000415917	0.00913409
	C1qb	1.09452	2.44477	2.85633e-05	0.000392761	Hk3	-0.461056	7.29539	1.94169e-06	3.52288e-05	Lrp11	1.69644	1.92104	0.00041912	0.00918938
	Fpgs	0.487409	5.15033	2.87839e-05	0.000395127	Klk8	-0.741509	3.84803	1.96387e-06	3.56048e-05	Trim62	1.81571	2.40073	0.000419187	0.00918938
	Gas2l1	2.77551	-0.180355	2.89376e-05	0.000397014	Atp5o	-0.430597	9.32323	2.07949e-06	3.75061e-05	Atp11a	0.849457	4.19836	0.000432858	0.00942981
	Il4ra	0.798187	3.43207	2.94896e-05	0.00040368	Cd68	-0.551127	5.71421	2.16365e-06	3.89665e-05	Zfp703	0.937442	3.39363	0.000439309	0.00956181
	Chmp1a	0.426963	6.87908	2.95321e-05	0.000404036	Ets1	-1.32315	1.81832	2.22852e-06	3.99614e-05	Itpka	1.79551	0.739791	0.000441452	0.00959991
	Tmed1	0.434568	6.58028	2.96305e-05	0.000405155	Kdm5b	-0.626659	4.48131	2.24215e-06	4.01433e-05	Elf4	0.685677	5.47153	0.000442101	0.00960546
	Ciapin1	0.398102	7.55771	2.9675e-05	0.000405309	Stom	-0.460925	6.91873	2.25492e-06	4.03425e-05	Procr	3.33247	0.39604	0.000444548	0.00964147
	Tsr1	0.528587	4.60529	2.99462e-05	0.000408557	Ndufb7	-0.436269	8.1081	2.26706e-06	4.053e-05	Plcg1	1.1666	3.90061	0.000450845	0.00975151
	F7	1.91962	0.619783	2.997e-05	0.000408653	App	-0.583953	4.93556	2.28193e-06	4.07659e-05	Fbxo44	1.80562	1.15137	0.000451219	0.00975151
	Elac2	0.570836	4.54723	3.04118e-05	0.000414214	Tfrc	-0.623767	4.84293	2.29003e-06	4.08807e-05	Itpr1	0.778627	3.96577	0.000464119	0.0100126
	Acp1	0.395311	7.42192	3.06772e-05	0.0004169	Cox5b	-0.433678	8.39122	2.29486e-06	4.0937e-05	Gprasp1	0.963189	3.17622	0.000466243	0.0100495
	Mdh2	0.370373	10.0942	3.14055e-05	0.000426085	Gm13710	-1.13116	2.22134	2.35312e-06	4.1883e-05	Golim4	0.834775	4.22731	0.000467595	0.0100698
	Stard4	0.553907	4.50877	3.17212e-05	0.00043013	Gpr18	-1.64827	1.23408	2.35647e-06	4.1883e-05	Trf	0.384378	7.60799	0.00047007	0.0101142
	Mogs	0.413081	7.75517	3.2854e-05	0.000445242	Tbxas1	-0.658934	4.20976	2.43867e-06	4.32496e-05	Xylt1	0.867824	3.53531	0.000476695	0.0102387
	Ap3m1	0.458946	5.7247	3.30742e-05	0.000447978	Ninj1	-0.445767	7.95401	2.53755e-06	4.48405e-05	Cd34	0.349438	9.34395	0.000481067	0.0103235
	Mrps7	0.392021	7.55359	3.33032e-05	0.00045083	Laptm5	-0.43434	8.94427	2.58815e-06	4.56027e-05	Golm1	0.946046	3.26003	0.000483237	0.0103519
	Doc2a	0.639915	4.03261	3.36913e-05	0.000455579	Pomp	-0.465602	8.49624	2.58635e-06	4.56027e-05	Epn1	0.888797	3.57688	0.000486819	0.0104195
	Nipa2	0.462732	5.72426	3.47811e-05	0.0004685	Hmgn3	-0.737298	3.82796	2.59402e-06	4.56731e-05	Gpx3	0.53772	5.32785	0.000489137	0.0104599
	Slc25a1	0.428372	6.74804	3.50358e-05	0.000471671	Hist1h4i	-0.71967	3.65296	2.61636e-06	4.60333e-05	Abhd4	0.412664	6.55373	0.000489917	0.0104674
	Tpd52l1	6.13267	-0.905961	3.52528e-05	0.000474155	Siglecg	-0.836627	3.30154	2.6733e-06	4.69337e-05	Tsc22d3	0.418686	6.65985	0.00049158	0.0104911
	Zeb1	1.36547	1.40435	3.52592e-05	0.000474155	Mpl	-2.20964	0.464704	2.69901e-06	4.7283e-05	AI661453	6.54194	-0.797289	0.000493484	0.0105111
	Afg3l2	0.470324	5.34652	3.57734e-05	0.000480012	Mrps21	-0.466661	6.5885	2.78652e-06	4.87112e-05	Itpkb	1.36546	2.01279	0.000494952	0.0105198
	Anxa2	0.393264	7.65536	3.63465e-05	0.000487167	Atp5l	-0.440285	8.35525	2.83437e-06	4.94769e-05	Rsrc2	0.744534	4.14455	0.00049775	0.0105701
	Mzb1	6.05856	-0.961507	3.64214e-05	0.000487761	Capns1	-0.719805	4.70126	2.8436e-06	4.96025e-05	Dock9	0.774764	4.25752	0.000499026	0.0105879
	Lss	1.0053	2.21607	3.65386e-05	0.000488937	Atad2b	-0.811082	3.39052	2.86193e-06	4.98867e-05	Fam214b	1.28429	2.39368	0.000505622	0.0107186
	Psrc1	0.76709	3.1965	3.66844e-05	0.00049035	9330162012Rik	-6.39515	-0.79538	2.90468e-06	5.05596e-05	Pde2a	0.483265	5.79543	0.000512039	0.0108264
	Uba3	0.54054	5.20309	3.70993e-05	0.000495353	Ppia	-0.400348	12.8674	3.03168e-06	5.26577e-05	Zmat3	2.08081	0.60375	0.000516694	0.0109154
	Tubb5	0.354954	9.71895	3.73776e-05	0.000498524	Psme2	-0.429448	9.09028	3.09779e-06	5.37296e-05	Itga5	0.572463	5.15299	0.000523341	0.0110367
	Nup37	0.397853	7.50445	3.75672e-05	0.00050078	Prkcb	-0.992357	3.18757	3.12823e-06	5.42189e-05	Tmem57	0.60047	5.01971	0.000525126	0.0110648
	Ripk3	0.402009	6.89536	3.78796e-05	0.000504669	Tctex1d2	-0.561044	5.42442	3.13588e-06	5.42964e-05	Scamp5	1.07858	3.03845	0.00052601	0.0110739
	Fam64a	0.454023	5.88767	3.79924e-05	0.00050562	Cox6b1	-0.423981	8.73617	3.292e-06	5.68011e-05	Prg4	5.95945	-1.23436	0.000526487	0.0110744
	Atg12	0.43165	6.36251	3.82517e-05	0.000508793	Dach1	-1.08061	2.56973	3.29349e-06	5.68011e-05	Wnt6	1.75495	0.635071	0.000531323	0.0111569
	Dph5	0.439785	5.81256	3.84567e-05	0.000511242	Zmat5	-0.497621	6.21705	3.3023e-06	5.69128e-05	E2f8	0.569585	5.48464	0.000540534	0.0113114
	Ppp2ca	0.399631	8.93999	3.85993e-05	0.000512858	Creb3l1	-1.09154	2.25243	3.44414e-06	5.9232e-05	St3gal2	0.686765	4.42437	0.000543449	0.0113529
	Nfkb1	0.423987	6.23273	3.86783e-05	0.000513628	Snapc5	-0.539436	5.8132	3.45195e-06	5.93244e-05	Fam219a	2.47032	-0.0536686	0.000549795	0.0114757
	Enoph1	0.427997	6.57294	3.88157e-05	0.000515172	Hist1h2be	-1.49598	1.43423	3.45823e-06	5.93894e-05	Chka	0.559495	5.31251	0.000557209	0.0116007
	Vamp5	0.486606	5.57977	3.9068e-05	0.00051824	Esr1	-0.895219	2.99831	3.49079e-06	5.98235e-05	Secisbp2	0.99341	3.13294	0.000558458	0.0116168
	Plekha2	0.603036	4.69779	3.91788e-05	0.000519427	Rpl39	-0.444144	7.99143	3.53513e-06	6.04985e-05	Gpr34	5.87203	-1.29297	0.000565198	0.011747
	Pnpt1	0.53695	4.99438	3.95829e-05	0.000523647	Top2b	-0.651975	4.8172	3.64091e-06	6.20558e-05	Rbm15b	0.48786	5.70657	0.000569849	0.0118135
	Pmm2	0.478778	5.84121	3.95685e-05	0.000523647	Znrd1	-0.485411	6.10815	3.74418e-06	6.3719e-05	Scaf1	0.611916	4.94883	0.000570536	0.0118177
	Rbm14	0.444775	6.25402	3.99114e-05	0.000527423	Selm	-0.50772	5.77562	3.75648e-06	6.38392e-05	Slc27a4	0.766683	4.07738	0.000572099	0.01184
	Gapdh	0.39069	12.1317	4.01535e-05	0.000530335	Ypel5	-0.492111	5.81563	3.80463e-06	6.46126e-05	Ptpra	0.426685	6.46309	0.00058061	0.012006
	Mkrn2	0.511374	4.96233	4.06305e-05	0.000535766	Tomm7	-0.453843	7.00419	3.8267e-06	6.49422e-05	Zfp12	1.21154	4.12481	0.00058405	0.0120669
	Alg3	0.417312	6.63224	4.1607e-05	0.000547165	Mrps14	-0.42493	8.40043	4.13843e-06	7.00533e-05	Pvrl1	5.8774	-1.29233	0.000594942	0.0122402
	Golm1	0.852139	2.64806	4.17035e-05	0.000547735	Zkscan4	-2.84477	0.206365	4.14292e-06	7.00653e-05	Apln	1.25707	2.22009	0.000596717	0.012256
	Polr1c	0.406098	6.64331	4.17401e-05	0.000547735	Slc27a1	-1.0639	2.46433	4.16863e-06	7.03424e-05	Cdr2l	2.57278	0.198495	0.000598066	0.0122734
	Arhgdia	0.401063	9.05363	4.17015e-05	0.000547735	Cox8a	-0.421047	9.05328	4.20871e-06	7.09323e-05	Serinc5	0.652645	4.92849	0.000599041	0.0122831
	Mre11a	0.595581	4.34739	4.18826e-05	0.00054931	Hba-a2	-4.80301	1.04135	4.22536e-06	7.11639e-05	Fam193a	1.08383	3.23186	0.000603602	0.0123663
	Dgat1	0.47548	5.48927	4.19805e-05	0.000550299	Pink1	-0.596569	5.24882	4.27113e-06	7.16882e-05	Ssx2ip	0.708539	4.3895	0.000611345	0.0124809
	Pithd1	0.431744	6.32959	4.20738e-05	0.000551225	Neurl2	-1.27793	1.78277	4.27411e-06	7.16882e-05	Fbxo10	1.65023	1.35001	0.000611278	0.0124809
	Helq	1.36817	1.32159	4.24172e-05	0.000555426	Ube2a	-0.455279	7.49568	4.34438e-06	7.28169e-05	Pfkfb4	0.845064	4.00136	0.000613382	0.0124932
	Adgrg1	0.420396	6.22715	4.2859e-05	0.000560911	Pnpla8	-0.802249	3.56867	4.54485e-06	7.57609e-05	Nfe2l1	0.54764	5.50227	0.000614843	0.0125126
	Crcp	0.481936	5.45249	4.32852e-05	0.000566185	Il6st	-1.37038	1.88669	4.62564e-06	7.69502e-05	Hoxb5	2.8524	-0.241091	0.000618275	0.0125615
	Etv5	0.951468	2.31648	4.33268e-05	0.000566425	Wrn	-0.740415	3.54538	4.68424e-06	7.78719e-05	Gak	0.482867	6.30744	0.000619698	0.0125799
	Gm5069	0.423189	7.18513	4.40118e-05	0.000575073	Tor1b	-0.578109	4.63923	4.69832e-06	7.79998e-05	Habp4	0.95303	3.21547	0.000621529	0.0126066
	Sgk1	0.679448	3.47573	4.51661e-05	0.00058921	Rplp1	-0.397376	9.52652	4.86489e-06	8.05461e-05	Fgfrl1	1.25773	2.24049	0.000623073	0.0126274
	Polr3e	0.599193	3.84865	4.53143e-05	0.000590827	Mpp1	-0.459702	6.62268	4.99715e-06	8.26238e-05	Aff3	0.825325	4.12037	0.000629668	0.0127333
	Islr	2.14707	0.323893	4.56564e-05	0.00059497	Abhd14b	-0.699521	3.84596	5.00245e-06	8.26554e-05	L3mbtl2	0.544906	5.59866	0.00063257	0.0127775
	Lgals3bp	0.422672	6.65329	4.58807e-05	0.000597575	Pdia5	-0.523981	5.57582	5.02234e-06	8.2872e-05	Ctr9	0.441633	6.0981	0.000635459	0.0128252
	Nomo1	0.490281	5.33612	4.62506e-05	0.00060175	Tie1	-1.98111	0.608751	5.05072e-06	8.32841e-05	Peg13	0.80983	3.71829	0.000638893	0.0128626
	Litaf	0.417658	6.67151	4.62289e-05	0.00060175	Oxct1	-0.445317	6.96402	5.09254e-06	8.38603e-05	Cav2	1.13394	2.41494	0.000638622	0.0128626
	Nudt4	0.463229	5.65498	4.64904e-05	0.000603906	Fam49a	-1.04426	2.33263	5.14515e-06	8.46696e-05	Cep350	0.963977	4.26752	0.000646963	0.012993
	Ptbp1	0.401808	7.60889	4.64814e-05	0.000603906	Rpl37rt	-0.46509	6.21062	5.25123e-06	8.62989e-05	Ikzf1	0.514686	5.66846	0.00064902	0.0130236
	Ntpcr	0.43812	6.27	4.7022e-05	0.000609844	Lamp3	-6.32267	-0.847845	5.3754e-06	8.82802e-05	Foxn3	0.558478	5.38952	0.00065405	0.0131138
	Thoc3	0.392597	7.20725	4.70225e-05	0.000609844	Clstn3	-1.26979	1.91833	5.45226e-06	8.94221e-05	Tmem104	0.591099	4.81755	0.000656983	0.0131618
	Arl6ip4	0.381823	7.44742	4.72962e-05	0.000613068	Hbp1	-0.611569	5.27204	5.47962e-06	8.98107e-05	Actn1	1.25565	1.82556	0.000658166	0.0131747
	Rabggtb	0.563667	4.73077	4.7509e-05	0.0006155	Smim20	-0.459772	6.81156	5.63266e-06	9.20783e-05	Eif4g1	0.405046	7.05923	0.000661527	0.0132311
	Pafah1b2	0.429524	6.42073	4.76368e-05	0.000616828	Hist1h2bh	-1.43774	1.43367	5.70245e-06	9.30879e-05	Jup	1.24723	2.95368	0.000664044	0.0132706
	Mipep	0.448055	5.81667	4.7873e-05	0.000619558	Rsbn1	-0.523833	6.15618	5.78092e-06	9.42429e-05	Phactr2	0.635173	4.63998	0.000666813	0.0133006
	Aco2	0.399292	6.85713	4.81654e-05	0.000623012	Cml1	-1.10977	2.64574	5.79936e-06	9.44804e-05	Ppp1r3d	0.823285	3.92333	0.000667179	0.0133006
	Nr2c2ap	0.422047	6.32049	4.83424e-05	0.000624971	Trim30d	-1.31942	1.66637	5.85807e-06	9.53732e-05	Gm21975	6.54562	3.73411	0.000669011	0.0133199
	Def6	0.483458	6.69722	4.87077e-05	0.00062936	2021-09-15	-0.394952	9.72663	5.98047e-06	9.72364e-05	Hps5	0.599387	5.04469	0.000671183	0.0133477
	Nfil3	0.588795	4.14409	4.8922e-05	0.000631795	2810025M15Rik	-0.496675	5.59115	6.03916e-06	9.81253e-05	Bcl2l11	0.66917	4.44382	0.000672471	0.0133624
	Mlh1	0.482323	5.1086	4.90336e-05	0.000632902	Rps16	-0.390383	9.90511	6.05527e-06	9.83217e-05	Lat2	0.45555	5.94242	0.000675639	0.0134145
	Ube2d3	0.382726	9.62401	4.92218e-05	0.00063466	Gng10	-0.4345	8.6939	6.07326e-06	9.85482e-05	Prkce	1.58388	1.43334	0.000683144	0.0135524
	Set	0.349946	10.8094	5.04456e-05	0.000649476	Commd4	-0.447903	6.84612	6.08009e-06	9.85935e-05	Mta1	0.548447	5.13638	0.000690089	0.0136569
	Znhit6	0.475717	5.53606	5.099e-05	0.000655728	Hba-a1	-8.23513	0.674597	6.21596e-06	0.00010053	Tef	0.78915	4.06929	0.000690055	0.0136569
	Prkch	1.37692	1.2371	5.18e-05	0.000665094	Acot9	-0.496085	6.89087	6.23897e-06	0.000100835	Khsrp	0.356939	7.55764	0.000692135	0.0136863
	Pomgnt1	0.61849	3.74354	5.17718e-05	0.000665094	Foxn2	-0.738719	3.43875	6.32419e-06	0.000102145	Gadd45b	0.603158	4.82687	0.000694325	0.0137185
	Ccdc134	0.754434	3.1336	5.29604e-05	0.000679635	Irf9	-0.599267	4.40401	6.33219e-06	0.000102206	Copz2	1.00037	2.73016	0.000697853	0.0137549
	Rae1	0.380144	7.81144	5.34478e-05	0.000685529	Mdh1	-0.411896	9.15093	6.36399e-06	0.000102652	Itga9	6.03039	-1.17935	0.000702841	0.0138197
	Plrg1	0.395348	6.76886	5.40959e-05	0.000693114	A430035B10Rik	-3.65203	-0.432597	6.71833e-06	0.00010794	4931406H21Rik	1.89018	1.08305	0.000704415	0.0138395
	Gyk	0.615259	4.30536	5.49105e-05	0.000702446	Limd2	-0.41337	9.1295	6.79228e-06	0.000109056	Recql5	0.642651	5.0504	0.000710375	0.01392
	Fer	1.21398	1.85519	5.5525e-05	0.000708451	Abhd15	-0.740248	3.47698	6.94107e-06	0.000111182	Gm10389	6.47467	-0.878606	0.00071378	0.0139673
	Psmd11	0.372728	8.35283	5.61406e-05	0.000715932	Ifitm2	-0.409456	9.39118	6.95679e-06	0.000111309	Rai1	0.684438	4.46359	0.000720805	0.0140822
	Tomm20	0.388206	9.05991	5.62306e-05	0.000716705	Prcp	-0.552964	5.06591	7.06468e-06	0.000112689	Arid1a	0.506039	5.47146	0.000722127	0.0140968
	Kpna1	0.693537	4.30473	5.66289e-05	0.000721406	Tns1	-3.02608	-0.14155	7.28737e-06	0.000116089	Mospd3	0.366366	7.5748	0.000726585	0.0141725
	Xxylt1	0.629062	3.76469	5.66873e-05	0.000721773	Mef2c	-0.49098	5.64047	7.54609e-06	0.00011982	Mt2	3.34494	-0.211268	0.000727611	0.0141812
	Tapbpl	0.454106	5.39559	5.7347e-05	0.000729411	Cnn2	-0.440033	7.0778	7.5905e-06	0.000120447	Myo5a	0.707383	4.50407	0.000730671	0.0142294
	Guf1	0.613427	4.5605	5.74195e-05	0.000729574	Abca8b	-2.1847	0.329087	7.65902e-06	0.000121298	Sltm	0.760364	3.98754	0.000735716	0.0143163
	Serbp1	0.367525	9.62793	5.74129e-05	0.000729574	Eif1b	-0.427557	7.36938	7.706e-06	0.000121963	Scrib	0.787709	3.68584	0.000743164	0.0144267
	Stoml2	0.373912	8.20419	5.74597e-05	0.000729705	Tnni2	-2.08883	0.485281	7.75926e-06	0.000122488	Inafm2	0.466355	6.11901	0.000748602	0.0145092
	3110082I17Rik	0.384577	7.06751	5.85722e-05	0.00074306	Fcgrt	-1.41348	1.66485	7.89345e-06	0.000124526	Git1	0.555973	5.13936	0.000752511	0.0145503
	Ndc80	0.511448	4.86452	5.935e-05	0.000751949	Hcfc1r1	-0.620448	4.82339	7.91991e-06	0.000124863	Rab11fip5	0.964929	2.83868	0.000767503	0.0147519
	Nup85	0.392486	7.41366	5.93652e-05	0.000751949	Ids	-1.94425	0.664198	7.95191e-06	0.000125205	Kif13a	0.769165	4.24114	0.000781299	0.0149725
	Gm5523	0.411441	8.15414	5.95488e-05	0.000753883	Aaed1	-0.664906	3.84614	8.2406e-06	0.000129251	Ccnk	1.53927	1.11945	0.000781702	0.0149725
	Gtpbp3	0.60562	3.91363	5.98895e-05	0.000757411	Hhex	-0.444509	6.39644	8.52449e-06	0.000133361	Icam1	0.747886	4.6286	0.000797156	0.0152208
	Chordc1	0.419545	6.87134	6.02026e-05	0.000760584	Coq10a	-0.657573	3.85898	8.52221e-06	0.000133361	Zfp647	1.31067	1.66559	0.000797855	0.0152222
	Wdr36	0.461284	6.15402	6.10582e-05	0.000769896	0610009B22Rik	-0.478085	5.75347	8.60503e-06	0.000134449	Ddit4	2.18089	0.0700272	0.000806769	0.0153785
	Cops5	0.387516	7.85514	6.10658e-05	0.000769896	4933409K07Rik	-0.884789	2.8726	8.89088e-06	0.00013856	Cmip	0.480459	6.23822	0.000821269	0.0156201
	Prpf39	0.608053	3.804	6.21766e-05	0.000782285	Ganc	-0.675023	3.9119	8.95046e-06	0.0001394	Plcb3	0.918076	3.66193	0.000826457	0.0157065
	Tmem138	0.451887	5.34778	6.22231e-05	0.000782467	Spsb2	-0.745686	3.37559	9.0453e-06	0.000140787	Pkn1	0.398185	6.4991	0.000829817	0.0157459
	Tbl2	0.58996	4.11261	6.23465e-05	0.000783614	Rps3a1	-0.38137	11.1882	9.05441e-06	0.000140795	Pop5	0.534098	5.28382	0.000831281	0.0157614
	Csnk2a2	0.58487	4.0549	6.26977e-05	0.000786814	Adcy3	-3.79907	-0.318068	9.05732e-06	0.000140795	Map3k6	0.997807	2.86282	0.000838951	0.0158945
	Elp6	0.515753	4.94534	6.33078e-05	0.000792841	Arhgap4	-0.78786	3.26615	9.1308e-06	0.000141847	Pea15a	1.13546	2.91313	0.000840732	0.0159159
	Atp4a	6.05555	-0.961897	6.3444e-05	0.00079414	Gdpd3	-1.36893	1.46587	9.17565e-06	0.000142362	Stk4	0.356617	7.3115	0.000859725	0.0162377
	Tarm1	5.97077	-1.02053	6.37579e-05	0.000797251	Slamf6	-1.9782	0.684235	9.23635e-06	0.000143213	Hbegf	1.88535	0.737784	0.000872662	0.0164566
	Hnrnpa2b1	0.34798	10.2738	6.54651e-05	0.000815259	Gata1	-0.796068	3.23347	9.45697e-06	0.000146355	Foxred2	0.764161	4.54648	0.000877032	0.0165262
	Zfp207	0.389314	7.77424	6.57656e-05	0.000818584	Ctf1	-1.33406	1.65003	9.55261e-06	0.000147742	Card9	0.765292	4.10765	0.000889733	0.0166755
	Il18bp	1.3933	1.14814	6.6036e-05	0.000820278	Lipo1	-0.728544	3.42481	9.58274e-06	0.00014802	Pms1	0.921682	3.43142	0.000889327	0.0166755
	Lrrc42	0.697012	3.40943	6.66112e-05	0.000827002	Sh3bgrl	-0.445328	6.74497	9.72869e-06	0.00014999	Ttyh3	0.686844	4.20515	0.000894398	0.0167441
	Ddx11	0.872013	2.77206	6.74193e-05	0.000834912	Dpf3	-6.24633	-0.902289	1.00322e-05	0.000154475	2021-03-01	5.78182	-1.35376	0.000894765	0.0167441
	Nt5c2	0.416809	6.2209	6.78315e-05	0.000839591	Cybrd1	-6.24633	-0.902289	1.0041e-05	0.000154512	Ceacam19	5.78182	-1.35376	0.000895638	0.0167476
	Stard7	0.448747	6.48595	6.83367e-05	0.000845415	Ephb6	-6.32127	-0.848035	1.01181e-05	0.000155406	Cebpa	0.440838	6.20314	0.000896719	0.016755
	Dhcr24	0.601108	3.80735	6.85376e-05	0.000847043	Ndufs8	-0.403408	8.51633	1.03469e-05	0.000158719	Adamts13	0.868966	3.36853	0.000898677	0.0167787
	Ap1m2	1.69327	0.882826	6.9632e-05	0.000859698	Pigp	-0.500294	5.3394	1.03867e-05	0.00015923	Bicd2	0.66343	4.36808	0.00090184	0.0168121
	Mecr	0.402058	6.34811	7.00415e-05	0.000864316	Rem1	-6.24785	-0.902099	1.07245e-05	0.000163792	Irak4	0.655471	4.65882	0.000902698	0.0168153
	Leo1	0.520972	5.18129	7.0274e-05	0.000866311	H2afx	-0.411853	9.18004	1.09421e-05	0.000166906	Glis3	1.22222	3.06376	0.000911245	0.0169228
	Sart1	0.52353	5.40452	7.03277e-05	0.000866536	Pigyl	-0.478636	5.62308	1.10192e-05	0.000167873	Bcl9	0.964824	2.78041	0.000914774	0.0169754
	Lax1	2.50313	-0.116154	7.08004e-05	0.00087192	Bet1	-0.443054	6.51508	1.11789e-05	0.000170199	1810041H14Rik	5.78461	-1.35344	0.000915925	0.0169839
	Ptcd2	0.402769	6.68986	7.13131e-05	0.000876907	Arhgap17	-0.647713	4.17839	1.12152e-05	0.000170645	Tuft1	0.957939	2.84492	0.000921172	0.0170553
	4833439L19Rik	0.43573	5.76968	7.14581e-05	0.000878248	Map7	-0.785609	3.30479	1.14889e-05	0.000174483	Hp1bp3	0.371853	7.4452	0.000930891	0.0172222
	Ttll9	0.675248	3.36032	7.34157e-05	0.000900947	Spint2	-0.412273	7.92949	1.17833e-05	0.000178621	Naglu	0.370743	7.0001	0.000939891	0.0173755
	Cyc1	0.356349	9.50005	7.43847e-05	0.000911921	1810021B22Rik	-6.33143	-0.847083	1.18229e-05	0.000179111	Vav2	0.943878	2.97761	0.000942188	0.0174048
	Map2k3	0.393117	6.62394	7.45306e-05	0.000913253	Rps15a-ps6	-0.478612	5.55645	1.19638e-05	0.000181133	Esyt2	0.52222	5.39871	0.000965718	0.0177871
	Gnat2	1.23898	1.5534	7.46512e-05	0.000914271	Arl2	-0.432989	6.76317	1.20003e-05	0.000181348	Ppp1r9b	0.842562	3.6778	0.00097412	0.0179134
	Trappc13	0.412993	6.39957	7.50949e-05	0.000919244	B130034C11Rik	-3.22126	-0.316239	1.19938e-05	0.000181348	Slmap	0.577529	5.14207	0.000976087	0.0179361
	Clk2-scamp3	1.05037	3.54393	7.52019e-05	0.000920082	Msrb1	-0.614368	4.24153	1.20324e-05	0.000181722	Rfng	0.591815	4.89611	0.000982655	0.0180432
	Snx4	0.388803	6.7181	7.5692e-05	0.000925162	Sh3pxd2b	-1.79285	0.875344	1.21703e-05	0.00018369	Gchfr	1.48102	0.968718	0.00100655	0.0184403
	Snrnp40	0.390627	8.23949	7.73226e-05	0.000941793	Phyh	-0.456992	6.08808	1.21967e-05	0.000183976	Usp25	0.438024	6.27897	0.00100986	0.0184871
	Me2	0.387959	7.01587	7.73069e-05	0.000941793	Cacna1d	-1.34624	1.48818	1.2243e-05	0.000184559	Qser1	0.742192	4.07713	0.00101576	0.0185673
	Crip2	1.87191	0.480943	7.76473e-05	0.000944805	Eldr	-1.50203	1.27084	1.25209e-05	0.000188399	Igf1r	0.572512	4.79716	0.00102703	0.0187424
	Prrg4	1.51132	0.947113	7.88096e-05	0.000957517	Ndufb2	-0.423913	7.1278	1.25812e-05	0.000189074	Ccdc57	1.5415	1.99649	0.00102764	0.0187424
	Ppil1	0.376571	7.95141	7.90316e-05	0.000959736	Cdh1	-6.24982	-0.901908	1.25737e-05	0.000189074	Rapgef1	0.681925	4.19449	0.00102883	0.01875
	Otud3	1.25681	1.87934	7.91346e-05	0.00096051	Rps17	-0.399328	9.39248	1.31002e-05	0.000196391	B4galt2	2.8673	1.14906	0.00103258	0.0188043
	Drg2	0.392458	6.55386	8.01e-05	0.00097078	Rora	-3.59839	-0.473047	1.35673e-05	0.000203019	Rps6ka2	0.480018	5.5449	0.00104408	0.0189464
	Stam2	0.598744	4.40493	8.03084e-05	0.000972823	Rps24	-0.40076	9.21322	1.42319e-05	0.000212314	Mfsd6	1.03931	2.87474	0.00104275	0.0189464
	Sumf2	0.444498	5.40587	8.03709e-05	0.000973098	Mctp1	-0.608372	4.25539	1.42795e-05	0.000212442	Cxcl9	2.96547	-0.160139	0.00104426	0.0189464
	Rltpr	5.97878	-1.01975	8.09775e-05	0.00097947	Ptpru	-2.06542	0.464997	1.42688e-05	0.000212442	Eps8l1	2.58395	-0.185727	0.00104673	0.0189771
	Elovl1	0.368678	7.80593	8.16309e-05	0.000986397	Myadml2	-2.39325	0.0415174	1.4284e-05	0.000212442	Arid2	0.511788	5.54519	0.00104807	0.0189874
	Nat10	0.517888	4.50799	8.2277e-05	0.00099327	Tug1	-0.614257	4.19124	1.44121e-05	0.000213825	Pim2	0.84388	3.39325	0.00106552	0.019232
	Ptprc	0.498492	4.86349	8.2281e-05	0.00099327	Sort1	-0.549104	4.59267	1.4458e-05	0.000214178	Spag5	0.682359	4.31263	0.00106925	0.0192709
	Nop56	0.364424	8.15033	8.23493e-05	0.000993602	Tmem134	-0.463387	6.77431	1.46911e-05	0.000217174	Kdelr3	1.5468	1.11835	0.00107286	0.0193217
	Scap	0.515931	4.42045	8.47806e-05	0.00102193	Nphp3	-1.38697	1.40044	1.48081e-05	0.000218648	Slfn8	0.889947	3.1464	0.00107411	0.01933
	Pphln1	0.420424	5.81775	8.58035e-05	0.00103286	Mrpl14	-0.430301	6.49142	1.50565e-05	0.000222038	Sema4b	0.912138	2.98702	0.00109022	0.0195911
	Nfyc	0.416243	6.2111	9.0231e-05	0.00108122	Dpp4	-1.13674	2.38046	1.5079e-05	0.000222101	Hmbox1	1.22791	1.69761	0.00109658	0.0196908
	Twf2	0.365303	7.76949	9.1174e-05	0.00109199	Gm12942	-0.559537	4.47077	1.51878e-05	0.000223435	Akr7a5	0.421005	6.12971	0.00109856	0.019712
	Clptm1l	0.417012	7.55359	9.12823e-05	0.00109275	Saysd1	-0.614522	4.20911	1.53417e-05	0.000225427	Tnrc6b	0.653149	4.55174	0.00110301	0.0197773
	Foxp1	0.47334	5.89198	9.14824e-05	0.00109461	Ghitm	-0.401701	8.38318	1.56351e-05	0.000229324	Ldlrap1	0.427017	6.46482	0.00111811	0.0200186
	Gch1	0.602957	3.64968	9.2226e-05	0.00110188	Npc1	-0.908453	2.64794	1.61863e-05	0.000236982	Ski	0.79953	3.68016	0.00112609	0.0201467
	Msmo1	0.48012	5.40876	9.21548e-05	0.00110188	Gm6654	-0.596183	4.76211	1.63512e-05	0.000238823	Gvin1	5.60632	2.15076	0.00114142	0.0204061
	Pgam5	0.431645	6.0452	9.2203e-05	0.00110188	Ifi27l2a	-2.63357	0.0430887	1.64878e-05	0.000240531	Tnks	0.639185	4.38606	0.00114235	0.0204077
	Mapk1ip1l	0.484877	5.0123	9.26892e-05	0.00110634	Cep85l	-1.00185	2.46036	1.70857e-05	0.000248659	Dhrs13	0.62974	4.66286	0.00114447	0.0204157
	Psmd13	0.371728	8.53541	9.46585e-05	0.00112874	Ank	-1.02012	2.26573	1.71256e-05	0.000248943	Traf3	0.816873	4.3317	0.00114381	0.0204157
	Thy1	3.2741	-0.560203	9.47657e-05	0.00112946	Cyth4	-0.619977	4.23314	1.71736e-05	0.000249492	Gal3st1	1.19107	1.83355	0.00114571	0.0204228
	Ttc7b	0.660207	3.42059	9.54795e-05	0.00113742	Bcl2l12	-0.438311	6.35385	1.71932e-05	0.000249629	Lrrc75a	0.910351	3.28593	0.00116043	0.0206401
	Hnrnph2	0.379741	7.14309	9.6049e-05	0.00114364	C330006A16Rik	-0.574055	4.67761	1.73106e-05	0.000251183	Cc2d1a	0.953534	3.37615	0.00117213	0.0208178
	St3gal4	0.440693	5.47818	9.80564e-05	0.00116641	Idnk	-0.46382	5.71558	1.73739e-05	0.000251953	Arhgap27	0.584267	4.9151	0.00117346	0.0208264
	Spag5	0.88702	2.84676	9.82072e-05	0.0011675	Zfp958	-0.666605	3.79086	1.75454e-05	0.000254137	Ccdc93	0.873673	3.63909	0.00117915	0.0209018
	Pop1	0.636844	3.6072	9.88107e-05	0.00117196	Micu1	-0.475589	5.81036	1.76697e-05	0.000255636	Galr3	1.8609	1.0735	0.00117942	0.0209018
	Prss16	0.449313	5.36441	9.87934e-05	0.00117196	Hist2h2ac	-0.577227	4.3369	1.84216e-05	0.00026604	Cpne8	0.999906	2.45217	0.00118944	0.021064
	Tnfaip6	1.31174	1.49769	0.000100906	0.00119622	Sh2d1b1	-0.910745	2.68415	1.85077e-05	0.000267126	Stk40	0.712511	3.97656	0.00119546	0.02114
	Kif4	0.88376	2.49163	0.000102292	0.00121206	Pola1	-0.60083	4.50495	1.87231e-05	0.000269916	Jak1	0.359569	6.87175	0.00120584	0.0212927
	Pa2g4	0.384819	7.88263	0.000102453	0.00121339	Tcp11l2	-0.634546	4.50962	1.96469e-05	0.000282233	Arhgap17	0.427306	6.44965	0.00120581	0.0212927
	Sgol1	0.527652	4.81025	0.000103311	0.00122118	Srp14	-0.397267	7.99045	1.97855e-05	0.000284057	Maml3	0.90842	2.98505	0.00121035	0.0213569
	Cops7b	0.488787	5.19585	0.000103252	0.00122118	Reep5	-0.43769	6.76604	1.99953e-05	0.000286901	Stk11	0.462437	5.56127	0.00121534	0.0214294
	Mcfd2	0.377548	7.16188	0.000103265	0.00122118	St8sia6	-3.53195	-0.51447	2.03726e-05	0.0002918	Tiam1	0.733232	4.2803	0.00121842	0.0214683
	Gspt1	0.37054	7.41056	0.000104163	0.00122947	Dnajb14	-0.80212	3.05716	2.09243e-05	0.000299176	Nipbl	1.00796	3.39068	0.00122429	0.0215562
	Slc35a4	0.364622	7.57706	0.000104387	0.00123139	Nrm	-0.420621	6.98356	2.11321e-05	0.000301618	Meis1	0.665949	4.48318	0.00122559	0.0215634
	Aldoa	0.334168	10.41	0.000104427	0.00123139	Mpc1	-0.399824	8.70806	2.12547e-05	0.000303189	St8sia6	1.32099	1.43784	0.00122852	0.0215995
	Gvin1	4.63275	1.26499	0.000106785	0.00125677	Pram1	-0.721852	3.43059	2.12998e-05	0.000303656	Spata2l	0.867942	3.2826	0.00123651	0.0217087
	Ubtd1	0.512018	4.88803	0.000106929	0.00125785	Phactr2	-0.686023	4.0006	2.13609e-05	0.000304349	Got1	0.462508	5.53119	0.00123765	0.0217131
	Skiv2l2	0.460367	5.6314	0.00010826	0.0012727	Naip2	-0.830357	2.96252	2.16133e-05	0.000307587	Pygb	0.486587	5.67496	0.00124017	0.0217262
	Psmc5	0.365351	8.53991	0.000108295	0.0012727	Ifitm7	-1.11978	1.91546	2.18173e-05	0.000310128	Tmem243	0.499837	5.50961	0.00125545	0.0219623
	Gm3417	2.05052	0.252059	0.0001098	0.0012879	Tspan2	-0.7212	3.81841	2.25741e-05	0.000319954	Adgre1	0.706342	4.36828	0.00125803	0.0219916
	Cd47	0.332735	9.82119	0.000109976	0.00128935	Apba1	-2.44541	0.0698847	2.28857e-05	0.000323808	Anks6	6.13672	-1.1223	0.00126337	0.0220692
	Vdac1	0.366944	8.30602	0.000110572	0.00129572	Zfp329	-1.11727	2.05006	2.30295e-05	0.000325465	Mgat4b	0.425683	6.11041	0.00127205	0.0221891
	Rpf2	0.365563	7.31379	0.000110748	0.00129716	Fam101b	-0.624083	4.5977	2.30958e-05	0.000326213	Smad4	0.432905	6.5678	0.00129747	0.0226002
	Inpp5e	0.598069	3.62149	0.00011095	0.0012989	Dhrs1	-0.515574	5.33231	2.3172e-05	0.0003271	Fam46a	0.396719	7.29199	0.00130924	0.0227566
	Wbscr22	0.367444	7.57139	0.000111361	0.00130309	Pex2	-0.43884	6.41982	2.3311e-05	0.000328865	Slk	0.514505	5.74181	0.00131195	0.0227874
	Pdhx	0.437892	5.52287	0.000111659	0.00130595	Taf7	-0.512802	4.99729	2.33596e-05	0.000329177	Gpc1	0.35877	8.42635	0.00133292	0.0231352
	Tmem120a	0.433347	5.52343	0.00011192	0.00130838	Rab44	-0.537733	4.55683	2.34033e-05	0.000329603	Srpk2	0.509672	5.16844	0.00134212	0.0232125
	Actr1a	0.509442	4.98526	0.0001129	0.0013192	Hist1h2ao	-4.4822	6.5694	2.34928e-05	0.000330673	Dgka	1.10296	3.25872	0.00134165	0.0232125
	Sec61a2	0.820936	2.72437	0.000114782	0.00134055	Insr	-0.624714	4.05282	2.38082e-05	0.000334534	Hes7	3.34032	-0.634693	0.00134015	0.0232125
	Ddx31	0.605175	3.7053	0.000115004	0.0013425	Rpl41	-0.381244	9.56003	2.4197e-05	0.000339606	Zbtb34	0.834436	3.95193	0.00134658	0.0232567
	Uso1	0.576559	3.94929	0.000115788	0.00135037	Wdr90	-1.44282	1.23134	2.4284e-05	0.000340437	Trappc9	0.439777	5.78532	0.00135049	0.0232911
	Hemk1	0.75604	2.94126	0.000116218	0.00135408	Lcp2	-0.493359	5.11943	2.43539e-05	0.000341221	Krba1	1.73599	1.85045	0.00135937	0.0234278
	Mbd3	0.392905	7.76796	0.00011629	0.00135428	Glrx2	-0.461898	5.74282	2.4481e-05	0.000342608	Fam83a	2.14985	0.0475315	0.00136183	0.0234371
	Hspe1	0.355709	8.55886	0.000116563	0.00135681	Ift172	-1.47966	1.20518	2.45685e-05	0.000343635	Ddx46	0.506161	5.85384	0.00136639	0.0234825
	Eif3l	0.361461	8.42299	0.000116621	0.00135684	Decr1	-0.438483	5.97654	2.46923e-05	0.00034517	Slc4a2	0.763089	4.38727	0.00136911	0.0235127
	Hspa1b	1.701	0.641842	0.000118317	0.00137395	Uhrf1bp1l	-0.537519	4.66059	2.48067e-05	0.000346571	Man2a1	0.618649	4.4921	0.00137173	0.0235411
	Paf1	0.433898	5.67908	0.000120202	0.00139385	0610030E20Rik	-0.53897	5.27374	2.52039e-05	0.000351315	Zfp609	0.984926	2.73082	0.00137595	0.0235804
	Cenpt	0.586976	3.79966	0.000120902	0.00140064	Dnlz	-0.47757	5.36864	2.5921e-05	0.000360694	Gm12359	2.90815	-0.524285	0.00137561	0.0235804
	Ybx3	0.355949	10.0005	0.000121161	0.00140297	Eif3k	-0.382919	8.60446	2.6281e-05	0.000365079	Map3k5	0.764134	4.70148	0.00139135	0.0238109
	Etv4	5.8808	-1.08167	0.000123143	0.00142053	Matn2	-1.55676	1.01431	2.63711e-05	0.000365914	Zfp110	0.684043	4.71471	0.00140098	0.0239351
	Pdcd1lg2	5.8808	-1.08167	0.000123124	0.00142053	Dbi	-0.398905	8.58933	2.64322e-05	0.000366553	Fbf1	0.971779	2.53808	0.00140061	0.0239351
	Nagpa	0.397693	6.26566	0.000123662	0.00142585	Tmem208	-0.407139	6.99632	2.66357e-05	0.000369167	Fcgr3	0.323043	8.68488	0.00141697	0.0241309
	Chac1	1.4999	1.00462	0.000125593	0.00144675	Lgals3	-0.851739	2.87135	2.6786e-05	0.000370618	Srcap	0.407594	5.99122	0.00142006	0.0241668
	Xlr3a	1.26076	1.37978	0.000126362	0.00145492	Sult1a1	-2.47423	-0.0794364	2.6805e-05	0.000370671	Supt5	0.382384	6.7409	0.00142274	0.0241956
	L3mbtl2	0.637474	3.89948	0.000126806	0.00145934	Hint3	-0.63302	3.9877	2.75649e-05	0.000380748	Inpp5d	0.396809	7.51392	0.00142904	0.0242653
	Gmeb1	0.723973	3.16259	0.000127096	0.0014613	Jun	-0.832984	2.78488	2.76222e-05	0.000381323	Ulk1	0.643585	4.52165	0.00144352	0.0244807
	Slc27a3	1.9013	0.275065	0.000127851	0.00146929	Atp6ap1	-0.407039	7.50952	2.77008e-05	0.000382193	Stau2	1.03221	2.96967	0.00144454	0.0244809
	Mettl17	0.501637	4.82036	0.000129102	0.00148227	Isg20	-0.788355	3.068	2.78952e-05	0.000384441	Zc2hc1c	5.68553	-1.41727	0.00147233	0.0249347
	Hmgb3	0.358932	7.77	0.000129736	0.00148885	5730508B09Rik	-0.493186	5.20147	2.86204e-05	0.000393325	Fam222a	5.68553	-1.41727	0.00147366	0.0249398
	Adck5	0.558079	3.87146	0.000132427	0.00151571	Gpx4	-0.386695	9.40676	2.87687e-05	0.000395127	Hpse	0.39929	6.247	0.00149955	0.0253254
	Mmachc	0.425369	5.51655	0.000132437	0.00151571	Naa38	-0.427546	6.26387	2.90299e-05	0.000398057	Ylpm1	0.676553	4.28672	0.00150359	0.0253761
	Hgs	0.613823	3.55387	0.000133188	0.00152204	Ndufb8	-0.385456	9.06715	2.92399e-05	0.000400565	Mark4	1.10795	2.25489	0.00151587	0.0255656
	Zdhhc2	1.3342	1.43507	0.000136433	0.00155548	Myo1b	-2.70924	0.0976125	2.92456e-05	0.000400565	Slc6a8	5.68258	-1.4176	0.00152013	0.0256198
	Cxcl12	5.88487	-1.08128	0.000137219	0.00156371	Lage3	-0.404108	7.00855	2.96726e-05	0.000405309	Arhgef5	1.68278	1.21355	0.00153366	0.0258123
	Ppifos	7.2718	0.0572293	0.000137708	0.00156781	Alyref2	-0.581878	4.23751	2.98341e-05	0.000407255	Map3k4	0.575684	4.67207	0.00153932	0.0258719
	Hpgd	1.84871	0.765321	0.000139699	0.00158753	Hist1h1b	-0.469877	5.94193	3.03769e-05	0.00041397	Ankrd11	0.685068	5.30841	0.00154765	0.0259939
	Psmd5	0.372657	7.44618	0.000139933	0.00158945	Rpl18	-0.364207	10.1657	3.04811e-05	0.000414927	Sec24b	0.572899	5.23336	0.00157325	0.0263875
	Cers2	0.389702	7.98436	0.000140435	0.0015944	Rps5	-0.359368	10.1371	3.06379e-05	0.000416794	Diap1	0.642384	4.6816	0.00158031	0.0264878
	Klhl23	0.603058	3.66839	0.00014108	0.00160098	Rpl36al	-0.380092	9.13529	3.06524e-05	0.000416794	Rgs7bp	2.66844	0.746371	0.00158189	0.0264961
	3000002C10Rik	0.40613	6.07492	0.000142194	0.00161138	Ddost	-0.358855	10.3281	3.08511e-05	0.00041903	Rhod	5.68855	-1.41695	0.00158564	0.0265407
	Slc25a38	0.542212	4.13846	0.000145845	0.00165045	H2-D1	-0.360062	10.2142	3.11863e-05	0.000423347	Dio2	0.553898	4.83442	0.0015911	0.0266139
	Pwp2	0.559701	4.12376	0.000146383	0.00165578	Igf2bp2	-1.31598	1.35383	3.36657e-05	0.000455485	Zfp777	0.547455	4.84458	0.00160057	0.026754
	Gar1	0.364385	7.59714	0.000146884	0.00166067	Schip1	-7.71186	0.211679	3.4036e-05	0.000459985	Golga4	0.713447	3.85712	0.00160305	0.0267771
	BC030867	0.712282	3.15159	0.000148537	0.00167781	Tmem150b	-0.842049	2.80224	3.41392e-05	0.000461125	Gon4l	0.799397	3.51874	0.00161162	0.0269018
	Scamp4	0.372465	6.8459	0.000148503	0.00167781	Spn	-0.436338	6.21872	3.43645e-05	0.000463911	Prpf8	0.363528	7.65018	0.001629	0.0271042
	Mrps27	0.44021	5.93716	0.000149701	0.00168862	Prdm16	-1.23763	1.64894	3.44756e-05	0.000465154	Rtn4r	0.850353	3.66756	0.00163023	0.0271042
	Ran	0.335379	11.5855	0.000149639	0.00168862	Cript	-0.41256	6.75055	3.4531e-05	0.000465644	Bag2	0.519169	5.26646	0.00163329	0.0271152
	Rpap1	0.805846	2.85904	0.000150827	0.00170042	2810428I15Rik	-0.424489	6.7101	3.45661e-05	0.00046586	Gpd1	1.85519	0.707056	0.00164109	0.0272078
	Phf23	0.41917	5.6025	0.000150887	0.00170042	Pbx4	-0.71604	3.41414	3.5484e-05	0.000476915	Ube4a	0.494675	5.15299	0.00164979	0.027315
	Eif2b2	0.357807	7.30175	0.000151717	0.00170819	Fzd7	-1.59918	0.922254	3.56009e-05	0.000478223	Ppp2r5b	1.08684	2.06399	0.00165205	0.0273339
	D2Wsu81e	0.37892	6.8175	0.000152342	0.00171406	Cldn15	-0.391538	7.13767	3.57058e-05	0.000479368	Abca2	0.548016	5.39261	0.00165657	0.027353
	Tespa1	0.566791	4.32025	0.000155141	0.00174235	Hivep1	-1.38167	1.23231	3.5886e-05	0.000481259	Arhgap21	0.8427	3.6684	0.0016565	0.027353
	Kctd10	0.451095	5.2621	0.000155102	0.00174235	Mapk3	-0.503244	5.07973	3.64308e-05	0.000487761	Gm7694	1.36588	2.49721	0.0016553	0.027353
	Pik3r5	1.12443	1.61178	0.000156063	0.00175148	Angpt1	-0.705526	3.30844	3.65756e-05	0.000489163	Klf3	0.574419	4.65391	0.0016674	0.0274938
	Coq4	0.405013	6.14782	0.000156471	0.00175468	Ppapdc3	-1.61792	0.873797	3.70673e-05	0.000495197	Ankrd12	0.781542	3.43835	0.00166847	0.0274938
	Nt5c3	0.361335	7.22528	0.000156493	0.00175468	Dnd1	-1.31417	1.38773	3.73308e-05	0.000498173	Prpf6	0.428956	5.83234	0.00167334	0.0274998
	Dph3	1.06081	6.0524	0.000157298	0.00176288	Wls	-0.461844	6.4868	3.7917e-05	0.000504891	Pld1	1.25331	2.21653	0.001676	0.027525
	Smg9	0.740238	3.03645	0.00015744	0.00176288	Tcf19	-0.599716	4.23627	3.92416e-05	0.000519978	Bcl2	0.387586	6.33326	0.00168396	0.0276372
	Psmd2	0.363979	7.65629	0.00015772	0.00176521	Fcer1a	-1.00197	2.31	3.9443e-05	0.000522363	Fnbp1l	1.05078	2.0419	0.00169112	0.0277359
	Zfp444	0.449209	5.21087	0.000160892	0.0017978	Dmrtb1	-6.17403	-0.958297	3.96587e-05	0.000524366	Plek	0.474494	5.37267	0.00169811	0.0278132
	Ahsa2	0.413527	5.67568	0.000161394	0.00180055	Sin3b	-0.384899	7.74299	4.02816e-05	0.000531739	Map4k5	0.771552	3.96337	0.00170994	0.0279695
	Mst1	3.84559	-0.798334	0.000162757	0.00181327	Sertad3	-0.61645	3.86886	4.04403e-05	0.000533545	Shb	2.1057	0.299977	0.00170883	0.0279695
	Ak6	0.391949	6.19084	0.000163101	0.00181544	Pigh	-0.605638	3.86903	4.0674e-05	0.000536049	Rnf40	0.61915	5.04092	0.00171328	0.0280053
	Maged1	0.796521	2.73005	0.000166035	0.00184642	Ccdc107	-0.43332	6.16026	4.10828e-05	0.000541145	Cep89	0.977508	2.48196	0.00173679	0.0283517
	AB124611	0.552987	4.05386	0.000167297	0.00185876	Hpse	-0.580386	3.99225	4.11708e-05	0.000541721	Lrrc18	5.67934	-1.41793	0.00175151	0.0285729
	Wrb	0.440093	5.22932	0.00016799	0.00186562	Khdrbs3	-0.638672	3.70653	4.1158e-05	0.000541721	Cgref1	5.67934	-1.41793	0.00175314	0.0285804
	Eif6	0.343868	9.30115	0.000169013	0.00187612	Hsd17b4	-0.426204	5.96867	4.17339e-05	0.000547735	Hoxa5	1.73455	0.697856	0.00176737	0.028774
	Tuba1c	0.323547	10.0941	0.000169983	0.00188603	Fundc2	-0.415236	6.32661	4.41459e-05	0.000576517	Lmln	1.37802	2.35758	0.00177011	0.0287802
	Cdv3	0.456839	5.49905	0.000172375	0.00190997	Apoc2	-2.88686	-0.243224	4.51504e-05	0.00058921	Bin2	0.477706	6.0513	0.00178502	0.028984
	Qrsl1	0.578864	4.29777	0.00017778	0.00196629	Alkbh7	-0.458507	5.37816	4.64144e-05	0.00060356	Ankrd27	0.449997	6.20526	0.00179809	0.0291574
	Uqcc1	0.40698	6.0691	0.000179784	0.00198594	Mob3b	-0.942729	2.28221	4.69374e-05	0.000609387	Sp100	0.445477	5.75049	0.00179983	0.0291663
	Gramd3	0.622715	3.78333	0.00018079	0.00199506	Sri	-0.387098	7.99459	4.90646e-05	0.000632967	Rasd1	2.35343	-0.358484	0.00181634	0.0293949
	Cops7a	0.362503	7.46388	0.000180759	0.00199506	Rab32	-0.429784	7.60851	4.99222e-05	0.000643351	Uggt1	0.359555	7.72177	0.00183307	0.0295993
	Trim46	0.989744	2.01154	0.000182534	0.00201158	Fam126b	-0.798165	3.1601	5.04506e-05	0.000649476	Sh3rf1	1.57892	2.08931	0.00183382	0.0295993
	Cep76	0.782085	3.08657	0.000183331	0.00201946	Rnf168	-0.538285	4.44735	5.05271e-05	0.000650118	Pdk2	0.796031	3.73851	0.00183868	0.0296581
	Dhx37	0.770661	2.82825	0.000186145	0.00204953	Camk1	-0.449812	5.57942	5.17974e-05	0.000665094	Erc1	1.07686	2.25743	0.00185196	0.029833
	Tsen2	0.491026	4.7165	0.000189544	0.00208413	Mfap3	-0.435363	6.00525	5.36812e-05	0.000688162	Mob3a	0.386196	7.19722	0.00186366	0.0300016
	4930427A07Rik	0.592291	3.60548	0.000190123	0.00208956	Emc9	-0.826169	2.84986	5.44721e-05	0.000697568	Syce2	0.371581	6.64779	0.00189913	0.0305524
	Kdm8	0.614476	3.49966	0.000193081	0.00212016	Rpain	-0.435643	5.70032	5.49094e-05	0.000702446	Myh7b	6.7369	-0.63966	0.00190352	0.0306029
	Taf11	0.390629	5.98295	0.000194831	0.00213636	Trappc10	-0.725265	3.20317	5.49438e-05	0.000702504	Pabpc1	0.327875	8.96236	0.00191196	0.0307184
	Cstf2	0.41953	5.39471	0.000197186	0.00216038	Erp29	-0.367452	8.89849	5.50351e-05	0.000703303	Lincpint	5.69202	-1.41662	0.00191334	0.0307204
	Ewsr1	0.344721	8.40318	0.000198651	0.00217545	Tceal8	-0.393502	6.79984	5.52591e-05	0.000705796	Med12	0.646861	4.51766	0.00193165	0.030933
	Sms	0.387175	6.96071	0.000198876	0.00217694	Ccpg1	-0.660092	4.07637	5.53686e-05	0.000706825	Rnf44	0.592655	4.64472	0.00193807	0.0310155
	Ranbp3	0.404433	5.77676	0.000200551	0.00219331	H2-K1	-0.352429	10.0333	5.71403e-05	0.000727162	Atg9a	0.467267	5.60462	0.00194847	0.0311411
	Xpnpep1	0.382396	6.32375	0.000202754	0.00221443	Zfp963	-1.23963	1.88144	5.79868e-05	0.000736017	Atp2a3	0.384175	8.21609	0.00195427	0.0311824
	Batf	0.393664	6.14653	0.000202946	0.00221553	Ndufv3	-0.39672	6.72972	5.93198e-05	0.000751949	Pitx2	5.79549	-1.35246	0.00198984	0.0316572
	Dynll2	0.408703	5.56709	0.000208584	0.00227099	Wasl	-0.764034	3.15364	5.96855e-05	0.000755223	Lrrc45	0.66499	4.52353	0.00200113	0.0317955
	Fbxw8	0.494314	4.72294	0.000210325	0.00228596	Layn	-0.834007	2.96439	6.01985e-05	0.000760584	Tbc1d1	0.469479	5.3737	0.0020224	0.0320707
	Abcg2	0.439977	5.29322	0.000210284	0.00228596	Ikzf2	-0.939523	2.42064	6.06716e-05	0.000766112	Rock1	0.516309	5.15241	0.00204977	0.0323786
	Sars	0.351753	7.19728	0.000213445	0.00231875	Immp1l	-0.421217	6.66114	6.08467e-05	0.000767926	Gk5	1.47191	1.83047	0.00205535	0.0324459
	Tmem115	0.409559	5.62343	0.000216216	0.0023426	Tmem256	-0.390132	7.41191	6.12498e-05	0.000771817	Ppp2r5d	0.380854	6.36066	0.00205779	0.0324634
	Cobll1	5.77822	-1.14632	0.000217937	0.00235915	Lair1	-0.486265	5.48266	6.15319e-05	0.000774972	Spint2	0.361809	7.70531	0.00206692	0.0325634
	Vps37b	0.518713	4.1992	0.000219288	0.00237272	Lims1	-0.393671	7.15823	6.19772e-05	0.000780178	Ncoa2	0.672556	4.63877	0.00206813	0.0325634
	Ube2j2	0.451916	7.01904	0.000219678	0.00237589	Suco	-0.713737	3.41886	6.25527e-05	0.000785802	Ccp110	0.888557	2.81252	0.00207143	0.0325734
	Irf2bpl	1.82965	0.457432	0.000220567	0.00238445	Tmem65	-0.849964	2.54436	6.26858e-05	0.000786814	B630019K06Rik	0.906208	2.8028	0.00207053	0.0325734
	Spin2c	5.87459	-1.08245	0.000221925	0.00239701	0610011F06Rik	-0.431068	5.8252	6.27436e-05	0.000786986	Ms4a6c	0.339513	7.69947	0.00207939	0.0326775
	Lrrc47	0.588417	3.85141	0.000223962	0.00241687	Glb1	-0.449033	6.13704	6.28598e-05	0.000788039	Iqce	0.927213	2.6682	0.00210067	0.0329694
	Kpna3	0.450616	5.60419	0.000225455	0.00243083	Mylip	-1.33737	1.59276	6.29085e-05	0.000788245	Tacstd2	0.540387	4.95039	0.00210837	0.0330082
	Anp32b	0.319757	9.70927	0.000226567	0.00244067	Wdr86	-6.07875	-1.01795	6.37489e-05	0.000797251	Nabp1	0.703962	4.11346	0.00212525	0.0331914
	Prc1	0.409164	5.4665	0.000227977	0.00245414	Tspo2	-6.07875	-1.01795	6.37933e-05	0.000797286	Mlh3	0.832563	3.40673	0.00212569	0.0331914
	Tjp2	1.59913	0.658895	0.000229513	0.00246805	Atp8b5	-6.07875	-1.01795	6.38264e-05	0.000797292	Fyn	1.00717	3.57209	0.00212403	0.0331914
	Anapc4	0.396853	5.73638	0.000230147	0.00247269	Akr1c12	-0.759536	3.1372	6.39507e-05	0.000798435	Abhd6	1.36581	1.26783	0.00212964	0.033232
	Asna1	0.466725	5.68097	0.000231855	0.00248666	Ovca2	-0.539948	4.82964	6.40525e-05	0.000799298	Cul7	0.648729	4.2168	0.00214734	0.0334764
	Dlgap5	0.586334	3.54188	0.0002332	0.00249999	Acss1	-0.87622	2.67403	6.47378e-05	0.000807437	Kif21a	6.06351	-1.17614	0.00214805	0.0334764
	Naa16	0.496596	4.71637	0.000234941	0.00251535	Zfp367	-0.71561	3.39357	6.50393e-05	0.000810783	Suox	0.750639	3.98414	0.00215587	0.0335768
	Nfe2l2	0.375267	6.25095	0.000237188	0.00253495	Atox1	-0.384929	7.21512	6.50885e-05	0.000810983	D8Ertd82e	1.23973	2.45372	0.00217952	0.0339235
	Vpreb2	5.8709	-1.08284	0.000239501	0.00255618	Cyp2j9	-0.917097	2.3485	6.58064e-05	0.000818675	Kif1b	0.49674	5.45325	0.00220302	0.0342238
	Nob1	0.365915	6.63076	0.000242342	0.00258326	Ddx17	-0.522816	4.45718	6.59994e-05	0.00082024	Agbl5	0.749109	3.95106	0.00220168	0.0342238
	Rpp40	0.420369	5.96397	0.000253554	0.00269571	Sh3tc1	-1.32498	1.31688	6.59836e-05	0.00082024	Agap2	2.66983	-0.390148	0.00220492	0.0342317
	Hdgf	0.354374	9.33055	0.000255363	0.00271376	BC017643	-0.444413	5.77802	6.68206e-05	0.000828758	Ggh	0.344213	6.79642	0.00220825	0.0342616
	Hnrnpu	0.373787	9.04267	0.000255646	0.00271559	Zbtb20	-2.48729	-0.280992	6.67942e-05	0.000828758	Odf3b	1.6403	0.633717	0.00222115	0.0344179
	Dnajb11	0.341355	7.9868	0.000256465	0.0027231	Dnase1l1	-0.792421	2.92473	6.68902e-05	0.000829201	2200002D01Rik	2.61093	-0.422237	0.00222358	0.0344338
	Ankrd54	0.406835	5.53472	0.00025834	0.00274062	2021-09-10	-1.25895	1.81711	6.73239e-05	0.000834153	Phyh	0.40976	6.06324	0.00227823	0.0351242
	Gyltl1b	5.90174	-1.0805	0.000262797	0.00278066	Rps7	-0.342695	10.3539	6.84022e-05	0.000845797	Pnpla2	0.3336	7.30454	0.00229258	0.035323
	2210408F21Rik	5.90175	-1.0805	0.000262957	0.00278115	Smg6	-0.723921	3.204	6.92291e-05	0.000855157	Nt5e	2.33394	1.21452	0.0022982	0.0353874
	Clec5a	0.377357	6.06581	0.000268532	0.0028352	Pnrc1	-0.397389	6.59569	7.01362e-05	0.000865049	Acbd4	1.2015	1.93746	0.00230633	0.0354678
	Pes1	0.345522	7.14891	0.000268699	0.00283574	Rpl22	-0.371462	7.74464	7.09771e-05	0.000873655	Gbf1	0.43449	5.74151	0.00230809	0.0354725
	Rasd1	1.66022	0.61972	0.000269288	0.00284073	Zbtb16	-1.43137	1.08641	7.10659e-05	0.000874308	Itgav	0.607314	4.72856	0.00231004	0.0354802
	Prickle3	0.712508	3.35811	0.000270935	0.00285686	Cnp	-0.431223	5.65681	7.20112e-05	0.0008846	Fam196b	1.18852	1.44942	0.00231934	0.0355715
	Slc1a4	1.99173	0.0670598	0.000275193	0.00289676	Fbxo6	-0.541603	5.32561	7.30421e-05	0.000896813	Fcer1g	0.342049	7.28637	0.00232546	0.0356051
	Tmed5	0.354031	7.6935	0.000275496	0.0028987	Cmc4	-0.636235	3.5859	7.4335e-05	0.000911771	Wnt5b	2.95473	0.0923988	0.00232788	0.0356198
	Klhdc2	0.366404	6.75917	0.000282378	0.00296091	Evl	-1.22489	1.47543	7.52387e-05	0.000920082	Fbxl14	0.422133	6.0226	0.0023294	0.0356206
	B3gnt7	1.15583	1.45822	0.000283457	0.00297013	Myl12a	-0.381839	9.08168	7.63412e-05	0.000932631	Abca9	1.16236	2.57227	0.00235972	0.0360393
	Snrpa	0.343273	7.66403	0.000283501	0.00297013	Iqgap2	-0.638024	4.59781	7.64007e-05	0.00093289	Aif1	1.24386	1.82091	0.00239036	0.0364615
	Pitpnm1	1.742	0.660111	0.000284176	0.00297593	Crbn	-0.732134	4.93787	7.69143e-05	0.000938693	P4htm	1.70119	1.06263	0.00239631	0.036509
	Gtf2h2	0.403218	5.75579	0.000284439	0.00297612	Akap11	-0.737905	3.10762	7.70084e-05	0.000939372	Tas1r3	5.57922	-1.48409	0.00242204	0.0368756
	Eif4e2	0.343566	7.76361	0.000287509	0.00300567	Acot13	-0.443786	5.38455	7.70754e-05	0.00093972	Ino80	1.06015	2.22153	0.00242805	0.0369442
	Timm23	0.316793	9.6144	0.000289494	0.00302384	Nucb1	-0.493265	7.77202	7.74884e-05	0.000943342	Ptk2b	0.595508	5.04864	0.00246405	0.0374221
	Slc38a1	0.399568	7.25462	0.000289736	0.00302508	Nrgn	-0.553656	4.32629	7.81971e-05	0.000951021	Gm14393	5.58232	-1.48377	0.00246884	0.0374714
	Mina	0.403724	5.54182	0.000291643	0.00304108	Snrpd2	-0.370444	7.8136	7.85242e-05	0.000954524	Il1r1	0.927038	3.00659	0.00247133	0.0374755
	Ncbp1	0.365733	6.43118	0.000294354	0.00306543	Myeov2	-0.387058	6.74185	7.93952e-05	0.000963194	Itprip	0.403175	5.96483	0.0024938	0.0377565
	Adck1	0.480514	4.73184	0.000296862	0.00308891	Hmgn2	-0.338698	12.2377	7.9441e-05	0.000963272	Tsc22d4	0.34212	7.54303	0.00250558	0.0378231
	Ccnf	0.410962	5.43211	0.00029847	0.003103	Ces2g	-2.39815	0.0398426	8.08504e-05	0.000978418	Myo18a	0.762609	5.0105	0.00250321	0.0378231
	Cttn	1.21745	1.53137	0.000300867	0.00312659	Rpl9	-0.342851	10.0453	8.15469e-05	0.00098587	1700030C10Rik	2.85931	0.223306	0.00250707	0.0378231
	Nadk	0.370164	6.67962	0.000302855	0.00314591	Stx8	-0.430194	6.10763	8.23977e-05	0.000993696	Ap1s2	0.386018	6.2043	0.00251143	0.0378455
	Clpx	0.477231	4.72691	0.000303143	0.00314756	Gng2	-0.509908	5.1598	8.56732e-05	0.00103218	Bend5	2.87404	-0.558942	0.00251208	0.0378455
	Arcn1	0.368291	6.67691	0.000304667	0.00316076	Mgam	-1.2612	1.66925	8.58141e-05	0.00103286	Dock11	0.515684	5.9033	0.00251531	0.0378708
	Rilpl2	0.359593	6.46888	0.000304691	0.00316076	Nedd9	-0.911733	2.28259	8.65274e-05	0.00104093	Nfic	0.394103	6.18702	0.00252607	0.0380093
	Egln2	0.403986	5.38645	0.000304948	0.00316093	Cpne8	-1.24728	1.96627	8.73281e-05	0.00105004	Add3	0.45359	6.0204	0.00252951	0.0380377
	Psmc6	0.350217	7.78589	0.000306009	0.00317058	BC005561	-0.787435	2.80159	8.76179e-05	0.00105301	Npepps	0.501716	4.97517	0.00253932	0.038125
	Cd209f	2.34621	-0.0201604	0.000307045	0.00317996	Sod1	-0.42034	6.19451	8.89725e-05	0.00106876	Efhc1	2.94482	-0.491285	0.00254156	0.038125
	Dnajc8	0.34403	8.0957	0.000307321	0.00318147	Map3k2	-0.823562	2.59514	8.90766e-05	0.00106949	Actn4	0.416879	6.93376	0.00258978	0.0387768
	Mtfr1	0.403392	5.67973	0.000312995	0.00323609	Pabpc1	-0.382741	8.89062	8.92625e-05	0.00107119	Cast	0.689268	4.20379	0.00259768	0.0388475
	Ppp2r2d	0.41495	5.49406	0.000316856	0.00327324	Prkra	-0.528681	4.73308	8.93572e-05	0.0010718	Paqr4	0.690927	3.93566	0.00260128	0.0388775
	Hnrnpdl	0.379244	5.88211	0.000317949	0.00328314	Zfp760	-1.47255	0.953331	8.94184e-05	0.00107201	Tradd	0.46108	5.46181	0.00260592	0.038923
	Poldip2	0.338751	7.42116	0.000320164	0.00330323	Mfsd9	-1.9503	0.279466	9.25368e-05	0.00110506	Ifitm3	0.369947	6.37315	0.00262632	0.0391243
	Aoc1	1.82846	0.346495	0.000320766	0.00330803	Lamtor1	-0.374221	7.65256	9.38478e-05	0.00111962	Plekho1	0.941774	3.13727	0.00263009	0.0391243
	Cep78	0.545357	4.06696	0.000324674	0.00334692	Sh2d3c	-0.727061	3.09012	9.69365e-05	0.00115365	Neurl1a	5.69625	-1.41629	0.00262602	0.0391243
	Slain1	0.747489	2.72531	0.000326012	0.00335788	Ndufs6	-0.365814	7.48986	9.82434e-05	0.0011675	Fam187b	5.69625	-1.41629	0.00262826	0.0391243
	Hspbp1	0.343973	7.59925	0.000326352	0.00335996	Penk	-2.62364	-0.433674	9.85228e-05	0.00117025	B3gnt6	5.69625	-1.41629	0.00263044	0.0391243
	Ramp2	2.51636	-0.357827	0.000328635	0.0033792	Ptms	-2.159	0.180541	9.87829e-05	0.00117196	Dnm2	0.430015	6.89926	0.00263652	0.0391884
	Taco1	0.513092	4.17248	0.000331182	0.00340252	Ahr	-1.81601	0.398147	0.000102998	0.00121925	Foxp1	0.410358	6.34705	0.00265211	0.0393793
	Wrap53	0.426931	5.12972	0.000335087	0.00343974	Rpp21	-0.463703	5.28181	0.000103477	0.00122255	Hnrnpa1	0.386731	5.86045	0.00266066	0.0394511
	Galnt2	0.450035	4.67408	0.000337345	0.00346001	D3Ertd751e	-1.07012	1.83329	0.000104016	0.00122833	Gys1	0.360831	6.37791	0.00268763	0.0398027
	Ccnb2	0.334816	7.88998	0.000338391	0.00346928	Otud1	-1.20271	1.68432	0.000104716	0.0012342	Kalrn	1.26064	1.2402	0.00269062	0.0398228
	Ube2m	1.0071	8.34061	0.000342846	0.00351054	Hp1bp3	-0.414686	6.29658	0.000105368	0.00124129	Lats2	0.653396	4.24049	0.00269869	0.039918
	Sec61a1	0.362047	8.10673	0.000352319	0.00359699	Bloc1s2	-0.378548	6.93305	0.000105683	0.0012444	Tbc1d22b	0.619651	4.29586	0.00271316	0.0401077
	Copg1	0.375976	6.20113	0.000354857	0.00361986	Gm17745	-0.984638	2.07316	0.000108542	0.00127499	Arvcf	1.71831	0.434811	0.00273487	0.0403798
	Pgap2	0.363379	6.29265	0.00035611	0.00363113	Slc2a8	-0.639964	3.44909	0.000109375	0.00128415	Ccr10	2.69156	0.468819	0.00273891	0.0404151
	Synrg	0.568379	3.77494	0.000358092	0.00364982	Rps4l	-0.460791	5.22557	0.000109585	0.001286	Zeb2	0.344054	6.8997	0.00275079	0.0405571
	Seh1l	0.404072	6.85872	0.000358717	0.00365369	2610307P16Rik	-5.98628	-1.07954	0.000115526	0.00134795	Tgm1	0.99667	2.23786	0.00276308	0.0406489
	Qtrt1	0.371434	6.04281	0.000360393	0.00366867	Cotl1	-0.405542	6.92689	0.000115998	0.00135216	Tubg2	7.79133	0.245423	0.00277614	0.0408164
	Tlcd1	0.576285	3.6261	0.000364179	0.00369951	Frrs1	-0.385992	6.40735	0.000117336	0.00136442	Gsk3b	0.423276	5.5618	0.00278487	0.0409202
	Trem1	0.564342	3.77708	0.000365229	0.00370863	Nnt	-0.530757	4.71558	0.000117384	0.00136442	Hlx	0.611762	4.70206	0.00279357	0.0409987
	Atp1a1	0.406417	5.87484	0.000365395	0.00370877	Trib2	-5.98782	-1.07935	0.000117805	0.00136866	Rundc3b	1.30985	1.09999	0.00279338	0.0409987
	Tom1l1	0.870499	2.24553	0.000369919	0.00375002	Pik3cg	-0.575911	3.89293	0.000118803	0.00137894	Rela	0.348397	6.67443	0.00279545	0.0410016
	Phb	0.324909	9.18063	0.000370351	0.00375284	Fahd1	-0.496553	4.51494	0.000119751	0.00138928	Brd4	0.395392	6.6646	0.00280787	0.041159
	Gm6682	0.323623	8.64823	0.000372371	0.00377174	Fgd4	-1.07805	1.73847	0.000120428	0.00139581	Egln1	0.376655	6.1915	0.00281124	0.0411838
	Traf2	0.433563	5.31557	0.000373675	0.00378182	Alpk1	-1.70812	0.507978	0.000121319	0.00140414	Acad10	0.831185	2.97621	0.00282895	0.0413936
	Homer3	0.788643	2.52421	0.000373884	0.00378237	Inafm1	-0.774736	2.72793	0.000121523	0.00140583	Fam20b	0.383872	6.0342	0.00286272	0.0417875
	Mrps18b	0.33666	7.64735	0.000380969	0.00384766	A430046D13Rik	-0.78564	3.10899	0.000121974	0.00141039	Mki67	1.08665	4.31047	0.00286247	0.0417875
	Mtg1	0.389643	5.55078	0.000381467	0.00385018	Dnah11	-0.55904	3.92039	0.000122048	0.00141057	2021-09-08	1.20139	2.10762	0.00286848	0.0418216
	Mrps26	0.349236	7.44071	0.000387992	0.00390889	Twistnb	-0.375042	6.7646	0.000122278	0.00141256	Zbtb4	2.14354	-0.297123	0.00286805	0.0418216
	Ecd	0.370053	6.19881	0.000389809	0.00392395	Cebpzos	-0.473379	5.15477	0.000122428	0.00141362	Ptpn3	2.30957	-0.180871	0.0028733	0.0418669
	Inhba	5.67469	-1.21318	0.000392421	0.003947	St14	-1.06591	1.78459	0.000123781	0.00142655	Acp5	0.688067	4.20499	0.0028875	0.0419072
	Slamf1	5.67469	-1.21318	0.000392343	0.003947	Mllt10	-0.561341	4.47877	0.000127095	0.0014613	Igip	2.04939	-0.182024	0.00288783	0.0419072
	Tmem121	2.20768	0.063453	0.000395556	0.00397362	Pla2r1	-5.9897	-1.07916	0.000128081	0.00147124	Tmppe	0.468573	5.2925	0.00289969	0.0420506
	Utp6	0.367657	6.36156	0.000399233	0.00400727	Ndufc2	-0.360427	8.06604	0.000130682	0.00149831	Ttll1	0.949235	3.01439	0.0029078	0.0421433
	Cyp4f17	5.67167	-1.21357	0.000400732	0.00402035	Kctd2	-0.604122	3.60169	0.000130664	0.00149831	Cntrl	0.692695	3.73278	0.00291066	0.0421597
	Snx2	0.347946	6.85025	0.000418475	0.00418321	Sf3b6	-0.35812	8.60995	0.000131287	0.00150453	Srrm1	0.400298	6.2503	0.00293782	0.0424523
	Dus3l	0.443875	5.0443	0.000419277	0.00418951	Snrpf	-0.372941	7.93399	0.000132448	0.00151571	Mmp28	0.779271	3.46576	0.00293981	0.042456
	Zfp64	0.510704	4.17049	0.000421079	0.00420408	Fosl2	-1.33747	1.20508	0.000132796	0.00151897	Arid3a	0.475787	5.33411	0.00294354	0.0424847
	Nifk	0.342014	7.82501	0.000424981	0.00423784	9430037G07Rik	-1.01793	1.96061	0.000132956	0.0015201	Espl1	0.386345	5.85566	0.00294734	0.0425145
	Sirt6	0.577444	3.84792	0.000425326	0.00423954	Fut7	-0.45355	5.45048	0.000133621	0.00152627	Pbx3	1.1875	1.7838	0.002957	0.0426287
	Slc23a2	0.792742	2.4346	0.000427364	0.00425517	Ugt1a7c	-0.429112	5.81473	0.000134143	0.00153152	Cyfip1	0.337497	6.84425	0.00296727	0.0427483
	Fads1	0.591415	3.42845	0.000427416	0.00425517	Phlpp2	-1.64989	0.548579	0.000135667	0.00154747	Heatr5a	0.596471	5.56055	0.00297155	0.0427626
	Atp6v0a2	0.490451	4.2639	0.000428079	0.00425829	Prrg1	-1.67754	0.568212	0.000135616	0.00154747	Cerk	0.328569	7.07058	0.00297967	0.0428039
	Rcc2	0.328589	7.87209	0.000428855	0.00426428	Ctsc	-0.373345	7.1455	0.000137681	0.00156781	Wdr26	0.441004	5.66422	0.00298624	0.0428272
	Lrrc28	0.682224	3.06104	0.000431635	0.00429017	Cdk19	-0.666762	3.24609	0.000137862	0.00156883	Gse1	0.626573	4.27964	0.00298656	0.0428272
	Ndc1	0.395335	5.91832	0.000433103	0.0043019	Prss57	-0.357757	9.04712	0.000138236	0.00157236	Sfmbt1	0.68236	4.05618	0.00302336	0.0433296
	Pola2	0.360364	6.36269	0.000433167	0.0043019	Hist1h2bp	-1.27177	1.24445	0.000139299	0.00158371	Thsd1	0.745162	3.46147	0.00303629	0.0434638
	Nploc4	0.458222	4.91458	0.00043583	0.00432482	Cxx1b	-0.863575	2.57793	0.00014187	0.0016092	Pld3	0.563122	4.78463	0.00303929	0.0434812
	Carm1	0.555691	3.81364	0.000436811	0.0043328	Usp37	-0.613025	3.7752	0.000142105	0.00161112	Gyltl1b	2.15294	0.651789	0.00306051	0.043708
	Rab5a	0.383978	5.56885	0.00043789	0.00434174	Ndufs5	-1.18621	1.67782	0.000145094	0.00164348	Adgrl1	1.6716	0.400472	0.00307007	0.0438189
	Smarcd1	0.777288	2.72446	0.000439697	0.00435686	Naga	-0.43653	5.3595	0.000145356	0.00164568	Snx19	0.547566	4.97285	0.00308093	0.0439226
	Tra2b	0.349426	8.7228	0.000441008	0.00436385	Gm1821	-0.522632	11.182	0.000148707	0.00167895	Prkch	0.811202	2.99195	0.00309899	0.0441286
	Tnpo1	0.608992	3.40545	0.000441894	0.00436836	Zfp946	-1.22327	1.33033	0.000151651	0.00170819	Cap1	0.576131	4.70972	0.00311974	0.0443981
	Dhodh	0.357153	6.39762	0.000442005	0.00436836	Dap	-0.39303	6.75908	0.000152378	0.00171406	Tulp4	3.32334	-0.669562	0.00312877	0.0445007
	St3gal5	1.62751	0.601304	0.000454499	0.00448639	Rpl23	-0.349963	9.0337	0.000154685	0.0017392	Brd3	0.431743	5.63877	0.00313108	0.0445076
	Exoc3l	1.39468	1.1898	0.000457136	0.00451059	Rhebl1	-0.633792	3.54666	0.000155178	0.00174235	Tspyl2	1.14581	2.35279	0.00318543	0.0452012
	Fbxo27	1.74026	0.392977	0.000460745	0.00454437	Rap2a	-0.772768	2.86187	0.00015744	0.00176288	Ppfia1	0.552719	4.59317	0.00326311	0.0461694
	Apex2	0.520547	3.83489	0.000467377	0.00460234	Nlrp1a	-0.867857	2.36648	0.000160436	0.00179478	Psip1	0.467597	5.44727	0.00328378	0.0464166
	Lmbr1l	1.69633	0.251629	0.000468136	0.00460796	Zfp943	-0.845803	2.60787	0.000160786	0.0017978	9430020K01Rik	0.89213	2.75539	0.00328438	0.0464166
	Cops2	0.389874	5.79282	0.000470034	0.00462478	Man2c1os	-1.54713	0.703104	0.000160927	0.0017978	Il6ra	0.623912	4.08903	0.00328669	0.0464223
	Rasl11a	5.77021	-1.14711	0.000471565	0.00463591	Psenen	-0.379012	7.00296	0.000161015	0.00179797	Il17rb	0.755699	3.37327	0.00330992	0.0466964
	Ppp1r42	5.77021	-1.14711	0.000471735	0.00463591	Arap2	-0.77211	3.02608	0.000161282	0.00180012	Dip2b	0.545512	5.08127	0.0033214	0.0468314
	Fam228b	5.7702	-1.14711	0.000472043	0.00463707	1810058I24Rik	-0.373652	6.64503	0.000162492	0.00181197	Ggn	1.67767	0.73757	0.00332673	0.0468562
	Mylk	2.0787	0.277575	0.000472982	0.00464256	Gypa	-2.43462	-0.318458	0.000162644	0.00181283	Rcor1	0.432437	5.79034	0.00333499	0.0469417
	Smg8	0.546794	4.09459	0.000472911	0.00464256	Chd6	-0.82913	2.80075	0.000162962	0.00181472	Phf8	0.533251	4.87381	0.00335667	0.0472094
	Abcb8	0.394869	5.36155	0.000477098	0.00467732	Chchd5	-0.540971	4.49363	0.000165023	0.001836	Tdrd7	0.628641	4.0464	0.00336863	0.0472764
	Abcf3	0.448914	5.10239	0.000482443	0.00472214	Hsd17b14	-1.31658	1.19386	0.000166702	0.001853	Whrn	1.40616	1.3037	0.00337039	0.0472764
	Pdss2	0.71997	3.11647	0.000484765	0.00474296	Gp5	-1.12104	1.56904	0.000170149	0.00188701	Pcdhb21	5.80073	-1.35213	0.00336532	0.0472764
	E130309D02Rik	0.405514	6.18893	0.000486002	0.00475317	Nagk	-0.4323	5.25568	0.000172048	0.00190721	Lpo	5.80073	-1.35213	0.00336889	0.0472764
	Lrwd1	0.381277	6.48706	0.000488513	0.00477581	Arhgap15	-0.423107	6.15773	0.000174166	0.00192894	Ano8	0.798623	3.16642	0.00337528	0.0473178
	Lrmp	0.381386	5.82558	0.000490041	0.00478884	Sgms1	-0.774289	2.66725	0.000175054	0.0019379	Hes5	1.45567	1.48713	0.00338977	0.0474531
	Pias4	0.455911	4.85537	0.000491606	0.0048022	Slc45a3	-1.47172	0.840968	0.000175839	0.0019457	Snx9	0.464906	5.23543	0.00340983	0.0476927
	Tsr2	0.417957	5.76487	0.000492902	0.00480909	Epc1	-0.632589	3.62509	0.00017911	0.0019801	Helz	0.521947	4.76609	0.00341856	0.0477874
	Srsf1	0.373881	7.70037	0.000494456	0.00482233	Anxa3	-0.348403	8.66801	0.000179801	0.00198594	Chst14	0.575987	4.39803	0.00344221	0.0480355
	Fam177a	0.462149	4.45574	0.000495359	0.00482921	Ccdc82	-0.459914	5.0209	0.000180997	0.00199644	Svil	0.760014	3.65308	0.00345173	0.0481409
	Pex10	0.742541	3.34003	0.000497611	0.00484922	Sp3os	-0.719	3.01691	0.000182309	0.00201001	Pdlim7	0.660509	4.02987	0.00345706	0.0481603
	Exosc4	0.338028	6.85142	0.000500977	0.00488008	Zfp629	-1.29065	1.08455	0.000188143	0.00207059	Srebf2	0.384726	6.11358	0.0034633	0.0481922
	Trim27	0.331633	7.56585	0.00050225	0.00489052	Rps27a	-0.322228	10.1465	0.000188718	0.00207598	Gpatch1	0.830217	3.48359	0.00346268	0.0481922
	Gm6578	6.80804	-0.326938	0.000502994	0.00489582	Tmem8	-0.937577	2.07905	0.000191224	0.00210071	Kdm2a	0.45893	5.35886	0.00347616	0.048316
	Rrp12	0.524824	3.82221	0.000503489	0.00489868	Drap1	-0.352417	7.43589	0.000194509	0.00213488	Map3k11	0.353888	6.44203	0.0034784	0.0483197
	Gm5111	2.07798	-0.022913	0.00050441	0.00490551	Jrkl	-1.52433	0.683649	0.000194906	0.00213636	Uhrf1bp1l	0.348315	6.55667	0.00348865	0.0483927
	Fkbp8	0.331262	7.79705	0.000504924	0.00490679	Il6	-5.89725	-1.14309	0.000194777	0.00213636	Rab5b	0.470934	5.38705	0.00349297	0.0483927
	Amdhd2	0.339999	6.903	0.000510314	0.00495325	Nme2	-0.337448	9.23279	0.000200101	0.00218937	Rufy3	0.822027	3.14763	0.00349087	0.0483927
	Tmem70	0.339225	6.88963	0.000510529	0.00495337	Cwc25	-0.557276	3.86463	0.000200941	0.00219659	Tjp2	1.24143	3.29003	0.00349002	0.0483927
	Epb4.1l4aos	0.658715	3.06646	0.00051108	0.00495675	Zfp623	-0.746214	2.83037	0.000201999	0.00220716	Fmnl3	0.542175	4.68409	0.0034999	0.0483981
	Cdca8	0.338211	7.90264	0.000516173	0.00500416	Thoc2	-0.45512	4.99629	0.000203369	0.00221915	Mob3b	0.804569	3.65798	0.00350712	0.0484704
	Rwdd4a	0.415048	5.40544	0.000516686	0.00500713	Ear10	-2.48333	-0.280041	0.000204114	0.0022263	Endod1	0.421538	5.91448	0.00351399	0.0485105
	Prpf38a	0.337189	7.0343	0.000525359	0.00507909	Efcc1	-2.52283	-0.24422	0.000206044	0.00224634	Siah2	0.546148	5.06772	0.00351351	0.0485105
	Ncapg	0.421303	5.22243	0.000528502	0.00510746	Rap2b	-0.439671	5.18612	0.000206244	0.00224752	Otud1	0.659068	4.26545	0.00351806	0.0485393
	Tmem37	0.726022	2.71507	0.00053024	0.00512223	Pcca	-0.425472	5.2684	0.000207677	0.00226212	Tigd5	0.737964	3.39009	0.00352264	0.048575
	Il1r1	0.971497	1.75046	0.000534893	0.00515494	Mfsd2b	-1.12494	1.50795	0.00020896	0.00227407	Cish	1.48487	1.43079	0.00352816	0.0486237
	Mark2	0.472247	4.30166	0.000534638	0.00515494	Itgal	-0.614324	3.41206	0.000210333	0.00228596	Proser3	1.03775	2.44284	0.00353233	0.0486262
	Vac14	0.44553	5.03884	0.000534533	0.00515494	Runx1	-0.50462	4.95098	0.000213814	0.00232172	Uvssa	2.00984	-0.210244	0.00353104	0.0486262
	Rpp14	0.344318	6.81866	0.000535222	0.00515608	Naaa	-0.823179	2.54486	0.000214138	0.00232421	2021-09-09	0.347603	6.7834	0.00356369	0.0490117
	Mto1	0.431946	4.63969	0.000536662	0.00516792	Prorsd1	-0.393116	6.10229	0.000214992	0.00233244	Adgre5	0.441707	5.52763	0.00356434	0.0490117
	Rbmxl1	0.315633	8.49824	0.000537628	0.00517517	Pxt1	-1.83459	0.205488	0.000215546	0.00233741	Cdk5r1	0.941998	2.146	0.00361776	0.0496344
	Nae1	0.364826	5.85471	0.000543973	0.00523418	Dlg2	-1.39187	0.953096	0.000216181	0.0023426
	Rrn3	0.466562	4.51906	0.000544656	0.00523869	C8g	-0.818899	2.42924	0.000216563	0.00234532
	Eef1e1	0.341404	7.07992	0.000548281	0.00526734	Sncaip	-5.8875	-1.14386	0.000221831	0.00239701
	Prosc	0.400321	5.2717	0.000554851	0.00531581	Sf3b5	-0.381089	8.30212	0.000222431	0.00240141
	Hdgfrp2	0.439168	5.45764	0.000555559	0.00531842	Rnf2	-0.470448	4.98329	0.00022418	0.00241816
	Bms1	0.58144	3.98783	0.000561189	0.00537022	Casp1	-0.368818	6.38805	0.000226431	0.00244028
	Tmx1	0.36437	7.35317	0.000563663	0.00539178	Zcwpw1	-2.1195	0.0126924	0.000228019	0.00245414
	Nono	0.336551	7.92988	0.000564808	0.00540062	Zfp58	-0.605354	3.53112	0.000229368	0.00246757
	Espl1	0.639441	3.10114	0.000565201	0.00540226	2210010C04Rik	-5.89087	-1.14348	0.000229921	0.00247135
	Psmf1	0.429076	6.14669	0.000571546	0.0054565	Ndfip1	-0.363153	6.65607	0.000230755	0.00247769
	Prkag1	0.362555	6.59536	0.000572988	0.00546599	Ptpre	-0.439502	5.78929	0.000230816	0.00247769
	Gas8	0.677343	2.99589	0.000576196	0.00549445	Evi5	-0.730995	2.92912	0.000231682	0.0024859
	Rpusd2	0.684472	3.053	0.000582841	0.00555131	Chchd7	-0.365287	6.48096	0.000233971	0.00250716
	H3f3b	0.296987	10.9312	0.000583385	0.00555432	Cd9	-0.363422	6.73002	0.000234174	0.00250823
	Mrgbp	0.515448	3.78913	0.000589948	0.00561025	Bcl2a1a	-2.66787	-0.392614	0.000235532	0.00252056
	Ppp2r1b	0.430815	5.73423	0.000589808	0.00561025	Thnsl2	-1.46492	0.77296	0.000236167	0.00252626
	Hoxa5	1.93169	0.173572	0.000592042	0.00562141	Mir703	-0.75955	2.80364	0.000236828	0.00253221
	Nabp1	0.733782	2.56047	0.000594978	0.00564473	Eci1	-0.377582	7.14679	0.000237593	0.00253817
	Rab35	0.665844	3.01134	0.000595191	0.00564473	Mbnl1	-0.358849	7.21251	0.000238948	0.00255153
	Ampd2	0.38892	5.59559	0.000598457	0.00567129	Mbp	-0.503342	4.32292	0.000239593	0.00255618
	1110059E24Rik	0.365084	6.3461	0.000603025	0.00571015	Nxt1	-0.350205	7.59958	0.000241833	0.00257895
	Map2k4	0.441942	4.86421	0.000604897	0.00572565	Glrx	-0.336941	8.20679	0.000243037	0.0025884
	Cish	1.22377	1.17536	0.000606624	0.00573978	9430083A17Rik	-2.87774	-0.558359	0.00024295	0.0025884
	Ppp2r5d	0.456154	5.19888	0.000611975	0.00578145	Fam151b	-0.76233	2.67297	0.000246146	0.00262037
	Mboat1	0.523234	4.20385	0.000615621	0.00581364	Lipa	-0.465191	4.63755	0.000248909	0.00264863
	Impdh2	0.314777	8.72414	0.0006186	0.00583704	Gm15421	-0.454315	5.31431	0.000252454	0.00268518
	BC021614	2.25354	0.253843	0.000623462	0.00587407	Rpl11	-0.333538	9.16178	0.000257604	0.002734
	Rnf138	0.448035	5.78567	0.000623739	0.0058744	Nit2	-0.373218	6.1827	0.000259125	0.00274776
	Fam207a	0.399718	5.16756	0.000625188	0.00588578	Asb5	-5.89327	-1.14328	0.000260027	0.00275613
	Hspa1a	1.73183	0.276046	0.000629037	0.00591973	Ier3ip1	-0.362598	6.8634	0.000260472	0.00275965
	Mrps30	0.323974	7.25835	0.000632194	0.00594486	Rpl19	-0.314014	10.2216	0.000261497	0.0027693
	Smyd2	0.349515	6.36255	0.000635256	0.00596677	Socs7	-1.03576	1.73906	0.000261693	0.00277018
	Glrp1	1.05181	1.56378	0.000640098	0.00600763	Tm7sf3	-0.343903	7.22995	0.000265559	0.00280746
	Mtmr9	0.515771	4.2215	0.000647355	0.00607107	BC002163	-0.364913	7.11751	0.000266533	0.00281653
	Caprin1	0.334956	7.20537	0.000648462	0.00607911	P2rx7	-1.7344	0.775296	0.000267009	0.00282034
	Dab2	1.81813	0.345571	0.000648946	0.00608131	4632427E13Rik	-1.23413	1.18058	0.000273724	0.00288503
	Fut8	0.379285	6.28977	0.000651152	0.00609944	Kif13a	-1.14775	1.59139	0.000273955	0.00288622
	Timm50	0.317159	8.36191	0.000662725	0.00619922	Inip	-0.378514	6.19392	0.000274611	0.00289188
	Gmds	0.363904	5.79625	0.000664972	0.00621718	Cebpd	-0.34938	7.2459	0.000276949	0.00291274
	Glmn	0.464377	4.41933	0.000667079	0.0062345	Smchd1	-0.543771	5.2291	0.00027774	0.0029198
	Prpf6	0.42143	4.91903	0.00067019	0.00626118	Ndufa11	-0.341123	7.4824	0.000278268	0.00292409
	Rrm1	0.344598	7.76676	0.000673302	0.00627915	Il1rl1	-2.11347	0.013261	0.00027946	0.00293535
	Rabl2	0.614398	3.37214	0.000675447	0.00629344	Rala	-0.399344	5.52306	0.000279725	0.00293687
	Smpd4	0.511189	4.16067	0.000688031	0.00640336	Ercc1	-0.394156	5.94745	0.000279994	0.00293843
	Ddx55	0.532827	3.59578	0.000696037	0.00647047	Dynlt1a	-0.358149	6.61987	0.000281826	0.00295639
	Elavl1	0.335648	8.04223	0.000695848	0.00647047	Inpp4a	-3.20534	-0.745086	0.000284334	0.00297612
	Srsf2	0.299562	10.2931	0.00070243	0.00652245	Atp6v1f	-0.339705	7.60737	0.000286376	0.00299511
	Vwa9	0.381318	5.6966	0.000702857	0.00652393	Zbtb11os1	-0.799369	2.56996	0.000287878	0.00300824
	Gatad2a	0.411645	5.16225	0.000707811	0.00656493	C1rl	-0.56373	3.64967	0.000289875	0.00302523
	4933434E20Rik	0.38564	6.00499	0.000708841	0.00657198	Rps14	-0.31893	10.2609	0.00029031	0.00302847
	Sco2	0.39027	5.7069	0.000712235	0.00660095	Zcchc11	-0.656696	3.22926	0.000292259	0.0030462
	Cd320	0.334204	6.87322	0.000724704	0.00671142	Sdhaf4	-0.396989	5.58113	0.000294267	0.00306543
	Srfbp1	0.390666	5.27554	0.000726386	0.00671861	Serinc3	-0.3246	10.1381	0.000294501	0.00306565
	Gale	0.422916	4.64501	0.000729297	0.00673607	Tk1	-0.342132	8.08339	0.000298071	0.00310017
	Ces2b	5.5629	-1.28331	0.000730669	0.00673854	Dhx57	-1.59209	0.666548	0.000304803	0.00316076
	Ifit3	5.5629	-1.28331	0.000730537	0.00673854	Chdh	-0.661667	3.22345	0.000307961	0.00318675
	Zfp941	5.5629	-1.28331	0.000730192	0.00673854	Trim12c	-0.718057	3.28559	0.000309454	0.00320083
	B4galnt4	5.55996	-1.2837	0.000731012	0.00673917	Cfap74	-1.28864	1.08612	0.000314737	0.00325272
	Ppp1cc	0.343067	8.58071	0.000733756	0.00675541	Cntd1	-1.8871	0.231	0.000318281	0.00328518
	Bub1	0.429426	4.89978	0.000734732	0.00675658	Pum2	-0.48593	4.34992	0.00032527	0.00335166
	Aaas	0.336486	7.06311	0.000734838	0.00675658	Ftl1	-0.335793	12.3804	0.000328308	0.00337868
	Dolpp1	0.436638	4.87736	0.000735207	0.00675743	Nucb2	-0.43532	5.37198	0.000328529	0.0033792
	Map4k1	0.354288	5.97125	0.000738228	0.00677755	Lpin1	-1.84889	0.0982834	0.000330549	0.00339745
	Dph2	0.447148	4.37631	0.000739324	0.00678506	Cox5a	-0.315804	9.52194	0.000331511	0.00340447
	Timm9	0.355933	6.35601	0.000741806	0.00680527	Atp8b4	-0.37391	6.28458	0.000335704	0.00344463
	Dok2	0.507269	3.77811	0.000749842	0.00686353	Ufc1	-0.345559	7.35509	0.000340898	0.00349352
	Pla2g12a	0.341772	6.44543	0.000752789	0.00688534	Vps13c	-1.04911	1.60706	0.000341803	0.00350133
	Ergic2	0.341177	6.34992	0.00076276	0.00697393	Vwa5a	-0.557582	3.84396	0.000343329	0.00351401
	D430042O09Rik	5.55655	-1.28409	0.000767441	0.00701147	Pdik1l	-0.529711	3.97862	0.000344972	0.00352935
	Dnm1l	0.431281	4.9335	0.000776635	0.00708223	Sdsl	-0.467412	4.5804	0.000346468	0.00354317
	Nudc	0.34706	9.25403	0.000781848	0.00712444	Dpm1-adnp	-3.66934	4.89187	0.000349788	0.00357563
	Urb2	0.593126	3.24512	0.000783389	0.00713583	Phf14	-0.577715	3.6907	0.000352011	0.00359684
	Gemin5	0.4971	4.28382	0.00078921	0.00718617	Sun2	-0.731296	3.02659	0.000352195	0.00359699
	Mta2	0.418984	6.25464	0.000790158	0.00719211	A530088E08Rik	-1.85063	0.0986519	0.000354553	0.00361828
	Polr2m	0.319665	7.35882	0.0007919	0.00719993	2310009B15Rik	-0.524971	4.05681	0.000358771	0.00365369
	Med1	0.459541	4.50384	0.000794868	0.00722153	Tmem144	-1.45067	0.701426	0.000361071	0.00367405
	Dcun1d5	0.348433	7.88299	0.000796668	0.00723252	Mndal	-0.478442	4.56378	0.000362878	0.0036909
	Cse1l	0.41678	6.36539	0.000805912	0.00730827	Ndufb10	-0.335928	8.04918	0.000363855	0.00369827
	Gnb5	0.868515	2.24863	0.000809209	0.00733272	Ndufb4	-0.366275	7.2599	0.000363906	0.00369827
	Eif3a	0.39085	6.98775	0.000809158	0.00733272	Atg10	-0.442026	4.90314	0.000367037	0.00372389
	Rai14	1.86017	-0.0207808	0.000811075	0.00734691	Rpl31-ps12	-0.355624	6.43828	0.000367959	0.0037317
	Rraga	0.34514	6.07816	0.000811878	0.00735146	Zfp516	-1.28081	0.982293	0.000373366	0.00378025
	Sec24d	0.44731	4.5127	0.000813612	0.00736442	Eif3j1	-6.93531	-0.42926	0.000377757	0.00381996
	Car12	1.23881	0.994071	0.000816847	0.00739096	Csf2ra	-0.456831	6.24825	0.000379995	0.003841
	Psph	0.333048	7.03771	0.000820456	0.00741538	Commd6	-0.401576	5.84645	0.000380163	0.00384111
	Ndor1	0.552497	3.9148	0.000832109	0.00751514	4933421O10Rik	-1.09313	1.6104	0.000381534	0.00385018
	Pop4	0.3431	6.31072	0.000839103	0.00756991	Hist1h2bn	-1.30345	0.998639	0.00038278	0.00386116
	Ttyh2	0.842186	2.17374	0.000844726	0.00761501	Arrdc4	-0.519496	4.04887	0.000383476	0.00386658
	Preb	0.342235	6.54556	0.000845692	0.00761658	Pla2g15	-0.412732	5.23227	0.000385123	0.00388159
	Ndufaf1	0.344935	6.1208	0.000846849	0.00762008	Glb1l	-0.893674	2.58662	0.000389592	0.00392339
	Fam96b	0.385155	5.37883	0.000858538	0.00771389	Slc12a6	-0.822541	2.30541	0.000394793	0.00396759
	Prpsap1	0.343477	6.82586	0.000858416	0.00771389	D330023K18Rik	-1.38301	0.952404	0.000394773	0.00396759
	Pitpnm2	2.61914	-0.0488327	0.000859996	0.00772036	Kcne3	-1.68624	0.486913	0.000398999	0.00400656
	Hpdl	1.63504	0.417363	0.000860206	0.00772036	Mir99ahg	-5.78323	-1.21097	0.000400866	0.00402035
	Raf1	0.397308	5.11044	0.000859702	0.00772036	Pcbp3	-0.709226	2.74542	0.000405649	0.00406665
	Scyl1	0.461525	4.30516	0.00086338	0.00774372	Ift20	-0.363496	6.63423	0.00040906	0.00409916
	Bend4	1.4312	0.697325	0.000864673	0.00774979	Nfatc2ip	-0.857533	2.2346	0.00041013	0.0041067
	Ddx20	0.425696	5.09884	0.00086766	0.00777012	Ncoa1	-1.87872	0.445083	0.000410148	0.0041067
	Sf3a1	0.362983	5.66805	0.000870301	0.00778806	1700096K18Rik	-0.972496	1.88974	0.00041167	0.00412024
	Trmt61a	0.502341	4.02816	0.000871366	0.00779474	Prss50	-5.78152	-1.21116	0.000416305	0.00416492
	Pmvk	0.40622	5.21958	0.000880331	0.00786917	Srpk2	-0.446886	4.57296	0.000418238	0.00418255
	Ciart	1.5483	0.623924	0.000882673	0.00788721	Fdx1	-0.372227	6.25013	0.000421018	0.00420408
	Metrn	0.360421	5.95177	0.000904453	0.00806413	Hist2h2ab	-0.517444	3.92205	0.000421731	0.00420887
	Cops8	0.32597	6.9542	0.000905017	0.00806621	Tmem215	-1.05714	1.52908	0.000424208	0.00423185
	Ddx24	0.342823	6.15977	0.000908975	0.00809853	A630066F11Rik	-0.775251	2.49838	0.000427144	0.00425517
	Rab33b	0.448877	4.36287	0.000911501	0.00811808	Bscl2	-0.365418	6.76149	0.000427604	0.00425531
	Rhbdf2	1.00402	1.86988	0.000914613	0.00814282	Zfp101	-0.65505	3.10215	0.000434087	0.00430928
	Emcn	2.3957	-0.43647	0.000917018	0.00816126	Dusp23	-0.527049	4.19895	0.000439772	0.00435686
	Eif5a	0.291268	12.5701	0.000917385	0.00816155	Lrif1	-0.598253	3.31078	0.00044024	0.00435973
	Rpusd3	0.495486	3.94289	0.000918643	0.00816977	Bpifc	-0.898901	2.28554	0.000441014	0.00436385
	Ube2i	0.301294	9.39809	0.000922084	0.00819738	Sgsh	-1.02008	1.87769	0.000441563	0.00436752
	Eya3	0.526281	3.68779	0.000931225	0.00827263	Pdia3	-0.304414	10.3009	0.000447152	0.00441744
	Gramd4	1.09251	1.38264	0.000936097	0.00830739	Zbp1	-1.04643	1.54716	0.000447436	0.00441845
	Cdkn1a	0.445173	4.57821	0.000935935	0.00830739	Mblac1	-0.457686	4.74813	0.000462941	0.00456418
	Ahsa1	0.318525	8.63796	0.000936159	0.00830739	Pqlc3	-0.46794	4.72533	0.000464146	0.00457422
	Hbb-bs	6.59739	-0.647296	0.000939787	0.00833353	Zscan18	-5.77914	-1.21136	0.000464415	0.00457503
	Ptpn1	0.329702	6.68642	0.000947063	0.00839195	2610005L07Rik	-0.785232	2.44013	0.000471029	0.0046327
	Hbb-b2	0.899903	1.83498	0.000952589	0.00843786	Rdh14	-0.436097	5.07045	0.000473679	0.00464754
	2410004B18Rik	0.388938	5.11656	0.000956177	0.00846657	Dennd5a	-0.582892	3.73733	0.000476496	0.0046733
	Psmd6	0.324761	8.41567	0.000967088	0.00855698	Slc34a1	-3.20262	-0.745466	0.000478046	0.00468474
	Ppp1r14b	0.309296	8.78294	0.000974163	0.00861334	A930006K02Rik	-1.50951	0.739805	0.000478716	0.00468942
	Gem	1.90587	0.150322	0.000977691	0.0086414	Slc22a18	-1.07148	1.4771	0.00048193	0.00471901
	Metap2	0.31418	7.85762	0.000981263	0.00866983	1500012F01Rik	-0.755294	2.73893	0.000492536	0.00480909
	Hnrnpl	0.324544	7.20292	0.000981703	0.00867058	Kidins220	-0.797368	2.35438	0.000492803	0.00480909
	Fntb	0.740753	2.40183	0.000987488	0.00871853	Rps2	-0.298612	11.326	0.000504592	0.00490551
	Elp4	0.466979	4.73085	0.000990614	0.00873838	Dynlt1c	-0.328127	7.73462	0.000505685	0.00491223
	Plekha7	2.92296	-0.797109	0.00100406	0.00883928	Gm15706	-0.800009	2.401	0.000508983	0.0049423
	Armcx3	0.366617	5.47871	0.00100889	0.00887221	Kifap3	-0.601051	3.29789	0.000518374	0.0050215
	Rpl7l1	0.306028	8.45715	0.00101523	0.00891831	Fxyd5	-0.369496	8.56972	0.000521313	0.00504798
	Tcte3	2.07402	-0.212419	0.00103081	0.00903895	Cpeb4	-1.76076	0.151726	0.000524412	0.00507597
	Nras	0.358912	6.02944	0.00103937	0.00910741	Pfdn6	-0.327773	7.47315	0.000525346	0.00507909
	B3gnt3	1.65341	0.225299	0.00104972	0.00918822	Mylk3	-2.58435	-0.473185	0.000525083	0.00507909
	Crnde	0.957759	1.65908	0.00104937	0.00918822	Eef1b2	-0.317349	8.73605	0.000533003	0.00514484
	Ctnnb1	0.386371	6.2247	0.00105239	0.00920502	S1pr3	-0.564515	3.63977	0.000532985	0.00514484
	Las1l	0.382412	5.70596	0.00105621	0.00922518	Atrn	-0.699295	3.05045	0.000534733	0.00515494
	Gpn2	0.366538	5.48716	0.00105865	0.00923991	2610035D17Rik	-0.747249	2.63675	0.000546731	0.00525658
	Rnps1	0.325663	7.83799	0.00106209	0.00926335	Pon3	-0.400855	5.15861	0.000547958	0.0052663
	Nmnat1	0.771887	2.63916	0.00106454	0.0092814	Gm16712	-0.717409	2.74688	0.000549647	0.00527839
	Ube2o	1.12915	1.25061	0.0010697	0.00931642	Dynlt1b	-0.340235	6.73238	0.000551321	0.00529237
	Wdr74	0.309759	7.54815	0.00107147	0.00932513	Cyp11a1	-1.2479	1.19278	0.000551852	0.0052954
	Alg9	0.416016	4.83064	0.00107795	0.00937822	Plxnb2	-1.66855	0.704044	0.000553169	0.00530594
	Tuba1b	0.280508	10.9289	0.00108067	0.00939855	Pfkfb4	-1.23036	0.998054	0.000553543	0.00530745
	Setd8	0.33368	6.53225	0.00110935	0.00963082	0610009L18Rik	-1.1814	1.27023	0.000554358	0.00531318
	Arhgef12	6.5331	-0.694725	0.00111263	0.00965584	2010016I18Rik	-1.55244	0.48541	0.000555466	0.00531842
	Toe1	0.379989	5.1564	0.00111598	0.00968144	Dand5	-0.884306	2.20636	0.000568079	0.00542764
	Gps1	0.312364	7.50897	0.00111805	0.00969601	Sorbs3	-0.729378	2.54016	0.000571359	0.0054565
	Phykpl	0.459899	4.28827	0.00112241	0.00972691	Aqp11	-0.955945	1.92416	0.000572622	0.00546464
	Elovl5	0.343737	7.22821	0.00112502	0.00974601	Agap1	-1.2515	1.15332	0.000580078	0.00552715
	Cyth2	0.400927	5.07763	0.00114177	0.00987368	Ceacam2	-2.10161	0.823208	0.000579884	0.00552715
	Hrh2	1.07603	1.33545	0.00114314	0.00987847	Ovol3	-6.76956	-0.475169	0.000584005	0.00555806
	Dnajc7	0.334828	6.23148	0.00114723	0.00990682	Cngb1	-0.991175	1.71357	0.000590498	0.0056133
	Fyn	0.632036	3.00224	0.00114938	0.00991808	Atp2a3	-0.427473	4.89883	0.000591166	0.00561745
	Maz	0.413762	5.231	0.00114975	0.00991808	Disc1	-2.54825	-0.472964	0.000591528	0.00561871
	Hbs1l	0.337855	6.02436	0.00115224	0.00993604	Psmg4	-0.36609	5.95803	0.000593178	0.00563
	Cdk9	0.31248	7.32179	0.00116819	0.0100594	BC037704	-1.21971	1.08537	0.000597159	0.00566119
	Coq7	0.343099	6.57374	0.00116861	0.0100594	Rpl8	-0.307886	10.4535	0.000599847	0.00568226
	Tuba1a	0.294648	9.38958	0.00117157	0.0100813	St8sia4	-0.444909	4.75051	0.000607171	0.00574273
	Nfkbib	0.347357	6.48578	0.00118108	0.0101596	Rsrp1	-0.317863	9.1807	0.000610763	0.00577446
	Rgl2	0.57838	3.21187	0.00118432	0.0101803	Zfp551	-1.91763	0.0131811	0.000611153	0.00577592
	Tpx2	0.392399	5.6505	0.0011864	0.0101876	Klhl24	-0.616819	3.46859	0.000618087	0.00583468
	Tamm41	0.317879	6.73971	0.00118641	0.0101876	Tmppe	-0.617889	3.24484	0.000618816	0.00583704
	Mrps2	0.341267	5.99743	0.00119795	0.010271	Mrps33	-0.334496	7.50565	0.000621034	0.0058557
	Gfi1	0.378885	5.74299	0.00121003	0.0103649	Slc36a2	-1.12666	1.26846	0.000623323	0.00587407
	Dus2	0.48881	3.91978	0.00121604	0.0104126	2810001G20Rik	-0.671994	3.30725	0.000631844	0.00594386
	Ccr5	1.3377	0.898417	0.00122263	0.0104655	Zfp799	-0.762522	2.39458	0.000634116	0.00596064
	Metap1	0.368837	5.4268	0.00122578	0.0104849	Tbc1d15	-0.357645	6.13156	0.000634826	0.00596502
	Ubap2	0.50241	4.53106	0.00124511	0.0106243	Map4k3	-1.94185	-0.110904	0.000637563	0.00598613
	Myo1h	2.01842	-0.248445	0.00124627	0.0106268	Dnajc30	-0.378187	5.57663	0.000640903	0.00601287
	Ddx47	0.33237	6.91576	0.00124626	0.0106268	Vdr	-1.73122	0.444305	0.00065138	0.00609944
	Vcp	0.306416	8.57661	0.00125819	0.010721	Espn	-2.74107	-0.647974	0.000662164	0.00619805
	Ercc8	0.437196	4.80604	0.00126389	0.010762	Hacl1	-0.460954	4.40141	0.000662797	0.00619922
	9930014A18Rik	0.632474	2.9617	0.0012657	0.0107714	Macrod2	-0.585085	3.34007	0.00067082	0.00626466
	Trim13	0.617309	4.04767	0.00126587	0.0107714	Agps	-0.397204	5.86737	0.00067134	0.00626712
	Sorbs1	1.65629	0.226778	0.00126789	0.0107848	Med10	-0.365803	5.85473	0.00067277	0.00627807
	Akap1	0.699842	2.76321	0.00127863	0.0108648	Gm4262	-1.39372	0.66516	0.000673399	0.00627915
	Simc1	2.33778	-0.477618	0.0012872	0.01093	Paqr5	-2.13069	-0.318526	0.000673709	0.00627964
	Serpina3f	1.11217	1.31321	0.00129072	0.0109523	Itfg3	-0.596198	3.26857	0.000677228	0.00630762
	Oxsr1	0.502001	3.5964	0.00130413	0.0110584	Ap5s1	-0.717366	2.64103	0.000680336	0.00633416
	Nif3l1	0.348741	6.17014	0.00131376	0.0111271	B630005N14Rik	-0.723439	2.63835	0.000690105	0.00642022
	Snrpa1	0.311814	8.27052	0.00131315	0.0111271	Uqcr11	-0.316688	8.07938	0.000701119	0.00651523
	Tmem87b	0.801046	2.45953	0.00132001	0.0111659	Nckap1l	-0.416112	4.92777	0.000701687	0.00651803
	Nutf2	0.482489	4.79737	0.00132702	0.0112213	Bckdha	-0.322765	7.19078	0.00070385	0.00653067
	Ska3	0.410603	4.88024	0.0013366	0.0112984	Tmem167b	-0.497698	3.91401	0.000720041	0.00667076
	Pknox1	0.537646	3.46784	0.00135553	0.0114413	Tmem135	-0.475251	4.31243	0.000725251	0.00671393
	Dnm2	0.394701	5.06447	0.00135585	0.0114413	Rp9	-0.319936	7.08531	0.000725562	0.00671426
	Sae1	0.294041	8.67689	0.0013722	0.0115713	Sytl1	-0.735413	2.6301	0.000726582	0.00671861
	Aff3	0.872855	1.79375	0.00137957	0.0116254	Cept1	-0.377626	6.10461	0.00072749	0.00672192
	Sf3a3	0.300653	7.48965	0.00138028	0.0116274	Slc6a13	-0.540838	3.70622	0.000727385	0.00672192
	E030002O03Rik	5.43854	-1.35744	0.00139286	0.0117213	Cmc1	-0.371237	5.55819	0.000730073	0.00673854
	Dhx16	0.412557	4.53225	0.00139472	0.0117328	Lamb2	-5.67069	-1.28136	0.000733611	0.00675541
	Fam110a	0.426912	4.7302	0.00141873	0.0119111	Serpina11	-5.67069	-1.28136	0.000733671	0.00675541
	Letm1	0.340115	5.8506	0.00141796	0.0119111	Ache	-5.67069	-1.28136	0.00073388	0.00675541
	Hnrnpab	0.277858	10.4102	0.00141883	0.0119111	5031425F14Rik	-5.67069	-1.28136	0.000734163	0.00675546
	Gan	5.44181	-1.35704	0.00142036	0.0119157	Map3k12	-0.36318	5.81271	0.000736206	0.00676407
	Sh3bgrl2	5.44181	-1.35704	0.00142003	0.0119157	Klf4	-1.94397	-0.110718	0.000737513	0.00677353
	Trmu	0.476821	4.16872	0.00142112	0.011918	Rab6b	-5.6691	-1.28155	0.000742293	0.00680719
	Ap1g2	0.419036	4.72834	0.00142576	0.0119487	Prkcz	-1.24662	1.0146	0.000743058	0.00681165
	Lilr4b	5.43524	-1.35783	0.0014265	0.0119508	Appl1	-0.431171	4.54928	0.000744925	0.0068262
	Lbhd1	5.43524	-1.35783	0.00142713	0.011952	Hmgn5	-0.499051	5.3556	0.00074701	0.00684273
	Gja5	5.43524	-1.35783	0.00142771	0.0119527	Wdr76	-0.68258	2.91023	0.000748189	0.00685097
	Qars	0.356355	5.88804	0.00143681	0.0120248	Ear7	-2.37018	1.13138	0.000752021	0.00688089
	Hyls1	0.490005	3.72321	0.00143989	0.0120465	Eva1b	-0.998873	1.6098	0.000766563	0.00700607
	Tpp2	0.418063	4.75419	0.0014461	0.0120901	Gak	-0.523577	3.63763	0.000771335	0.00704442
	Hmox1	0.809136	2.17184	0.00144728	0.0120948	Gnptg	-0.370752	5.68322	0.000772318	0.00705076
	2310057M21Rik	0.468837	4.08323	0.00144765	0.0120948	Fbxl17	-0.582481	3.26372	0.000772848	0.00705296
	Lysmd2	0.527797	3.48974	0.00145112	0.0121197	Uqcc2	-0.32622	6.94101	0.000774661	0.00706687
	Aacs	0.438211	4.25053	0.00146794	0.0122517	Abcd1	-0.407275	5.17201	0.000779884	0.0071092
	Efhd2	0.319597	7.48413	0.00146857	0.0122528	Gm6484	-5.66712	-1.28174	0.000791866	0.00719993
	Prpf19	0.359399	5.38946	0.00146983	0.0122564	P2rx3	-5.66713	-1.28174	0.000791528	0.00719993
	Wdr12	0.298229	8.03081	0.00147001	0.0122564	Hist1h2bl	-1.22837	0.998231	0.000793761	0.00721416
	Insig1	0.516653	3.89317	0.00147279	0.0122754	1810037I17Rik	-0.329393	7.15715	0.00079667	0.00723252
	Kcmf1	0.383582	5.76314	0.00148451	0.0123689	Dusp6	-0.49061	3.84312	0.000801547	0.00727409
	Mitd1	0.404816	4.84266	0.00149218	0.0124244	Fam172a	-0.3693	5.74697	0.000802835	0.00728307
	Tbrg4	0.524241	3.70691	0.00150021	0.0124827	Fsd1l	-1.81873	0.0697002	0.000817372	0.00739298
	Wbp11	0.331915	6.18233	0.00150348	0.0125056	Snx29	-3.04715	-0.848365	0.000817974	0.00739568
	Padi4	0.762359	2.35342	0.00150913	0.0125441	Oosp1	-1.01051	1.96802	0.000828951	0.00748939
	Cmss1	0.322493	6.29775	0.00151478	0.0125867	Krcc1	-0.370698	5.49512	0.000837877	0.00756443
	Polr2c	0.311349	7.71537	0.0015262	0.012673	Bambi	-0.403401	5.04953	0.000838683	0.00756891
	Havcr2	5.44625	-1.35665	0.00152825	0.0126815	Heca	-1.07606	1.44442	0.000842024	0.00759345
	Mtfmt	0.425562	4.75516	0.00152826	0.0126815	Zfp652os	-5.67491	-1.28097	0.000845797	0.00761658
	Chmp6	0.345002	6.28181	0.00153237	0.0127027	Chit1	-5.67491	-1.28097	0.000845865	0.00761658
	Gorasp1	0.427376	4.43827	0.00153416	0.0127132	Prkaa2	-5.67492	-1.28097	0.000846148	0.00761658
	Ehd1	0.339439	5.84927	0.00155629	0.0128747	Eid2b	-0.753296	2.34077	0.00085015	0.00764697
	Mapkapk2	0.299387	7.67508	0.00155879	0.0128906	Asb13	-0.792955	2.20591	0.000857656	0.00771164
	Nelfa	0.330176	6.08048	0.00156298	0.012912	Pigt	-0.457701	5.02047	0.000863443	0.00774372
	Pcsk9	2.59321	-0.607544	0.00156587	0.0129254	Gbe1	-0.450978	4.4905	0.000864755	0.00774979
	Nxf1	0.341268	5.85287	0.00157432	0.0129887	Fut11	-0.465129	4.78019	0.000865413	0.00775284
	Sepsecs	0.615335	2.96887	0.00157553	0.0129943	Acad12	-1.41077	0.606637	0.000869487	0.00778363
	Traf3	0.701159	2.51262	0.00158303	0.0130473	Tmem176b	-0.314895	8.0408	0.000877438	0.00784618
	Haus5	0.380947	5.15862	0.00159219	0.0131095	Cdip1	-0.391723	5.53512	0.00088373	0.00789377
	Nfatc2	5.55124	-1.28448	0.0015931	0.0131126	Tnfaip8	-0.381521	6.34751	0.000897467	0.00801354
	Trim11	0.400156	4.65091	0.00160274	0.0131831	Msl2	-0.560432	3.57824	0.000899339	0.00802733
	Tsen54	0.409621	5.08321	0.0016118	0.0132531	Olr1	-0.857267	2.12084	0.000901208	0.00804106
	Tsr3	0.34101	5.69628	0.00161235	0.0132532	Frat2	-0.350532	5.88008	0.000903858	0.00806176
	Pag1	1.07421	1.21246	0.0016184	0.013294	Lmo4	-0.368955	5.41188	0.000928009	0.00824706
	Cnot7	0.346922	5.94249	0.00162381	0.0133339	Mettl7a2	-6.58834	-0.693385	0.000939787	0.00833353
	2310035C23Rik	0.619035	3.01449	0.00164527	0.0134874	Hist1h2bk	-0.9926	1.51836	0.000943208	0.00836083
	Cpt1a	0.460355	4.30265	0.00165861	0.0135922	A630089N07Rik	-1.01229	1.52903	0.00096354	0.00852867
	Abcf1	0.460591	5.88901	0.00166449	0.0136358	Selo	-0.565432	3.36752	0.000970112	0.00858062
	Cnbp	0.281456	10.7656	0.00166527	0.0136376	Gnal	-0.616087	3.20486	0.00099081	0.00873838
	Pmpcb	0.320942	6.55554	0.00167131	0.013678	Gnaq	-0.665084	2.92952	0.000990642	0.00873838
	Gle1	0.350269	5.51464	0.00168373	0.013775	Socs6	-0.511437	4.0893	0.000992652	0.00875147
	Asb1	0.7108	2.42916	0.00168658	0.0137937	Gpr137	-0.490349	4.15325	0.000996516	0.00877919
	Arrdc2	1.18755	0.963422	0.00169494	0.0138528	Tnfrsf14	-0.771327	2.2764	0.000996295	0.00877919
	Ap5b1	0.585365	3.21463	0.00169695	0.0138646	Coro1b	-0.314222	7.76524	0.000997589	0.00878548
	Kif3a	0.616482	2.91042	0.00170263	0.0139016	Rsu1	-0.322594	7.7232	0.00100529	0.00884689
	Apex1	0.308343	6.98746	0.00170638	0.0139277	Ccdc23	-0.362638	5.82317	0.00100735	0.00886181
	Gpam	1.53421	0.348829	0.00170841	0.0139396	Ocel1	-0.423313	4.78937	0.00100946	0.00887402
	Tmem183a	0.357804	6.17729	0.00171901	0.0140214	Oaz1	-0.402511	5.17532	0.00101107	0.00888496
	Pgm2	0.309776	6.56975	0.00171993	0.0140242	AI429214	-1.50429	0.525702	0.00101802	0.00893963
	Eme1	0.387332	5.02545	0.00173293	0.0141254	Srek1ip1	-0.478987	3.89261	0.00102094	0.00896205
	Melk	0.406592	4.82472	0.00176178	0.0143273	Ano6	-0.669208	2.73836	0.0010223	0.00897071
	Creld1	0.551809	3.28423	0.00176673	0.0143626	Gpr34	-2.07456	-0.355812	0.00102914	0.00902751
	Dleu7	0.924213	1.77321	0.0017747	0.0144226	Nxt2	-0.687954	3.12145	0.00103432	0.00906642
	Smu1	0.309428	8.04134	0.00177713	0.0144327	Itgam	-0.967083	1.58937	0.00104736	0.00917421
	Med17	0.344621	5.57748	0.00178074	0.0144573	Rpa3	-0.328361	6.82757	0.0010511	0.009197
	Donson	0.503134	3.77341	0.00178527	0.0144892	Cep83os	-0.685791	2.58981	0.00105322	0.00920896
	Slc20a2	0.636266	2.86918	0.00179789	0.0145868	Smim12	-0.324517	6.63723	0.00105423	0.00921126
	Srsf11	0.305655	7.58693	0.00180574	0.0146407	1700052K11Rik	-0.733118	2.62201	0.00105397	0.00921126
	Guk1	0.297365	7.20071	0.00181371	0.0147005	Rpl21	-0.31213	9.27886	0.00105861	0.00923991
	Eci2	0.316311	6.32702	0.00181576	0.0147122	L3hypdh	-1.30773	0.791362	0.00106184	0.00926335
	Rcl1	0.321155	7.25972	0.0018168	0.0147158	Pmepa1	-2.67545	-0.696817	0.00106703	0.0092998
	Gm3448	5.45415	-1.35626	0.00182632	0.0147733	Wdr41	-0.491667	4.21019	0.00106928	0.00931602
	Aifm1	0.310796	6.43336	0.00182697	0.0147737	1190007I07Rik	-0.346019	5.95933	0.00107105	0.00932483
	Fam118b	0.351898	5.34128	0.00182941	0.0147885	Dock2	-0.541678	3.83775	0.00108159	0.00940321
	Pold2	0.298942	8.21121	0.00183154	0.0148008	Zfp953	-0.904954	1.91295	0.00108232	0.00940615
	A230046K03Rik	0.41519	5.08001	0.00183259	0.0148011	Cdk5	-0.384126	5.27587	0.00109999	0.00955631
	Lat	0.705397	2.38061	0.00184061	0.0148593	Zc4h2	-0.587719	3.25316	0.00110287	0.00957795
	Ddx52	0.346232	5.46463	0.00184944	0.0149158	B3gnt5	-0.498194	3.83452	0.00112003	0.00970972
	Narfl	0.369027	5.19024	0.00185686	0.0149658	Rnf38	-0.529336	3.44732	0.00112998	0.00978556
	Apba3	0.392324	4.92573	0.0018648	0.0150149	Gng12	-0.306052	8.23812	0.00113571	0.00983171
	Hsf1	0.482363	4.6768	0.0018701	0.0150477	Klhl28	-0.659101	2.7558	0.00113743	0.00984312
	Cdc37	0.300101	8.55462	0.00187272	0.0150638	Notch1	-0.890291	1.97098	0.00113787	0.00984338
	Dnajc21	0.492948	4.36324	0.00189501	0.015223	Cklf	-0.421105	4.7698	0.00114296	0.00987847
	Dlst	0.333748	6.25167	0.00190143	0.0152595	Pglyrp1	-0.313658	7.29145	0.00114691	0.00990682
	Igll1	0.855296	1.78396	0.00191266	0.0153346	Arrdc3	-0.909181	1.68379	0.00114898	0.00991808
	Ipo13	0.51657	3.41891	0.00193184	0.0154478	Hist1h4f	-0.806003	2.09142	0.00115535	0.00995937
	Hspa14	0.297159	7.45646	0.00196277	0.0156797	Tpm4	-0.432482	4.69834	0.00115908	0.00998798
	Cdc23	0.343553	5.89007	0.00196756	0.0157128	Sptssa	-0.331369	8.65691	0.00116193	0.010009
	Btbd19	0.562013	3.24381	0.0019746	0.0157639	Dpy19l1	-0.410475	4.63145	0.00118165	0.0101609
	Il12rb1	2.52982	-0.322893	0.00198031	0.0157991	Rps15a-ps4	-0.423096	4.44552	0.00118563	0.0101876
	Cldn12	0.779787	2.11142	0.00198008	0.0157991	Iqcb1	-0.841374	2.09071	0.00119507	0.0102583
	Ap1s1	0.283649	8.45498	0.00201225	0.016033	2900076A07Rik	-1.23974	0.857981	0.00119659	0.0102677
	Gm9855	3.0799	5.21411	0.00201949	0.0160801	Traf3ip2	-0.829602	2.10803	0.00119722	0.0102695
	Hax1	0.289203	7.53747	0.00202002	0.0160801	Tnfaip2	-0.466057	3.92164	0.00119823	0.010271
	Casz1	0.511191	3.53025	0.00203269	0.0161683	Tmem194	-0.495308	3.77498	0.00120169	0.010297
	Gatsl3	1.32414	0.695057	0.00203943	0.0162073	Plcb1	-2.25441	-0.433163	0.00122326	0.0104672
	Ccnjl	1.53091	0.250393	0.00204309	0.0162153	4930526I15Rik	-0.630065	2.95087	0.00122619	0.0104849
	Fasn	0.394582	5.22235	0.00204246	0.0162153	Arhgdib	-0.288806	11.4168	0.001227	0.0104881
	Eprs	0.38241	6.75472	0.00204242	0.0162153	Cyp2j6	-0.650027	2.75395	0.00122914	0.0105028
	Abce1	0.328928	6.72498	0.00205532	0.0163017	Rab3d	-0.352999	5.802	0.00123237	0.0105267
	0610010F05Rik	0.458694	4.02084	0.00205615	0.016303	Apitd1	-0.349277	5.9512	0.00123553	0.01055
	Dgcr14	0.405201	4.74802	0.0020639	0.0163538	Glul	-0.414685	5.17002	0.00124294	0.0106095
	Gigyf2	0.681768	2.61971	0.00207215	0.0164085	Rpl38	-0.301951	8.40483	0.00125027	0.0106572
	Mtfp1	0.400867	5.09321	0.00207283	0.0164086	Irf2bp2	-0.362703	6.61705	0.00126246	0.0107536
	Stk40	0.887842	1.64103	0.00209772	0.0165895	Hsbp1	-0.301815	7.70258	0.00127601	0.0108501
	L2hgdh	0.457968	3.79768	0.00210524	0.0166436	Aph1b	-0.706847	2.5756	0.00127846	0.0108648
	Scarf1	0.777505	2.091	0.00210629	0.0166465	Pyurf	-0.330046	6.16223	0.00128481	0.0109135
	Pdf	0.313318	6.53298	0.00211161	0.0166777	Krt8	-1.29733	0.981758	0.00129007	0.0109506
	Parvg	0.320408	7.55957	0.00212719	0.01679	Ntan1	-0.315098	6.97703	0.00129641	0.0109968
	Tmem189	0.401235	4.76197	0.00213061	0.0168007	Mfsd3	-0.448617	4.23628	0.00131405	0.0111271
	Atp5b	0.277466	11.4705	0.00212925	0.0168007	Epha7	-1.28641	0.720166	0.00131324	0.0111271
	Rbm42	0.301335	7.57392	0.00213412	0.0168229	Hist1h4c	-0.826299	1.99092	0.00131801	0.0111567
	Txnl4a	0.280174	9.23657	0.00213783	0.0168406	Tgs1	-0.4359	5.081	0.00131855	0.0111574
	Mrgpra2a	0.376458	5.0894	0.00214009	0.0168482	Rps6	-0.276197	11.0747	0.00135045	0.0114115
	Zw10	0.465313	4.24297	0.00216154	0.0170061	Stx11	-0.599793	3.12262	0.00135179	0.0114189
	Rrs1	0.308666	6.93937	0.00217942	0.0171192	Ccdc171	-2.68369	-0.696059	0.00135225	0.0114189
	Agpat6	0.34118	5.45914	0.00218151	0.0171301	Hist1h2bf	-1.15789	0.951694	0.00136285	0.0114964
	Tefm	0.351446	5.2962	0.00218841	0.0171733	Nlrc4	-1.22337	0.789519	0.00137347	0.011578
	Alg8	0.301518	6.80087	0.00219122	0.0171843	4921529L05Rik	-5.54851	-1.35536	0.00138401	0.0116548
	Ttf1	0.464677	4.26795	0.00219528	0.0172106	Rps4x	-0.283394	9.96313	0.00138774	0.0116822
	Lpar2	1.13431	1.02317	0.00219607	0.0172112	Dhrs7	-0.319707	6.45198	0.00139782	0.0117549
	Mob1b	0.614956	2.77849	0.00219886	0.0172251	Arpc2	-0.292201	9.42432	0.00141203	0.0118703
	Rars2	0.326568	6.23543	0.00219926	0.0172251	Samd14	-5.54517	-1.35574	0.00141837	0.0119111
	Impa1	0.320672	7.40307	0.00221608	0.0173513	Tmem88	-0.448282	4.50304	0.00142349	0.0119338
	Usp36	0.772336	2.67761	0.00221985	0.0173753	Capzb	-0.280799	9.61331	0.00144267	0.0120656
	Tha1	0.771199	2.25057	0.0022323	0.0174672	Lmo1	-0.403602	4.99661	0.00145456	0.0121442
	Nop14	0.494842	4.9674	0.0022366	0.0174952	Zfp141	-0.468506	3.84626	0.00148763	0.0123907
	Aven	0.342321	5.68451	0.00227972	0.017804	Zfyve21	-0.445282	4.83111	0.00149292	0.0124263
	Dhx15	0.381099	6.34598	0.00228909	0.0178657	Zfp563	-1.00588	1.55822	0.00150464	0.012511
	Fastkd3	0.409437	4.6966	0.00229599	0.0179082	Diras2	-1.3387	0.625757	0.00152132	0.0126368
	Mrpl47	0.325899	5.94066	0.00230521	0.0179743	Tyms	-0.30741	8.00749	0.00152893	0.0126828
	Cpsf3l	0.310553	6.4517	0.00231387	0.018036	Zpbp	-0.869324	1.84908	0.00153053	0.0126917
	Procr	1.66036	0.995532	0.00232429	0.0181	Hist1h2bb	-1.08348	1.08473	0.00154213	0.0127748
	Dda1	0.32463	6.39344	0.00232535	0.0181025	Dgka	-1.2351	1.35615	0.00154635	0.0128055
	Rab18	0.301119	6.74202	0.00232619	0.0181032	Mtm1	-0.738912	2.97116	0.00154965	0.0128246
	Arf6	0.291124	8.06926	0.00233475	0.0181641	Mrgpra6	-0.783794	2.15499	0.00154971	0.0128246
	Senp3	0.428516	4.58428	0.00234925	0.0182652	Fmnl1	-0.790177	2.19512	0.00155927	0.0128906
	Nek3	1.40524	0.438544	0.00235139	0.018276	Romo1	-0.318945	6.6893	0.00156344	0.012912
	Kpnb1	0.309883	6.25291	0.00236575	0.0183643	Rhobtb1	-1.35805	0.645596	0.00156255	0.012912
	Snrnp70	0.292187	7.52154	0.00236941	0.018381	H2-T23	-0.299224	7.12645	0.00156612	0.0129254
	Aasdhppt	0.341635	6.75032	0.0023819	0.018472	Cryab	-1.1902	0.872443	0.00157668	0.0129994
	Uqcrc1	0.265943	10.1512	0.00238426	0.0184844	Ptpn18	-0.333246	6.76936	0.00158751	0.0130775
	Derl2	0.569721	6.60699	0.00239918	0.0185901	Slc8b1	-0.409051	4.80481	0.00158776	0.0130775
	Spryd3	0.449671	4.31936	0.00239941	0.0185901	Particl	-0.535721	3.35551	0.00159592	0.0131314
	Tbkbp1	1.53634	0.252059	0.00240017	0.0185901	Mrps36	-0.323717	6.36034	0.00161732	0.0132896
	Tex40	1.62622	0.202422	0.00240753	0.0186294	Chn2	-0.613305	3.00262	0.00162816	0.0133651
	Pik3r2	0.525251	3.64941	0.00241734	0.0186994	Cetn3	-0.304822	8.01834	0.00163414	0.0134097
	Nip7	0.290866	7.70624	0.00244227	0.0188862	Atp1a3	-0.456512	3.92321	0.00163939	0.0134483
	Zwilch	0.446717	4.09242	0.0024463	0.0189054	Wwox	-0.566886	3.23438	0.00164041	0.0134521
	Slc1a5	0.33738	6.10408	0.00245279	0.0189436	Mtap7d3	-1.45716	0.419045	0.00166672	0.0136449
	Angptl2	1.64539	-0.0216589	0.00245845	0.018978	Tmem59	-0.300829	9.15284	0.00169084	0.0138239
	Fitm2	0.633025	3.08644	0.00245881	0.018978	Gpr19	-0.583475	3.08724	0.00169993	0.0138842
	Actn4	0.389585	5.37971	0.00246517	0.0190212	Morn1	-1.67169	0.206536	0.00173602	0.0141459
	Zc3h3	1.01539	1.17552	0.00247772	0.0190999	Platr17	-1.18025	0.922676	0.00174193	0.0141894
	Ube2f	0.301556	6.72328	0.0024834	0.0191376	Xiap	-0.573138	3.20371	0.00174664	0.014223
	Lrp10	0.340045	5.36348	0.00249634	0.0192313	Camta1	-0.408374	5.1279	0.00175142	0.0142572
	Pacrgl	0.421168	4.72285	0.00249775	0.0192361	Fam107b	-0.303166	7.81101	0.0017618	0.0143273
	Slc5a11	0.64466	2.64059	0.00252125	0.0193864	Ddx26b	-0.877347	1.76541	0.00176145	0.0143273
	Ywhag	0.339235	5.48878	0.0025271	0.0194193	Vgll4	-0.362166	5.48008	0.00177709	0.0144327
	Dmap1	0.3503	5.53441	0.00254049	0.0195098	Creb3l3	-1.21531	0.998418	0.00180213	0.0146163
	Tada3	0.427045	4.39504	0.00254677	0.019552	Bcas3	-0.56885	3.1167	0.00181892	0.0147281
	Rnmtl1	0.335105	5.49153	0.00255834	0.0196345	Chst15	-1.09741	1.29251	0.00181976	0.01473
	Txlng	0.82379	2.6473	0.00256137	0.0196517	BC037034	-0.974972	1.94429	0.00182085	0.0147339
	Sdad1	0.371115	5.22949	0.00257584	0.0197503	Bbip1	-0.393855	4.5984	0.00183279	0.0148011
	Nup54	0.321025	5.82542	0.00259195	0.0198675	2900011O08Rik	-1.53808	0.398949	0.00184738	0.0149091
	Lactb2	0.41255	4.64195	0.00259403	0.0198772	Tecr	-0.301209	9.51679	0.00184864	0.0149143
	Surf2	0.356023	5.12275	0.00260194	0.0199316	F10	-0.43932	4.5563	0.00185259	0.0149363
	Trim66	5.30261	-1.43557	0.00263327	0.0201454	Rps15	-0.283732	9.01887	0.0018598	0.0149846
	Abhd1	5.30261	-1.43557	0.00263397	0.0201454	Psmb8	-0.268706	10.2947	0.00186358	0.0150101
	Rasl11b	1.72956	0.0365483	0.00263901	0.0201661	Coa6	-0.351053	5.77221	0.00186945	0.0150474
	Tanc1	1.95269	-0.28572	0.00264345	0.0201863	Ubn2	-0.564627	3.8094	0.00187834	0.015104
	Vps11	0.458279	3.80341	0.00264931	0.0202247	Zfp706	-0.283605	9.46231	0.00188974	0.0151907
	Kctd3	0.71816	2.23763	0.00266093	0.0203007	Rpl12	-0.284116	9.22563	0.00189452	0.015223
	Ier5	0.630059	2.68071	0.00266373	0.0203094	Ctxn1	-1.62789	0.06891	0.00189565	0.0152232
	Frmd8	0.343879	5.28673	0.00268319	0.0204195	Atf7	-0.609146	2.92988	0.00190006	0.0152536
	Rsl24d1	0.300115	8.40836	0.00269348	0.0204851	Calm2	-0.269304	10.2807	0.00190671	0.0152969
	Atp13a1	0.396552	4.50561	0.00269701	0.0205055	Zfp688	-0.474086	3.76297	0.00191125	0.0153283
	Tyw1	0.446978	4.85178	0.00270022	0.0205236	Tomm6	-0.314717	7.42841	0.00192347	0.015411
	Zcchc3	0.47463	3.81961	0.0027159	0.0206135	Npl	-0.317277	6.39615	0.00192384	0.015411
	Rrp1	0.319235	7.80821	0.00272904	0.0206937	Gfi1b	-0.779867	2.4143	0.00192409	0.015411
	St3gal1	0.59093	3.05282	0.00274772	0.0208068	Nanos3	-1.9063	-0.144081	0.00192798	0.0154371
	Csnk1g2	0.313172	6.19039	0.00275595	0.0208627	Zbtb5	-0.70539	2.33042	0.00193117	0.0154475
	Blzf1	0.391865	4.5697	0.0027657	0.02093	Zfp865	-0.713647	2.38361	0.00193108	0.0154475
	Slc16a12	5.29865	-1.43597	0.00276742	0.020932	Agrn	-2.35702	-0.603197	0.00193067	0.0154475
	Me1	5.29864	-1.43597	0.00276829	0.020932	Il16	-0.325187	5.94989	0.00193461	0.0154648
	Abcc2	5.29864	-1.43597	0.00276853	0.020932	B230118H07Rik	-0.321145	6.54492	0.00195717	0.0156401
	Ddx49	0.299214	6.80315	0.00277045	0.02094	Marf1	-1.30614	0.607479	0.00198285	0.0158142
	Parp12	0.757635	2.07791	0.00277822	0.0209793	D430020J02Rik	-0.703423	2.3998	0.00198497	0.015826
	Ctsw	5.30985	-1.43478	0.00278576	0.0210232	Dsel	-2.47762	-0.515157	0.00199819	0.0159262
	Snrpn	5.30984	-1.43478	0.00278496	0.0210232	Hpcal1	-0.40316	4.84044	0.00202013	0.0160801
	Slc30a6	0.378529	5.59593	0.00280414	0.0211488	Rmi2	-0.386985	4.96433	0.00202235	0.0160925
	Enpp1	0.855187	1.86007	0.00281067	0.021185	L3mbtl3	-0.928802	2.25679	0.00203321	0.0161683
	Atg4d	0.447422	4.22543	0.00281472	0.021209	Zfp422	-0.299847	7.12676	0.00203874	0.0162071
	Kif2c	0.3638	5.21243	0.00282592	0.0212802	Tmem260	-0.511368	3.41563	0.00204116	0.0162153
	Larp1	0.366596	6.23047	0.00283134	0.0213145	Trpv4	-5.5371	-1.35613	0.00204873	0.0162547
	Utp15	0.3365	5.43391	0.00284573	0.0213899	Abcc5	-0.751488	2.40717	0.00205956	0.0163247
	Atp5a1	0.263679	10.8111	0.0028502	0.0214169	Cd84	-0.406527	4.38009	0.00207066	0.0164021
	Cdk16	0.42624	4.14987	0.00285158	0.0214206	Rpl3	-0.264297	10.8462	0.00208401	0.0164918
	Crls1	0.304443	6.34452	0.00285952	0.0214737	Edf1	-0.308397	7.87374	0.00209084	0.0165405
	Trib3	5.43061	-1.35822	0.00286266	0.0214891	Zfp715	-0.744505	2.31719	0.00211023	0.0166722
	Palld	5.43061	-1.35822	0.00286355	0.0214891	0610012G03Rik	-0.320862	6.93634	0.00211536	0.016702
	Foxk1	0.811015	1.94646	0.00286915	0.0215195	Jpx	-1.28274	0.719277	0.00213039	0.0168007
	Bsn	0.464681	4.06043	0.00287709	0.0215724	Commd1	-0.290101	7.59879	0.00213525	0.0168264
	Cd24a	0.28992	8.34475	0.00289307	0.0216656	Ubn1	-0.390301	5.9923	0.00213843	0.0168406
	Ccdc57	1.4315	0.680462	0.00289508	0.021674	Cysltr1	-1.22383	0.737129	0.00214145	0.0168535
	Ddah2	0.520737	3.3212	0.00290482	0.0217403	Colec12	-0.991481	1.29427	0.00216739	0.0170466
	Ppm1k	0.521663	3.64026	0.0029122	0.0217889	Tsacc	-0.712558	2.25709	0.00217176	0.0170755
	2310075C17Rik	0.877253	1.72226	0.00291961	0.0218109	Lsm10	-0.329184	5.75602	0.00217677	0.0171039
	Nup98	0.581522	3.25852	0.00293077	0.0218876	Ctnna1	-0.617761	2.95933	0.00217624	0.0171039
	Trip6	0.437576	3.93218	0.00294301	0.0219589	Emb	-0.279465	9.55288	0.00218531	0.0171544
	Tst	0.483575	3.67826	0.00294659	0.0219788	Cux1	-0.466529	4.47891	0.00219066	0.0171843
	Cbx3	0.276132	8.38874	0.00296977	0.022118	Cks1b	-0.28126	9.14578	0.00224052	0.0175203
	Plod2	1.84008	-0.181691	0.00298876	0.0222322	Mitf	-1.11419	1.23192	0.00225124	0.0175985
	Gtpbp6	0.511194	3.45689	0.00299734	0.0222807	Tspan9	-2.34899	-0.602424	0.00225481	0.0176207
	Thoc1	0.334646	5.92169	0.0029998	0.0222872	Itpripl2	-0.764632	2.10609	0.00226502	0.0176948
	Nedd4l	0.920006	1.47859	0.00304032	0.0225471	Nr3c1	-0.383691	4.59594	0.00228652	0.0178514
	Rnf220	0.31171	6.44281	0.00305741	0.022667	Car13	-0.724409	2.54074	0.00229539	0.0179082
	Fen1	0.279391	8.20752	0.00307471	0.0227883	2610507I01Rik	-0.487715	3.8723	0.00232126	0.0180879
	Slc44a4	1.75546	0.616953	0.0030892	0.0228888	Xntrpc	-6.2717	-0.849557	0.00232389	0.0181
	Pcgf6	0.374501	4.8673	0.00310174	0.0229747	Fam26f	-0.508439	3.43058	0.00234244	0.018218
	Kif21a	5.31615	-1.43439	0.00310355	0.0229811	Atp5j2	-0.286066	7.76336	0.00235734	0.0183164
	Ambp	5.31617	-1.43439	0.00310534	0.0229874	Slc16a7	-0.638949	2.79912	0.00236052	0.0183353
	Ak2	0.279208	8.73576	0.00310633	0.0229877	Prim1	-0.334092	6.87847	0.00236128	0.0183354
	1110008L16Rik	0.401863	4.76547	0.00311914	0.0230686	Zfp770	-0.785148	1.9688	0.0023688	0.018381
	Ell2	0.994118	1.32209	0.00312722	0.0231214	Fau	-0.275875	8.86828	0.00240303	0.0186005
	Sim2	1.79815	-0.214817	0.00313052	0.0231388	Bex1	-0.834379	1.94032	0.00240229	0.0186005
	Dnaja3	0.312175	6.21433	0.0031355	0.0231686	Triap1	-0.310134	6.25603	0.00244349	0.0188897
	Vamp3	0.293839	6.705	0.00315539	0.0232989	Zfp871	-0.427742	4.54284	0.00245132	0.0189382
	Traip	0.368316	4.88678	0.00316858	0.0233565	Dleu2	-0.675792	2.34062	0.00246661	0.0190262
	Lrrfip1	0.403965	5.20965	0.00318092	0.0234262	Amer1	-0.444089	4.0228	0.00247543	0.0190882
	Agpat2	0.307917	6.36229	0.00318047	0.0234262	Zfp950	-0.670769	3.00094	0.00251018	0.0193196
	Psip1	0.314907	6.24576	0.00320045	0.0235558	Mob3c	-0.834715	1.78172	0.00250963	0.0193196
	Gt(ROSA)26Sor	0.450472	4.13001	0.00321194	0.0236333	Ilk	-0.296892	6.90882	0.00251658	0.0193628
	Cytip	0.376219	5.37044	0.00321726	0.0236582	Adgrg3	-0.292962	7.45668	0.00251779	0.0193659
	Gns	0.634104	2.5662	0.00322029	0.0236662	Ctsa	-0.30175	7.54065	0.00252254	0.0193903
	Mon1a	0.431752	3.8498	0.00321981	0.0236662	Fam89b	-0.315062	6.54315	0.00253122	0.0194448
	Commd9	0.352706	5.09093	0.00322562	0.0236982	Smad4	-0.401939	4.55775	0.00257481	0.0197485
	Aamp	0.276843	7.92316	0.00325022	0.0238574	Bcas1	-1.91623	-0.109002	0.00261785	0.0200472
	Gimap5	1.69073	0.0084004	0.0032705	0.023999	Extl2	-0.456197	4.12671	0.00262624	0.0201051
	Nfkb2	0.950891	1.71032	0.00328274	0.0240641	Tmigd3	-1.76612	-0.0790586	0.00262897	0.0201197
	Gtf3c3	0.806384	2.59744	0.00328331	0.0240641	Os9	-0.313643	6.71347	0.00263579	0.020153
	Cdc27	0.379601	4.58046	0.00328183	0.0240641	Gm16740	-0.819324	1.84124	0.00263916	0.0201661
	Dnajc6	1.01432	1.63466	0.00331146	0.0242559	Clcf1-pold4	-1.42681	1.62554	0.00264292	0.0201863
	Med7	0.316865	6.00985	0.00331343	0.024263	Ctse	-0.755535	2.3505	0.00265232	0.0202414
	Eif4a1	0.265101	10.814	0.00338356	0.0247247	Aga	-0.371947	5.30949	0.00266268	0.0203077
	Ppp2r3c	0.299462	6.47653	0.00341091	0.0249022	Prkar1b	-1.37232	0.441733	0.00266774	0.0203298
	Wsb2	0.389936	4.47903	0.00342551	0.0249949	Gm10684	-5.41153	-1.43374	0.00266807	0.0203298
	Sdhd	0.261962	9.8004	0.00347164	0.0253002	Garem	-5.41153	-1.43374	0.002669	0.0203306
	Cdc25c	0.376917	4.53899	0.00357008	0.0259325	Rpsa	-0.257571	11.2408	0.00267944	0.0203973
	Atxn2l	0.449439	4.18497	0.00358481	0.0260317	Sowahc	-1.58986	0.152972	0.00267934	0.0203973
	Gtf2e2	0.286127	6.94506	0.00360757	0.0261736	Lin37	-0.32728	5.83971	0.00268693	0.0204416
	Vps33a	0.394896	4.79579	0.0036092	0.0261777	Tob2	-0.418602	4.26122	0.002707	0.0205686
	Nop16	0.272078	8.24964	0.00364685	0.0264115	Gpr137b-ps	-1.0112	1.23146	0.00271693	0.0206135
	Coro2a	0.4231	4.08978	0.00366065	0.0264991	Pvrl4	-5.41515	-1.43336	0.00271542	0.0206135
	D5Ertd605e	0.375638	4.78708	0.00367236	0.0265569	Cpxm1	-5.41515	-1.43336	0.00271647	0.0206135
	Nap1l1	0.2715	8.4621	0.00368322	0.0266197	Abca1	-5.41515	-1.43336	0.00271713	0.0206135
	Grsf1	0.355316	5.74002	0.00369004	0.0266611	Stx2	-0.533333	3.16177	0.00272939	0.0206937
	Sf1	0.293163	6.69397	0.00370211	0.0267404	Med9os	-2.05296	-0.353514	0.00274028	0.0207698
	Cep89	0.63644	2.80009	0.00370967	0.0267791	Calhm2	-0.473737	3.77957	0.00274299	0.0207839
	Pkn1	0.407092	4.29511	0.00372495	0.0268815	Mef2d	-0.539631	3.21721	0.00274692	0.0208068
	Naa35	0.385837	4.37873	0.00374191	0.0269959	Hist1h4m	-4.45995	-0.475238	0.00277481	0.0209664
	Prkaa1	0.371716	4.79025	0.00376186	0.0271238	Tceb2	-0.293024	8.10815	0.00277608	0.0209696
	Adprhl2	0.30777	6.07632	0.00376586	0.0271367	Arsg	-2.52006	-0.796159	0.00280144	0.021135
	Tcf7l1	2.07107	-0.212046	0.00376901	0.0271513	Hist1h3e	-0.928082	1.38786	0.00280812	0.0211723
	Gm16702	0.644534	2.52176	0.00377779	0.0271905	Slc7a4	-0.637726	2.69622	0.00281991	0.0212415
	Mrps31	0.311682	5.97503	0.00377709	0.0271905	Cks2	-0.274458	8.47079	0.00283628	0.0213451
	Hspa2	0.456199	4.09108	0.0038192	0.0274481	Pid1	-5.40922	-1.43394	0.00283867	0.0213499
	2410016O06Rik	0.299768	6.10038	0.00382713	0.027497	Reep2	-5.40922	-1.43394	0.00283864	0.0213499
	Ehbp1l1	0.442576	3.74571	0.00385172	0.0276493	Acox3	-0.875832	2.25028	0.00284353	0.0213799
	Sec23ip	0.358678	5.20543	0.00385958	0.0276976	Cyp4f13	-0.649613	2.68209	0.00286421	0.0214891
	Taf1a	0.623069	2.63631	0.00386379	0.0277115	Snx15	-0.335818	5.40286	0.00288121	0.0215967
	9430016H08Rik	0.301444	6.20244	0.00386292	0.0277115	Ctso	-0.486199	3.80394	0.0028896	0.021653
	Smarca5	0.300589	6.78427	0.00386984	0.0277467	Rps13	-0.261619	9.49348	0.00289099	0.0216567
	Csnk1d	0.300396	6.05523	0.00387748	0.0277852	Sntb1	-2.00305	-0.393322	0.00291462	0.0218003
	Pank4	0.668189	2.54417	0.00388272	0.0278146	Fam120aos	-0.482286	3.48139	0.00291566	0.0218014
	Gm2721	2.65901	-0.961766	0.00388615	0.0278279	Park7	-0.282767	9.3582	0.00291916	0.0218109
	Hmgcs1	0.468372	3.96976	0.00388693	0.0278279	Car9	-0.395502	4.7761	0.00291849	0.0218109
	Uck2	0.290137	7.57762	0.003888	0.0278279	9430060I03Rik	-1.7676	-0.0779374	0.00293317	0.0218988
	Dpp9	0.397371	4.68718	0.00389977	0.027904	9030617O03Rik	-0.692054	2.8399	0.00293734	0.0219232
	Ubtf	0.392762	5.8232	0.00393893	0.0281677	A530032D15Rik	-1.90692	0.68166	0.00295086	0.022004
	Ptpn2	0.290807	6.42864	0.00394016	0.0281682	Msra	-0.28884	6.96493	0.0029583	0.0220527
	Bcat2	0.272356	7.22182	0.0039517	0.0282424	Mrps18c	-0.29545	6.9601	0.00296362	0.0220856
	2010204K13Rik	0.613107	2.9225	0.00396971	0.0283629	Hint1	-0.273251	9.13839	0.0029663	0.0220988
	Adam3	1.90751	-0.321607	0.00400954	0.0286167	Tecpr1	-5.41804	-1.43317	0.00297763	0.0221697
	Fbxo31	0.341351	5.08231	0.00400993	0.0286167	Tmem126a	-0.334988	6.40626	0.00298176	0.0221937
	Vmn2r-ps129	1.02802	1.00811	0.00403431	0.0287739	Trpm7	-0.456375	4.31644	0.00298404	0.0222039
	Kcnk5	1.30253	0.459864	0.00405287	0.0288978	Alkbh6	-0.311761	5.97344	0.00299242	0.0222527
	Gnl3	0.281017	7.15083	0.00406498	0.0289757	Tmem106c	-0.377729	5.23801	0.00299801	0.0222807
	Snap47	0.404347	4.29666	0.00407715	0.0290455	Dennd1c	-0.860026	1.74526	0.00300788	0.0223404
	Arhgdig	1.17785	0.959741	0.00410039	0.0291941	Tk2	-0.461643	3.68414	0.00301375	0.0223773
	Mapkapk3	0.320837	7.63509	0.00409922	0.0291941	Hist1h3i	-0.859258	1.62779	0.00301976	0.0224151
	Ltbr	0.321869	5.39137	0.00410756	0.0292196	Zfp729a	-0.96738	1.37432	0.00303174	0.0224972
	Gm11974	0.593089	2.87434	0.00413157	0.0293561	Arl3	-0.434231	3.9426	0.00303503	0.0225147
	Msi2	0.601861	2.71098	0.00414926	0.0294647	Tnks	-0.84488	1.64536	0.00311553	0.0230489
	Nap1l4	0.282783	7.28319	0.00417157	0.0295973	Cln6	-0.342841	5.39151	0.00314298	0.0232168
	Unc5a	5.3299	-1.43399	0.00417347	0.0296022	Tep1	-0.642356	2.94157	0.00315601	0.0232989
	Rps6ka4	0.528055	3.20422	0.00417604	0.0296118	Nsg1	-1.39766	0.303652	0.0031598	0.0233199
	Mlf1	0.919616	1.38112	0.00422377	0.0299242	Hist1h4n	-0.584503	3.04095	0.00316175	0.0233272
	Gpatch4	0.369667	5.73308	0.00423342	0.0299665	Tbcel	-0.669402	2.32386	0.00316276	0.0233276
	Srsf6	0.272851	8.4355	0.00424195	0.0300181	Akip1	-0.29532	6.43134	0.00316733	0.0233543
	Repin1	0.431062	3.77167	0.00425734	0.0300922	2610044O15Rik8	-0.615544	2.63309	0.00317056	0.023364
	Nedd4	0.290277	6.3221	0.0042746	0.0302054	Hist2h2aa1	-1.63954	6.43817	0.0031821	0.0234278
	Zcrb1	0.311614	6.03323	0.004278	0.0302207	Wbp1	-0.314602	5.78618	0.00321337	0.0236367
	Fchsd2	0.67635	2.57476	0.00431031	0.0304226	Neurl1b	-2.12545	-0.514857	0.00323247	0.0237414
	Slc24a5	2.0414	-0.434493	0.00431729	0.030463	Degs1	-0.325926	6.36027	0.00324659	0.0238379
	Naa50	0.286737	7.98044	0.00434512	0.0306328	Gm14440	-0.395273	4.33557	0.00327435	0.0240201
	Cnep1r1	0.359388	4.6198	0.00435779	0.0307133	Prelid2	-0.455495	3.68786	0.00330397	0.0242083
	Mtbp	0.577528	2.82314	0.00439186	0.0308999	Rbbp4	-0.286076	8.94892	0.00332175	0.0243167
	Mrps10	0.268532	7.44149	0.00440387	0.0309755	Sgpl1	-0.57886	3.48197	0.00332906	0.0243629
	Ap2a1	0.401749	4.20583	0.00441103	0.031008	Shroom2	-2.27707	-0.648224	0.00334706	0.0244873
	Tmem5	0.310081	5.93285	0.00441025	0.031008	Gsr	-0.272257	9.12572	0.00334821	0.0244884
	B4galt7	0.399236	4.37493	0.00442242	0.0310702	Rfx3	-1.11101	0.873621	0.00336308	0.0245897
	Telo2	0.526893	3.10435	0.0044264	0.0310892	Atp2b1	-0.415629	5.2209	0.00336997	0.0246327
	Cacul1	0.414771	4.14761	0.00442935	0.031101	0610010K14Rik	-0.300962	7.15562	0.00339721	0.024817
	Fbxw2	0.324223	5.719	0.00443904	0.03116	Psme2b	-0.35374	5.07073	0.0034061	0.0248745
	Nup133	0.407361	5.02351	0.00444645	0.0312031	Nhlrc1	-0.83502	1.71126	0.00342565	0.0249949
	Rbck1	0.279913	6.84877	0.00445335	0.0312425	Spg21	-0.283325	7.76883	0.00344439	0.0251166
	Phrf1	0.596491	2.76408	0.00445674	0.0312573	Thbd	-1.28094	0.870912	0.00344344	0.0251166
	Tex9	0.454323	3.54234	0.00450533	0.03158	Commd3	-0.275891	7.76843	0.00346768	0.0252788
	Actg1	0.243588	10.8818	0.00453864	0.031777	2310067B10Rik	-0.734199	2.52538	0.00349021	0.0254279
	Psmc4	0.258128	8.54714	0.00459723	0.0321687	Phka2	-0.427455	4.07964	0.00349338	0.0254435
	Mrps6	0.292349	6.09551	0.00460255	0.0321968	Fam65b	-0.501493	3.40847	0.00349673	0.0254602
	Dusp12	0.413685	4.9971	0.00465801	0.0325568	Cyp2r1	-1.10582	0.965851	0.0034994	0.0254721
	Fip1l1	0.336313	5.3636	0.00466213	0.0325762	Inpp5k	-0.344124	5.15362	0.00350059	0.0254732
	Kctd13	0.379168	4.44387	0.00466619	0.0325952	9930111J21Rik2	-6.13098	-1.01642	0.00350788	0.0255186
	Jmjd4	0.522049	3.29768	0.00470528	0.0328213	Tesk2	-0.677929	2.23893	0.00350903	0.0255194
	Trdmt1	0.393599	4.31192	0.00471669	0.0328916	Ung	-0.714016	2.19469	0.00352971	0.0256621
	Pdcd11	0.460675	3.52699	0.00472008	0.0329058	Dclre1b	-0.34269	5.11237	0.00353933	0.0257244
	Sbf1	0.437146	3.86558	0.00472403	0.0329239	Zfp418	-1.53646	0.0111994	0.00355939	0.0258625
	Thumpd1	0.29558	6.2187	0.0047286	0.0329464	Slc25a35	-1.05471	1.15315	0.00360318	0.0261573
	Ppm1f	0.394059	4.35855	0.00480669	0.0334523	Trim45	-0.378676	4.7501	0.00360466	0.0261603
	Pfkfb1	0.923442	1.34758	0.00485158	0.0337359	Ldlrad4	-0.806316	1.72073	0.00361468	0.0262097
	Terf1	0.320723	5.30668	0.00489183	0.0339771	Senp7	-0.681567	2.28797	0.00363003	0.0263131
	Morf4l2	0.27493	8.53433	0.0048915	0.0339771	Rasa3	-0.559336	3.98006	0.00364178	0.0263905
	Eed	0.284634	6.84924	0.00489721	0.0340004	Tmem159	-0.375169	4.77917	0.0036442	0.0264001
	Uqcrfs1	0.264352	8.77457	0.00490585	0.0340357	Brd1	-0.453639	3.76713	0.00366111	0.0264991
	Tyw5	0.409986	4.36119	0.00490804	0.0340412	Ppt1	-0.296377	6.69065	0.003664	0.0265122
	Ppp2r4	0.338115	6.65377	0.00492203	0.0341189	Kbtbd7	-0.780982	1.98556	0.00366534	0.026514
	Rdh10	0.839781	1.63896	0.00492713	0.0341445	1700056E22Rik	-1.80644	-0.045974	0.0036754	0.0265711
	Mtpap	0.317648	5.46488	0.00496452	0.034355	Tm7sf2	-0.608297	2.99221	0.00370499	0.0267533
	Fgf13	5.1561	-1.51777	0.00501885	0.034599	Ldlrad3	-0.537636	3.20753	0.00374314	0.0269968
	Adgrf3	5.1561	-1.51777	0.00501972	0.034599	Snhg8	-0.631066	2.50881	0.00376579	0.0271367
	5830428M24Rik	5.1561	-1.51777	0.00502104	0.034599	Oas1g	-0.836994	3.63313	0.00377531	0.0271887
	Kbtbd8	0.91964	1.34623	0.00502603	0.0346236	Cox7a2l	-0.275974	7.40224	0.00378711	0.0272496
	Cdca3	0.28338	7.6125	0.00505219	0.0347646	Zfp12	-0.649574	2.38103	0.00378973	0.0272604
	Mrpl12	0.273367	8.5121	0.00505081	0.0347646	Gm4013	-0.942261	1.32819	0.00380365	0.0273524
	Bzw1	0.291097	8.49607	0.00507289	0.0348678	Scml2	-2.8678	-0.959773	0.0038117	0.0274023
	Ppp4r1	0.436626	3.64043	0.00507718	0.0348874	Slc35d3	-2.86097	-0.958992	0.00382833	0.0274975
	Dusp16	5.15964	-1.51738	0.00508746	0.0348991	Ppfibp2	-1.54654	0.125825	0.00384507	0.0276097
	Fmr1nb	5.15963	-1.51738	0.00508618	0.0348991	Zfp46	-0.924109	1.38803	0.00387126	0.0277487
	Lsr	5.15963	-1.51738	0.00508497	0.0348991	Ccpg1os	-0.648258	2.8557	0.00393796	0.0281677
	Ttc39a	1.83983	-0.359032	0.00508533	0.0348991	Fggy	-0.62644	2.76581	0.00397838	0.0284165
	Slc25a32	0.455355	3.89808	0.00509076	0.034912	Itpr1	-0.640469	2.5918	0.00399984	0.0285614
	Il7	2.73083	-0.906228	0.00511132	0.0350235	Tmtc4	-0.739185	2.4805	0.00401243	0.0286262
	Slc29a2	0.751243	2.09577	0.00511014	0.0350235	Hes5	-1.35611	0.280332	0.00407676	0.0290455
	Gadd45b	0.350746	5.22783	0.00512168	0.0350846	Tiam2	-1.10065	0.874871	0.00410176	0.0291953
	Smpd3	5.15239	-1.51817	0.00514529	0.0351967	Pygl	-0.310478	5.92704	0.00410346	0.0291989
	Nkpd1	5.15239	-1.51817	0.00514669	0.0351967	Tpp1	-0.317415	5.62766	0.00411377	0.0292552
	Clk4	0.346547	4.63922	0.00515481	0.0352423	Exoc6b	-1.05271	1.0275	0.00411777	0.0292751
	Bnip2	0.292556	6.91155	0.00517055	0.0353302	Hmga2-ps1	-0.549392	3.05416	0.00412286	0.0293028
	Ccar1	0.359275	5.61112	0.00520594	0.0355421	Nme3	-0.376738	4.72108	0.00413932	0.0294026
	Txlna	0.344983	4.94478	0.00521709	0.0355984	Plet1os	-1.66279	-0.017725	0.00415117	0.0294697
	Gngt2	0.711232	2.05058	0.00523269	0.0356948	Crlf2	-0.380037	4.37968	0.00416147	0.0295342
	Srsf7	0.264956	9.72691	0.00529547	0.0360526	Lrrk2	-1.62776	0.0713279	0.00419211	0.0297171
	Clp1	0.293726	6.46252	0.0053057	0.0361122	2810417H13Rik	-0.272088	8.89941	0.00420214	0.0297796
	Osbpl1a	0.540029	3.01955	0.00531172	0.0361431	Smim8	-0.372334	4.49725	0.0042287	0.0299418
	Smim3	0.405014	4.79101	0.00533813	0.0363127	Med13l	-0.550262	3.13673	0.00422831	0.0299418
	Slc35b1	0.263203	7.67891	0.00537145	0.0365291	2310036O22Rik	-0.270938	7.6799	0.00424814	0.0300485
	Pick1	0.53127	3.15367	0.00538946	0.0366312	Ino80dos	-0.885623	1.42006	0.0042487	0.0300485
	Hadhb	0.272697	7.82314	0.00540526	0.0367284	Psma7	-0.248845	9.9153	0.00425195	0.0300628
	Eftud1	0.43424	3.77383	0.00541472	0.0367824	C030039L03Rik	-1.16341	0.702683	0.00428272	0.0302453
	Ctdsp2	0.743806	3.41538	0.00542635	0.0368409	Atp5k	-0.283735	6.61427	0.00430159	0.0303698
	Scamp3	0.285476	7.75056	0.00543038	0.0368503	Themis2	-0.56862	2.7479	0.00432707	0.0305232
	Tfip11	0.425403	3.75211	0.00546649	0.0370517	Vcpip1	-0.413497	3.99792	0.00434296	0.0306264
	Gm4737	0.309953	5.75881	0.00546896	0.0370581	Tnks2	-0.377226	4.52884	0.00436764	0.0307732
	1110004E09Rik	0.276069	6.44523	0.00555877	0.037613	Scaper	-1.1489	0.808681	0.00436882	0.0307732
	Eif2s3x	0.330098	6.5833	0.00558075	0.0377423	Selk	-0.268176	7.6887	0.00437641	0.030809
	Rab22a	0.384888	4.24537	0.00558429	0.0377558	Pank1	-0.478539	3.63722	0.00437563	0.030809
	Smarca4	0.451331	5.50178	0.00558744	0.0377574	Frs2	-0.586237	2.67096	0.00438756	0.0308786
	2410127L17Rik	0.282347	7.1014	0.00558762	0.0377574	Mtmr1	-0.510804	3.49123	0.00441995	0.0310618
	Noxo1	5.14656	-1.51856	0.00560034	0.037828	Proser2	-1.71318	-0.111135	0.00447889	0.0314037
	1700120C14Rik	5.14655	-1.51856	0.00560193	0.037828	Zfp580	-0.647422	2.37224	0.00450729	0.0315847
	Rtcb	0.263424	7.68896	0.00562689	0.0379703	Magi2	-1.66179	-0.0190342	0.00451798	0.0316505
	Cd2bp2	0.312048	5.37953	0.00562899	0.0379722	Ccdc125	-0.378648	4.37527	0.00452357	0.0316806
	Prkd2	0.562668	2.8753	0.005651	0.0380803	Usp25	-0.381279	4.5138	0.00455491	0.0318818
	Gpsm2	0.490258	3.2873	0.00567148	0.0381888	Serinc4	-0.468826	3.42478	0.00460727	0.0322205
	Fam73b	0.899304	1.36943	0.0057051	0.0383814	Pde3b	-0.995723	1.1543	0.0046395	0.0324366
	Gtf3c2	0.369917	4.32154	0.00571805	0.0384579	F2r	-0.852921	1.51654	0.00467693	0.032661
	Fth1	0.306177	11.4297	0.0057385	0.0385742	Hist1h4k	-0.794708	1.66492	0.00467997	0.0326728
	Apbb3	0.852115	1.50248	0.00574576	0.0386045	Pard3b	-1.84742	-0.316495	0.00469619	0.0327767
	Minpp1	0.28559	6.1168	0.00574617	0.0386045	Leprot	-0.328957	5.99588	0.00470489	0.0328213
	Tcf3	0.301162	5.59246	0.00579131	0.0388436	Gpr141	-0.542657	3.49919	0.00473364	0.0329721
	Ptprf	5.2916	-1.43636	0.00579556	0.0388615	Cask	-0.779733	1.94419	0.00475583	0.0331172
	Lgals9	0.268151	8.96072	0.00580044	0.0388835	4930509E16Rik	-0.704466	2.10706	0.00477353	0.033231
	Pcbp4	1.25587	0.503519	0.00584258	0.0391445	Zfp945	-0.689441	2.31504	0.004816	0.0335075
	Dazap1	0.321943	5.33871	0.00586112	0.0392333	Sla2	-0.259623	9.11065	0.0048463	0.0337088
	Nudt9	0.30084	5.66094	0.00586387	0.0392333	Hist1h2ba	-1.07844	0.857507	0.00486221	0.0338002
	Exosc9	0.27283	6.60385	0.00591416	0.0395373	Trim44	-0.478212	3.7686	0.00486811	0.0338315
	Lnp	0.364942	4.39178	0.00594903	0.0397486	Magee2	-3.39029	-1.21084	0.00489798	0.0340004
	Srp54a	0.32021	5.43688	0.00599488	0.0400331	Kcnk12	-0.304309	5.70248	0.00490368	0.0340304
	Dapk3	0.292718	6.00155	0.00603007	0.0402571	Tmsb15b1	-0.856296	1.46533	0.00491526	0.0340817
	Bap1	0.372381	4.56938	0.00604427	0.0403298	Tdrkh	-0.496521	3.27663	0.00493966	0.0342217
	Gfm2	0.407844	3.80523	0.00604954	0.0403539	Smap1	-0.341963	5.28427	0.00494181	0.0342268
	Pus7	0.371558	4.7087	0.00606607	0.0404311	Camkmt	-0.528229	3.01038	0.00494958	0.0342709
	Rbm19	0.621595	2.39102	0.00608299	0.0405218	Zfpm1	-0.990158	1.02604	0.0049533	0.034287
	Gm2518	0.402952	3.96683	0.00612206	0.0407376	Scin	-0.797353	2.03978	0.00497244	0.0344
	Fbxo33	0.406272	4.74251	0.00612815	0.0407655	Zfp697	-5.26413	-1.5162	0.00497875	0.0344241
	Orai1	0.268214	7.17841	0.00612959	0.0407655	Tlr8	-5.26413	-1.5162	0.00497827	0.0344241
	Ubald2	0.33011	5.19538	0.00620043	0.041184	Lsm3	-0.266673	7.93263	0.00498725	0.0344732
	Pef1	0.269696	6.74509	0.00620096	0.041184	Ift27	-0.27141	6.96419	0.00499168	0.034494
	Snhg3	0.392873	4.20751	0.00621649	0.0412442	Mrpl57	-0.274738	6.85815	0.00499449	0.0345037
	Dpy19l3	0.540808	3.02938	0.00622104	0.0412613	Dusp10	-1.24378	0.505556	0.00500308	0.0345532
	Ckap2	0.367279	4.57808	0.00624043	0.0413619	Tek	-5.26587	-1.51601	0.00500914	0.0345761
	Tubd1	0.377675	4.34712	0.00624568	0.0413798	Slc2a10	-5.26588	-1.51601	0.00501077	0.0345761
	Ccz1	0.26687	7.14412	0.00625889	0.0414495	Lhfp	-5.26588	-1.51601	0.00501237	0.0345761
	Gm17762	2.55778	-1.0206	0.00626962	0.0414934	Hs3st1	-5.26588	-1.51601	0.00501344	0.0345761
	Eif3c	0.300587	7.25438	0.00633588	0.0418638	Gm5577	-5.26588	-1.51601	0.00501348	0.0345761
	Ube2h	0.566057	3.02771	0.00636976	0.0420421	Tm2d3	-0.295035	6.76254	0.00504799	0.0347553
	Gcnt2	0.632358	2.31864	0.00637257	0.0420493	Tnfaip3	-1.73545	-0.247074	0.00504789	0.0347553
	Rcn1	0.302735	5.70709	0.00651939	0.0429253	Dnase2a	-0.32591	5.31186	0.0050612	0.0348168
	Hmga1-rs1	0.797045	7.11207	0.00656263	0.0431867	4632415L05Rik	-0.745129	2.32797	0.00506315	0.0348204
	Idh3b	0.265691	6.89632	0.00662727	0.0435432	Topbp1	-0.369896	4.6979	0.00506595	0.0348298
	Ash2l	0.265	6.95388	0.0066275	0.0435432	Hscb	-0.305239	5.70446	0.0050844	0.0348991
	Slc35e4	0.488816	3.37529	0.00665311	0.0436997	Cyth1	-0.433774	3.68776	0.00508721	0.0348991
	Alkbh1	0.373109	4.2631	0.00666772	0.0437765	Rnf113a2	-0.331491	5.11814	0.0051083	0.0350224
	Arglu1	0.378811	4.90191	0.00668888	0.0438757	Kank3	-0.583186	2.62305	0.00512355	0.0350875
	Mif4gd	0.305271	5.42977	0.00669584	0.0439095	H2-L	-0.491574	3.29572	0.00512776	0.0351065
	Srpr	0.29295	6.03632	0.00670884	0.0439594	Ap4s1	-0.310748	5.78074	0.00513867	0.035165
	Opa3	0.399296	4.07078	0.00672556	0.0440453	Abca9	-2.05991	-0.558308	0.00513918	0.035165
	Grhpr	0.276973	6.18155	0.006739	0.0441215	Ggnbp2os	-0.829369	1.70932	0.00515997	0.0352678
	Bbs5	0.56963	2.68084	0.00674874	0.0441734	Lrrc61	-0.636904	2.3662	0.00517826	0.035373
	Smarce1	0.258555	7.08127	0.0067509	0.0441757	Son	-0.320085	6.53113	0.00518838	0.0354322
	Nup50	0.28375	6.14378	0.00675773	0.0442085	4930579K19Rik	-1.37801	0.376171	0.00521452	0.0355908
	Rpl5	0.234113	10.4863	0.00676308	0.0442317	Zfp951	-0.785699	1.75687	0.00525173	0.0358147
	Maoa	0.339476	5.04029	0.00676559	0.0442363	Frg1	-0.264292	7.59809	0.00526861	0.0359198
	Rtp4	0.538871	2.9163	0.00680369	0.0444735	Lxn	-0.349945	5.60301	0.00527373	0.0359246
	Riok2	0.346272	5.06482	0.0068116	0.0445133	Tshr	-5.26821	-1.51582	0.00527211	0.0359246
	Dnmt3a	0.452512	4.26104	0.00690033	0.0450208	Cd160	-5.26821	-1.51582	0.00527258	0.0359246
	Hat1	0.258599	7.9893	0.00689979	0.0450208	Ropn1l	-0.527224	2.98498	0.00528522	0.0359928
	Tmem110	0.354203	4.66039	0.00692261	0.0451542	Faap20	-0.30181	6.27962	0.00537654	0.0365536
	Reep6	1.21844	0.681115	0.00695796	0.0453605	Mcts1	-0.271723	7.03657	0.00541669	0.0367856
	Slc7a6	0.335293	5.0198	0.0069563	0.0453605	Kiz	-0.556367	2.86922	0.00543074	0.0368503
	Sars2	0.342592	5.01539	0.00696307	0.0453817	Paip2	-0.268669	8.37457	0.00543647	0.0368687
	Eif2ak2	0.542944	2.92558	0.0069771	0.0454533	Pde4dip	-1.15532	0.703409	0.00543593	0.0368687
	Kpna6	0.548967	3.05878	0.00709677	0.0461791	Ndufb5	-0.256963	8.22456	0.00544053	0.0368859
	Coa7	0.3153	5.27767	0.00711289	0.0462717	2210039B01Rik	-5.93842	-1.08088	0.00548755	0.0371738
	Ncdn	0.456833	3.37111	0.0071389	0.0464285	Gna14	-1.73814	0.041168	0.00551004	0.0373158
	Pdlim2	0.400741	4.00377	0.00723128	0.0470043	Cox7a2	-0.274419	8.26522	0.0055166	0.0373498
	Pfkm	0.622525	2.91595	0.00726857	0.0472341	2410089E03Rik	-2.76868	-1.01731	0.00555454	0.0375963
	Ppp2r1a	0.252074	7.54899	0.00727774	0.0472811	H2afy	-0.254068	11.2922	0.00556009	0.037613
	Urm1	0.412809	4.26319	0.00728642	0.0473249	Praf2	-0.38728	4.22162	0.00560272	0.037828
	Znhit3	0.265329	6.62305	0.00730352	0.0474234	Nicn1	-0.49134	3.21965	0.00561321	0.0378884
	Sdccag3	0.315515	5.17887	0.00730811	0.0474406	Nr2c2	-0.474929	3.29682	0.0056303	0.0379722
	Iars2	0.34793	4.46381	0.00733196	0.0475322	Swi5	-0.256741	8.80766	0.00563689	0.0380062
	Fam189b	0.484398	3.25423	0.00733549	0.0475425	Cmc2	-0.290541	6.02234	0.00563865	0.0380076
	Psma3	0.232767	9.82474	0.00734235	0.0475617	Acadvl	-0.29169	6.06499	0.00565567	0.0381013
	Fam114a2	0.367425	4.75728	0.00734773	0.0475827	Ly96	-0.699085	2.06304	0.00567179	0.0381888
	Emc3	0.280863	6.73712	0.00734949	0.0475827	Mrps28	-0.265642	7.43785	0.00568042	0.0382363
	Srp54c	0.30194	5.40179	0.00735837	0.0476276	Fam174a	-0.294854	6.02602	0.00569228	0.0383056
	Oip5	0.340531	5.77858	0.00738117	0.0477372	Angptl3	-1.39832	0.549563	0.00573784	0.0385742
	Mafb	2.64565	-0.962745	0.00738848	0.0477718	Neil3	-0.374875	4.36631	0.00575641	0.0386626
	Xpo4	0.460225	3.40075	0.00744385	0.0480916	Kcnq1ot1	-0.714829	2.16963	0.00576049	0.0386794
	Slc7a14	0.49898	3.14754	0.00752655	0.0485873	Mdp1	-0.325049	5.13444	0.00576492	0.0386985
	Rnf145	0.397249	4.32639	0.00759346	0.0489675	Pelo	-0.434205	3.71902	0.0057675	0.0387051
	Myoz1	2.2932	-0.798601	0.00768936	0.0495075	Slc15a4	-0.374529	4.60133	0.00578047	0.0387815
	Ldlr	0.822041	1.71128	0.00768663	0.0495075	Gm10638	-1.41245	0.0412137	0.00583723	0.0391194
	2610318N02Rik	0.304092	6.04132	0.007686	0.0495075	Rapgef6	-0.484378	3.89595	0.00586281	0.0392333
	Prelid1	0.26415	9.25476	0.00768891	0.0495075	Il18	-1.2365	0.507199	0.0058594	0.0392333
	Gm6225	2.64766	-0.962935	0.0077105	0.0496043	Hic2	-1.31388	0.327056	0.00585797	0.0392333
	Sssca1	0.290805	6.75069	0.00777679	0.0499781	AF251705	-0.756965	1.86558	0.0058755	0.0393004
						Wdr5b	-0.713206	2.11561	0.00591234	0.039536
						2610306M01Rik	-0.616102	2.59765	0.00592546	0.039602
						Hist2h2be	-0.928113	1.21835	0.0059529	0.0397636
						Zfp938	-0.768811	1.78926	0.00603861	0.0403031
						Sesn1	-0.376519	4.75806	0.00605427	0.0403731
						Timp2	-0.568613	2.8444	0.00605571	0.0403731
						Magef1	-0.651694	2.23948	0.00607517	0.0404807
						Gm15326	-5.27278	-1.51562	0.0061072	0.0406719
						Pcyox1	-0.302843	5.53573	0.00612175	0.0407376
						Kif17	-0.949035	1.30713	0.00612088	0.0407376
						Numbl	-1.39178	0.124275	0.00613177	0.0407688
						Zfp61	-0.612666	2.72797	0.00614622	0.0408538
						Ankrd44	-0.577304	2.78631	0.00619484	0.0411658
						Sdhaf1	-0.299992	5.64296	0.00621003	0.0412331
						Mbnl2	-0.310189	5.55098	0.00621278	0.0412401
						Gpsm3	-0.364755	4.37651	0.00621677	0.0412442
						Gsdmd	-0.289449	5.96173	0.00623289	0.0413287
						Arf4	-0.26856	8.50122	0.00624129	0.0413619
						Tmem80	-0.421187	3.72723	0.00626124	0.0414495
						A430078G23Rik	-0.900641	1.61117	0.0062613	0.0414495
						Per3	-0.797994	1.82203	0.00627379	0.0415097
						Churc1	-0.309558	6.46222	0.00630282	0.0416905
						2300009A05Rik	-0.389222	4.17286	0.0063144	0.0417557
						Rpl31	-0.25419	8.45936	0.00633005	0.0418366
						Bet1l	-0.357931	4.91561	0.00632939	0.0418366
						Zfp354c	-2.76911	-1.01886	0.00635267	0.0419634
						Dctpp1	-0.254775	8.05119	0.00635566	0.0419718
						Klhl35	-1.04747	0.840676	0.00635861	0.0419799
						Rftn2	-1.17864	0.903376	0.00637778	0.0420724
						Hsd17b10	-0.257033	7.29166	0.0063818	0.0420875
						Ptp4a1	-0.669002	6.46489	0.00638822	0.0421184
						Tnfsfm13	-1.78898	-0.354536	0.00639054	0.0421224
						Zfp607	-0.663897	2.23381	0.0063973	0.0421555
						Ctns	-0.419714	3.62238	0.0064885	0.042745
						Iscu	-0.28495	7.63215	0.00651149	0.0428849
						Mad2l2	-0.2841	5.95911	0.00653897	0.0430427
						Hist1h4a	-0.772128	1.62654	0.00658701	0.0433355
						6720489N17Rik	-0.648731	2.36105	0.00659928	0.0434046
						4932438A13Rik	-0.683546	2.1477	0.00660153	0.0434076
						Gnai2	-0.252327	9.59435	0.00660625	0.043427
						Zfp703	-0.928876	1.1116	0.00666838	0.0437765
						Mblac2	-0.481958	3.52042	0.00667063	0.0437795
						Mtmr14	-0.318432	5.11027	0.00668277	0.0438474
						Scamp5	-1.26953	0.30377	0.00670183	0.043937
						Ncs1	-0.959782	1.30254	0.00670567	0.0439504
						Enc1	-1.56509	-0.21049	0.00671842	0.0440103
						Arhgap31	-0.943458	1.04083	0.0068318	0.0446333
						Alox5	-0.673577	2.08501	0.00687899	0.0449296
						4930413G21Rik	-0.702825	2.26689	0.00688525	0.0449585
						Hist1h4b	-0.751545	1.75553	0.00689462	0.0450076
						Cry1	-0.35809	4.72313	0.00697806	0.0454533
						Smc1a	-0.40764	5.67661	0.00697964	0.0454533
						Syngr4	-1.27131	0.304134	0.00700565	0.0456105
						Zfp568	-0.53014	2.92333	0.00705881	0.0459443
						Ddx50	-0.316655	5.13171	0.00717181	0.0466301
						C030034I22Rik	-1.04576	0.789767	0.00731213	0.0474415
						G530011O06Rik	-2.04884	-0.796609	0.00731114	0.0474415
						Phf7	-0.365186	4.35158	0.00731931	0.0474754
						Chchd2	-0.231484	9.78391	0.00732802	0.0475193
						Isg15	-0.786861	1.63759	0.0073407	0.0475617
						Chpf	-1.44117	-0.0492943	0.00736341	0.0476475
						1110008F13Rik	-0.245093	8.89143	0.00737787	0.0477284
						Tceanc	-0.634018	2.35606	0.00739802	0.0478208
						Adck2	-0.415114	3.73142	0.00740478	0.0478519
						Btbd2	-0.390529	4.26931	0.00746161	0.0481936
						Pafah1b3	-0.353474	5.23799	0.00747607	0.0482742
						Cnih4	-0.277698	6.76816	0.00753033	0.0485989
						Tdrd7	-0.959602	1.23071	0.00753317	0.0486044
						Madd	-0.669248	2.08577	0.00758074	0.0488984
						Foxo3	-0.738909	1.72896	0.00760662	0.0490394
						4930577N17Rik	-0.657129	2.21328	0.0076643	0.0493982
						Slc25a45	-0.360153	4.51245	0.00769918	0.0495576
						9330133O14Rik	-0.502685	3.08334	0.00770363	0.0495732
						Rbm44	-2.51285	-0.797109	0.00773969	0.049779
						Mmp19	-0.7177	1.82495	0.00775326	0.0498401
						H2-Q9	-2.47513	2.96091	0.00775276	0.0498401
