# Supplementary material for: Polycomb repressive complex 1.1 coordinates homeostatic and emergency myelopoiesis
Source: eLife. 2023 Jun 2;12:e83004. doi: 10.7554/eLife.83004 (PMC10287155; doi:10.7554/eLife.83004)
Supplement: Supplementary file 5. [file elife-83004-supp5.xlsx]

## Sheet: File 5
	Supplementary file 5. List of oligonucleptide and TaqMan gene expression assay materials
	Primer pairs for genotyping
	Allele	Forward primer (5' to 3')	Reverse primer (5' to 3')
	Pcgf1fl	AGTAAGCCCATCATGTTACGG	GTACCTAAGAGGGAGATGGGC
	Pcgf1Δ	GCTGGACTTGGACGCTTGCGC	GTACCTAAGAGGGAGATGGGC
	Cebpa1fl	TGGCCTGGAGACGCAATGA	CGCAGAGATTGTGCGTCTTT
	CebpaΔ	GCCTGGTAAGCCTAGCAATCCT	TGGAAACTTGGGTTGGGTGT
	Rosa::Cre-ERT	TGACTCTGGTCAGAGATACC	ACAAGGCACTGACCATCTGG
	Primer pairs for qPCR
	Gene	Forward primer (5' to 3')	Reverse primer (5' to 3')	Probe	Reference
	Bmi1	CAAAACCAGACCACTCCTGAA	TTCTTCTTCTCTTCATCTCATTTTTGA	#95
	Ccnd1	GCAGAAGGAGATTGTGCCATCC	AGGAAGCGGTCCAGGTAGTTCA	-
	Ccne1	TCCACGCATGCTGAATTATC	TTGCAAGACCCAGATGAAGA	-	Sonntag R et al., 2018.
	Cebpa	AAACAACGCAACGTGGAGA	GCGGTCATTGTCACTGGTCT	#67
	Csf1r	GGCCACCATGAACTTCCA	GGCTCTGCTCAGAGGTCAAG	#22
	Hoxa9	TCCCTGACTGACTATGCTTGTG	GTTGGCAGCCGGGTTATT	#25
	Hprt	TCTTCCTCAGACCGCTTTT	CCTGGTTCATCATCGCTAATC	#95
	Irf8	GCAGGATGTGTGACCGGAAC	GGATACGGAACATGGTCTTCTCATC	-	Murakami K et al., 2021.
	Pcgf1	CAGGCTTGCAAGACAGTGAA	GAGGCCAAGGTTGCTCAG	#26
	Primer pairs for ChIP-qPCR
	locus	Forward primer (5' to 3')	Reverse primer (5' to 3')	Reference
	Cebpa_-1.8k	AGACTGAAGATTCCTCTCGG	AAACAACCTGGTGTGAGCAG
	Cebpa_-0.4k	AACACAAGTCTGCACTACGG	TAAGCCTCTAAGTCACCCAC
	Hoxa9_+921k	GCTCCACGATCTGGTTTGTT	AGTACAGAGGCAAGGCCAGA	Tara S et al., 2018.
